# Supplementary material for: Protein arginine methyltransferase 1 stimulates basal cell proliferation and migration to maintain corneal epithelial homeostasis
Source: Cell Death Discov. 2025 Aug 15;11:385. doi: 10.1038/s41420-025-02684-6 (PMC12356924; doi:10.1038/s41420-025-02684-6)
Supplement: Supplementary file 3 — Table S1 [file 41420_2025_2684_MOESM3_ESM.xlsx]

## Sheet: Flag Vector
Accession	Description	Sum PEP Score	Coverage [%]	# Peptides	# PSMs	# Unique Peptides	# AAs	MW [kDa]	calc. pI	Score Sequest HT: Sequest HT	Abundance: F38: Sample
O60841	Eukaryotic translation initiation factor 5B OS=Homo sapiens OX=9606 GN=EIF5B PE=1 SV=4	182.363	29	35	49	35	1220	138.7	5.49	167.26	9.59442e+08
P04264	Keratin, type II cytoskeletal 1 OS=Homo sapiens OX=9606 GN=KRT1 PE=1 SV=6	177.479	55	38	81	30	644	66	8.12	215.61	5.31483e+09
Q8NE71	ATP-binding cassette sub-family F member 1 OS=Homo sapiens OX=9606 GN=ABCF1 PE=1 SV=2	164.595	37	30	41	30	845	95.9	6.8	145.63	8.00924e+08
Q96A33	PAT complex subunit CCDC47 OS=Homo sapiens OX=9606 GN=CCDC47 PE=1 SV=1	158.793	42	24	82	24	483	55.8	4.87	259.68	2.8982e+09
Q6P2Q9	Pre-mRNA-processing-splicing factor 8 OS=Homo sapiens OX=9606 GN=PRPF8 PE=1 SV=2	145.953	20	47	49	47	2335	273.4	8.84	122.9	3.00848e+08
Q9UJV9	Probable ATP-dependent RNA helicase DDX41 OS=Homo sapiens OX=9606 GN=DDX41 PE=1 SV=2	144.877	55	37	49	37	622	69.8	6.84	136.06	7.5352e+08
P35527	Keratin, type I cytoskeletal 9 OS=Homo sapiens OX=9606 GN=KRT9 PE=1 SV=3	137.649	52	23	50	22	623	62	5.24	154.76	1.4426e+09
Q9UDY2	Tight junction protein ZO-2 OS=Homo sapiens OX=9606 GN=TJP2 PE=1 SV=2	137.175	30	35	41	35	1190	133.9	7.4	120.4	1.68229e+08
Q9H0A0	RNA cytidine acetyltransferase OS=Homo sapiens OX=9606 GN=NAT10 PE=1 SV=2	136.652	37	37	42	37	1025	115.7	8.27	117.84	1.00337e+09
O15084	Serine/threonine-protein phosphatase 6 regulatory ankyrin repeat subunit A OS=Homo sapiens OX=9606 GN=ANKRD28 PE=1 SV=5	136.621	24	24	31	24	1053	112.9	6.25	110.16	1.77643e+08
O43290	U4/U6.U5 tri-snRNP-associated protein 1 OS=Homo sapiens OX=9606 GN=SART1 PE=1 SV=1	131.533	35	30	37	30	800	90.2	6.13	129	2.99071e+08
P09874	Poly [ADP-ribose] polymerase 1 OS=Homo sapiens OX=9606 GN=PARP1 PE=1 SV=4	123.63	33	29	30	29	1014	113	8.88	97.89	1.73392e+08
O75643	U5 small nuclear ribonucleoprotein 200 kDa helicase OS=Homo sapiens OX=9606 GN=SNRNP200 PE=1 SV=2	120.464	19	38	41	38	2136	244.4	6.06	103.85	1.65001e+08
Q9BXP5	Serrate RNA effector molecule homolog OS=Homo sapiens OX=9606 GN=SRRT PE=1 SV=1	118.029	34	33	42	33	876	100.6	5.96	118.01	1.21157e+09
P13645	Keratin, type I cytoskeletal 10 OS=Homo sapiens OX=9606 GN=KRT10 PE=1 SV=6	117.596	39	28	65	23	584	58.8	5.21	169.73	5.04484e+09
Q9BRS2	Serine/threonine-protein kinase RIO1 OS=Homo sapiens OX=9606 GN=RIOK1 PE=1 SV=2	114.901	46	26	47	26	568	65.5	6.19	134.97	8.966e+08
Q92841	Probable ATP-dependent RNA helicase DDX17 OS=Homo sapiens OX=9606 GN=DDX17 PE=1 SV=2	111.916	43	31	37	22	729	80.2	8.27	97.08	4.96507e+08
P49411	Elongation factor Tu, mitochondrial OS=Homo sapiens OX=9606 GN=TUFM PE=1 SV=3	111.608	57	23	36	23	455	49.8	7.61	117.81	1.03178e+09
P35579	Myosin-9 OS=Homo sapiens OX=9606 GN=MYH9 PE=1 SV=4	110.66	18	33	34	25	1960	226.4	5.6	98.95	5.01223e+07
Q8IWS0	PHD finger protein 6 OS=Homo sapiens OX=9606 GN=PHF6 PE=1 SV=1	110.234	51	18	62	18	365	41.3	8.68	116.42	1.97237e+09
P25440	Bromodomain-containing protein 2 OS=Homo sapiens OX=9606 GN=BRD2 PE=1 SV=2	109.512	35	27	28	23	801	88	9.09	95.04	1.43713e+08
P07437	Tubulin beta chain OS=Homo sapiens OX=9606 GN=TUBB PE=1 SV=2	105.826	45	19	55	2	444	49.6	4.89	148.9	1.2305e+08
Q07157	Tight junction protein ZO-1 OS=Homo sapiens OX=9606 GN=TJP1 PE=1 SV=3	104.784	18	27	28	27	1748	195.3	6.7	83.8	7.01915e+07
O14617	AP-3 complex subunit delta-1 OS=Homo sapiens OX=9606 GN=AP3D1 PE=1 SV=1	104.099	25	28	30	28	1153	130.1	8.48	89.33	2.09181e+08
Q9UQ35	Serine/arginine repetitive matrix protein 2 OS=Homo sapiens OX=9606 GN=SRRM2 PE=1 SV=2	103.205	12	25	26	25	2752	299.4	12.06	76.62	1.2535e+08
P02533	Keratin, type I cytoskeletal 14 OS=Homo sapiens OX=9606 GN=KRT14 PE=1 SV=4	101.534	51	26	48	12	472	51.5	5.16	122.87	2.21434e+08
P0DMV9	Heat shock 70 kDa protein 1B OS=Homo sapiens OX=9606 GN=HSPA1B PE=1 SV=1	100.33	35	20	23	17	641	70	5.66	75.23	1.27528e+08
Q13428	Treacle protein OS=Homo sapiens OX=9606 GN=TCOF1 PE=1 SV=3	99.037	17	20	20	20	1488	152	9.04	67.69	9.87525e+07
Q9BQG0	Myb-binding protein 1A OS=Homo sapiens OX=9606 GN=MYBBP1A PE=1 SV=2	97.968	22	26	27	26	1328	148.8	9.28	76.73	1.26104e+08
P98175	RNA-binding protein 10 OS=Homo sapiens OX=9606 GN=RBM10 PE=1 SV=3	97.719	26	23	24	20	930	103.5	5.97	69.33	2.02271e+08
P68371	Tubulin beta-4B chain OS=Homo sapiens OX=9606 GN=TUBB4B PE=1 SV=1	97.696	45	19	49	1	445	49.8	4.89	133.24	6.73503e+08
Q9NVN8	Guanine nucleotide-binding protein-like 3-like protein OS=Homo sapiens OX=9606 GN=GNL3L PE=1 SV=1	95.942	38	22	28	21	582	65.5	8.44	77.41	3.70632e+08
P27816	Microtubule-associated protein 4 OS=Homo sapiens OX=9606 GN=MAP4 PE=1 SV=3	93.912	26	21	21	21	1152	120.9	5.43	71.63	7.2499e+07
Q13885	Tubulin beta-2A chain OS=Homo sapiens OX=9606 GN=TUBB2A PE=1 SV=1	91.683	40	17	47	1	445	49.9	4.89	126.81	5.38076e+06
Q2TBE0	CWF19-like protein 2 OS=Homo sapiens OX=9606 GN=CWF19L2 PE=1 SV=4	91.58	32	28	36	28	894	103.7	8.65	91.46	1.72228e+08
Q9BVA1	Tubulin beta-2B chain OS=Homo sapiens OX=9606 GN=TUBB2B PE=1 SV=1	90.277	40	17	47	1	445	49.9	4.89	126.32	6.30448e+06
P11142	Heat shock cognate 71 kDa protein OS=Homo sapiens OX=9606 GN=HSPA8 PE=1 SV=1	90.214	43	24	30	20	646	70.9	5.52	87.47	2.46528e+08
Q15029	116 kDa U5 small nuclear ribonucleoprotein component OS=Homo sapiens OX=9606 GN=EFTUD2 PE=1 SV=1	90.169	28	25	25	24	972	109.4	5	71.66	1.88074e+08
P11387	DNA topoisomerase 1 OS=Homo sapiens OX=9606 GN=TOP1 PE=1 SV=2	90.096	33	29	40	29	765	90.7	9.31	98.81	7.00948e+08
Q6P1X5	Transcription initiation factor TFIID subunit 2 OS=Homo sapiens OX=9606 GN=TAF2 PE=1 SV=3	89.815	20	25	28	25	1199	136.9	8.19	80.67	8.88129e+07
Q8IY37	Probable ATP-dependent RNA helicase DHX37 OS=Homo sapiens OX=9606 GN=DHX37 PE=1 SV=1	87.497	24	24	26	24	1157	129.5	8.1	72.6	1.21485e+08
P13639	Elongation factor 2 OS=Homo sapiens OX=9606 GN=EEF2 PE=1 SV=4	86.377	24	22	27	21	858	95.3	6.83	62.92	1.9305e+08
O94906	Pre-mRNA-processing factor 6 OS=Homo sapiens OX=9606 GN=PRPF6 PE=1 SV=1	85.68	26	25	25	25	941	106.9	8.25	73.86	9.96893e+07
Q13509	Tubulin beta-3 chain OS=Homo sapiens OX=9606 GN=TUBB3 PE=1 SV=2	85.14	37	15	38	1	450	50.4	4.93	101.48	6.20866e+06
Q9UHX1	Poly(U)-binding-splicing factor PUF60 OS=Homo sapiens OX=9606 GN=PUF60 PE=1 SV=1	84.503	41	20	28	20	559	59.8	5.29	90.1	4.80911e+08
Q9BUQ8	Probable ATP-dependent RNA helicase DDX23 OS=Homo sapiens OX=9606 GN=DDX23 PE=1 SV=3	82.852	34	26	26	26	820	95.5	9.55	67.9	9.48138e+07
P78316	Nucleolar protein 14 OS=Homo sapiens OX=9606 GN=NOP14 PE=1 SV=3	81.848	24	22	25	22	857	97.6	7.58	67.92	1.73971e+08
P35659	Protein DEK OS=Homo sapiens OX=9606 GN=DEK PE=1 SV=1	81.01	30	17	26	17	375	42.6	8.56	75.6	8.21688e+08
P17844	Probable ATP-dependent RNA helicase DDX5 OS=Homo sapiens OX=9606 GN=DDX5 PE=1 SV=1	80.698	37	25	28	16	614	69.1	8.92	74.04	1.154e+08
Q86VP6	Cullin-associated NEDD8-dissociated protein 1 OS=Homo sapiens OX=9606 GN=CAND1 PE=1 SV=2	80.567	21	24	24	24	1230	136.3	5.78	63.29	4.27065e+07
P60709	Actin, cytoplasmic 1 OS=Homo sapiens OX=9606 GN=ACTB PE=1 SV=1	80.397	46	14	22	6	375	41.7	5.48	66.8	5.29695e+08
Q9H089	Large subunit GTPase 1 homolog OS=Homo sapiens OX=9606 GN=LSG1 PE=1 SV=2	80.23	35	22	25	22	658	75.2	6.38	68	3.07161e+08
P08670	Vimentin OS=Homo sapiens OX=9606 GN=VIM PE=1 SV=4	79.602	44	19	20	19	466	53.6	5.12	65.44	1.28158e+08
P04350	Tubulin beta-4A chain OS=Homo sapiens OX=9606 GN=TUBB4A PE=1 SV=2	77.595	36	15	44	1	444	49.6	4.88	115.37	1.60574e+06
Q13523	Serine/threonine-protein kinase PRP4 homolog OS=Homo sapiens OX=9606 GN=PRPF4B PE=1 SV=3	77.555	20	17	19	17	1007	116.9	10.26	63.04	8.14596e+07
O00541	Pescadillo homolog OS=Homo sapiens OX=9606 GN=PES1 PE=1 SV=1	76.508	33	20	32	20	588	68	7.33	75.93	4.94417e+08
P15924	Desmoplakin OS=Homo sapiens OX=9606 GN=DSP PE=1 SV=3	75.805	10	29	30	29	2871	331.6	6.81	73.76	4.8777e+07
Q7Z6E9	E3 ubiquitin-protein ligase RBBP6 OS=Homo sapiens OX=9606 GN=RBBP6 PE=1 SV=1	75.671	14	19	19	19	1792	201.4	9.64	56.44	4.73287e+07
Q9Y295	Developmentally-regulated GTP-binding protein 1 OS=Homo sapiens OX=9606 GN=DRG1 PE=1 SV=1	75.525	52	17	21	17	367	40.5	8.9	71.67	2.28153e+08
O75170	Serine/threonine-protein phosphatase 6 regulatory subunit 2 OS=Homo sapiens OX=9606 GN=PPP6R2 PE=1 SV=2	75.422	24	17	17	17	966	104.9	4.87	49.08	3.65362e+07
O60524	Ribosome quality control complex subunit NEMF OS=Homo sapiens OX=9606 GN=NEMF PE=1 SV=4	75.063	22	25	30	25	1076	122.9	6.35	80.12	3.06518e+08
O75533	Splicing factor 3B subunit 1 OS=Homo sapiens OX=9606 GN=SF3B1 PE=1 SV=3	74.233	16	18	18	18	1304	145.7	7.09	55.04	4.14929e+07
Q9H5Z1	Probable ATP-dependent RNA helicase DHX35 OS=Homo sapiens OX=9606 GN=DHX35 PE=1 SV=2	73.952	31	17	19	17	703	78.9	8.59	57.21	5.81325e+07
P04259	Keratin, type II cytoskeletal 6B OS=Homo sapiens OX=9606 GN=KRT6B PE=1 SV=5	72.307	37	23	29	3	564	60	8	83.57	5.9651e+06
P41091	Eukaryotic translation initiation factor 2 subunit 3 OS=Homo sapiens OX=9606 GN=EIF2S3 PE=1 SV=3	71.688	41	17	18	17	472	51.1	8.4	59.47	3.50286e+08
O00203	AP-3 complex subunit beta-1 OS=Homo sapiens OX=9606 GN=AP3B1 PE=1 SV=3	69.085	22	21	21	21	1094	121.2	6.04	53.46	8.89958e+07
Q86UE4	Protein LYRIC OS=Homo sapiens OX=9606 GN=MTDH PE=1 SV=2	68.889	27	15	19	15	582	63.8	9.32	58.82	3.58771e+08
Q14562	ATP-dependent RNA helicase DHX8 OS=Homo sapiens OX=9606 GN=DHX8 PE=1 SV=1	68.107	20	22	22	21	1220	139.2	8.32	55.97	6.81166e+07
Q96T37	RNA-binding protein 15 OS=Homo sapiens OX=9606 GN=RBM15 PE=1 SV=2	67.213	24	21	23	19	977	107.1	10.08	61.52	2.41962e+08
P62263	Small ribosomal subunit protein uS11 OS=Homo sapiens OX=9606 GN=RPS14 PE=1 SV=3	66.829	43	10	18	10	151	16.3	10.05	73.96	1.36776e+09
Q9Y5T5	Ubiquitin carboxyl-terminal hydrolase 16 OS=Homo sapiens OX=9606 GN=USP16 PE=1 SV=1	66.027	25	16	19	16	823	93.5	6.93	52.38	1.3736e+08
P23246	Splicing factor, proline- and glutamine-rich OS=Homo sapiens OX=9606 GN=SFPQ PE=1 SV=2	65.759	25	19	22	18	707	76.1	9.44	60.18	1.41931e+08
P09429	High mobility group protein B1 OS=Homo sapiens OX=9606 GN=HMGB1 PE=1 SV=3	65.701	44	10	15	8	215	24.9	5.74	41.59	3.59837e+08
Q96EB1	Elongator complex protein 4 OS=Homo sapiens OX=9606 GN=ELP4 PE=1 SV=2	65.619	39	17	21	17	424	46.6	8.51	49.24	9.69083e+07
Q4KMP7	TBC1 domain family member 10B OS=Homo sapiens OX=9606 GN=TBC1D10B PE=1 SV=3	65.33	22	15	16	15	808	87.1	9.19	43.51	3.71881e+07
P62701	Small ribosomal subunit protein eS4, X isoform OS=Homo sapiens OX=9606 GN=RPS4X PE=1 SV=2	65.022	59	17	26	17	263	29.6	10.15	74.41	1.01161e+09
Q5JTH9	RRP12-like protein OS=Homo sapiens OX=9606 GN=RRP12 PE=1 SV=2	64.413	18	23	23	23	1297	143.6	8.75	62.81	1.21044e+08
Q14839	Chromodomain-helicase-DNA-binding protein 4 OS=Homo sapiens OX=9606 GN=CHD4 PE=1 SV=2	63.943	10	19	19	15	1912	217.9	5.86	44.97	2.72669e+07
Q8TDD1	ATP-dependent RNA helicase DDX54 OS=Homo sapiens OX=9606 GN=DDX54 PE=1 SV=2	62.316	25	19	19	18	881	98.5	10.02	54.01	6.41379e+07
P14923	Junction plakoglobin OS=Homo sapiens OX=9606 GN=JUP PE=1 SV=3	62.116	26	18	20	18	745	81.7	6.14	54.71	3.27812e+07
Q13123	Protein Red OS=Homo sapiens OX=9606 GN=IK PE=1 SV=3	62.04	34	20	21	20	557	65.6	6.64	54.31	1.23993e+08
Q5H9R7	Serine/threonine-protein phosphatase 6 regulatory subunit 3 OS=Homo sapiens OX=9606 GN=PPP6R3 PE=1 SV=2	61.708	24	18	19	18	873	97.6	4.6	56.87	1.47557e+08
Q13206	Probable ATP-dependent RNA helicase DDX10 OS=Homo sapiens OX=9606 GN=DDX10 PE=1 SV=2	61.224	23	19	19	19	875	100.8	8.63	53.44	5.77907e+07
Q9UPN7	Serine/threonine-protein phosphatase 6 regulatory subunit 1 OS=Homo sapiens OX=9606 GN=PPP6R1 PE=1 SV=5	60.873	28	15	15	15	881	96.7	4.55	49.47	4.0387e+07
P68104	Elongation factor 1-alpha 1 OS=Homo sapiens OX=9606 GN=EEF1A1 PE=1 SV=1	60.701	33	13	17	13	462	50.1	9.01	53.66	6.5917e+08
Q8NI27	THO complex subunit 2 OS=Homo sapiens OX=9606 GN=THOC2 PE=1 SV=2	59.944	12	18	20	18	1593	182.7	8.44	49.2	2.67193e+08
O43395	U4/U6 small nuclear ribonucleoprotein Prp3 OS=Homo sapiens OX=9606 GN=PRPF3 PE=1 SV=2	59.927	25	13	14	13	683	77.5	9.5	45.29	4.17045e+07
O43172	U4/U6 small nuclear ribonucleoprotein Prp4 OS=Homo sapiens OX=9606 GN=PRPF4 PE=1 SV=2	59.765	39	14	14	14	522	58.4	7.42	43.78	4.51024e+07
Q9Y2W2	WW domain-binding protein 11 OS=Homo sapiens OX=9606 GN=WBP11 PE=1 SV=1	59.441	21	14	15	14	641	70	8.38	48.92	3.79548e+07
P49756	RNA-binding protein 25 OS=Homo sapiens OX=9606 GN=RBM25 PE=1 SV=3	59.419	20	17	17	17	843	100.1	6.32	52.06	7.01922e+07
Q15393	Splicing factor 3B subunit 3 OS=Homo sapiens OX=9606 GN=SF3B3 PE=1 SV=4	59.113	19	20	20	20	1217	135.5	5.26	41.08	3.43104e+07
O76094	Signal recognition particle subunit SRP72 OS=Homo sapiens OX=9606 GN=SRP72 PE=1 SV=3	58.502	27	15	15	15	671	74.6	9.26	46.53	2.65799e+07
Q8WUA2	Peptidyl-prolyl cis-trans isomerase-like 4 OS=Homo sapiens OX=9606 GN=PPIL4 PE=1 SV=1	57.991	25	12	12	12	492	57.2	5.92	40.5	5.86767e+07
P35611	Alpha-adducin OS=Homo sapiens OX=9606 GN=ADD1 PE=1 SV=2	57.769	24	12	14	11	737	80.9	5.83	44.05	6.59617e+07
P23284	Peptidyl-prolyl cis-trans isomerase B OS=Homo sapiens OX=9606 GN=PPIB PE=1 SV=2	57.686	61	16	25	16	216	23.7	9.41	55.93	3.26361e+08
Q9Y450	HBS1-like protein OS=Homo sapiens OX=9606 GN=HBS1L PE=1 SV=1	57.432	28	15	19	15	684	75.4	6.61	54.43	8.31557e+07
Q2NL82	Pre-rRNA-processing protein TSR1 homolog OS=Homo sapiens OX=9606 GN=TSR1 PE=1 SV=1	57.376	25	17	19	17	804	91.8	7.42	45.74	9.59849e+07
Q96GA3	Protein LTV1 homolog OS=Homo sapiens OX=9606 GN=LTV1 PE=1 SV=1	56.773	30	16	17	16	475	54.8	4.91	49.07	1.3406e+08
Q3YEC7	Rab-like protein 6 OS=Homo sapiens OX=9606 GN=RABL6 PE=1 SV=2	56.645	22	16	17	16	729	79.5	5.22	44.28	9.38082e+07
P21127	Cyclin-dependent kinase 11B OS=Homo sapiens OX=9606 GN=CDK11B PE=1 SV=4	56.606	23	21	21	21	795	92.6	5.54	46.21	8.38677e+07
P35580	Myosin-10 OS=Homo sapiens OX=9606 GN=MYH10 PE=1 SV=3	55.71	9	18	18	11	1976	228.9	5.54	44.53	2.02216e+07
Q9NR30	Nucleolar RNA helicase 2 OS=Homo sapiens OX=9606 GN=DDX21 PE=1 SV=5	55.608	22	17	18	15	783	87.3	9.28	45.4	5.53971e+07
P05023	Sodium/potassium-transporting ATPase subunit alpha-1 OS=Homo sapiens OX=9606 GN=ATP1A1 PE=1 SV=1	55.087	16	16	16	16	1023	112.8	5.49	44.36	4.76299e+07
P13489	Ribonuclease inhibitor OS=Homo sapiens OX=9606 GN=RNH1 PE=1 SV=2	54.423	34	11	11	11	461	49.9	4.82	37.12	4.49713e+07
O43684	Mitotic checkpoint protein BUB3 OS=Homo sapiens OX=9606 GN=BUB3 PE=1 SV=1	54.282	30	10	12	10	328	37.1	6.84	43.39	3.21694e+08
Q9UPP1	Histone lysine demethylase PHF8 OS=Homo sapiens OX=9606 GN=PHF8 PE=1 SV=3	54.13	15	14	14	12	1060	117.8	8.72	46.49	7.67674e+07
P38646	Stress-70 protein, mitochondrial OS=Homo sapiens OX=9606 GN=HSPA9 PE=1 SV=2	53.613	28	15	15	15	679	73.6	6.16	44.15	5.75218e+07
Q12923	Tyrosine-protein phosphatase non-receptor type 13 OS=Homo sapiens OX=9606 GN=PTPN13 PE=1 SV=2	53.609	8	16	16	16	2485	276.7	6.42	38.4	2.00721e+07
P61247	Small ribosomal subunit protein eS1 OS=Homo sapiens OX=9606 GN=RPS3A PE=1 SV=2	52.953	45	13	30	13	264	29.9	9.73	73.2	7.32262e+08
P78332	RNA-binding protein 6 OS=Homo sapiens OX=9606 GN=RBM6 PE=1 SV=5	52.451	19	21	21	20	1123	128.6	6.32	49.75	5.12172e+07
Q9UEY8	Gamma-adducin OS=Homo sapiens OX=9606 GN=ADD3 PE=1 SV=1	52.177	20	14	14	14	706	79.1	6.32	39.93	4.78444e+07
Q9BZE4	GTP-binding protein 4 OS=Homo sapiens OX=9606 GN=GTPBP4 PE=1 SV=3	52.072	26	15	17	15	634	73.9	9.5	47.41	8.28591e+07
Q9NYV4	Cyclin-dependent kinase 12 OS=Homo sapiens OX=9606 GN=CDK12 PE=1 SV=2	51.488	11	13	13	12	1490	164.1	9.44	38.33	2.64195e+07
Q9BQE3	Tubulin alpha-1C chain OS=Homo sapiens OX=9606 GN=TUBA1C PE=1 SV=1	51.442	35	13	19	6	449	49.9	5.1	44.83	1.33291e+08
Q9NVP1	ATP-dependent RNA helicase DDX18 OS=Homo sapiens OX=9606 GN=DDX18 PE=1 SV=2	51.005	22	11	11	11	670	75.4	9.5	36.65	7.54328e+07
O00571	ATP-dependent RNA helicase DDX3X OS=Homo sapiens OX=9606 GN=DDX3X PE=1 SV=3	50.372	22	14	16	13	662	73.2	7.18	38.63	7.09268e+07
P50991	T-complex protein 1 subunit delta OS=Homo sapiens OX=9606 GN=CCT4 PE=1 SV=4	50.364	28	13	13	13	539	57.9	7.83	37.86	3.60295e+07
Q00839	Heterogeneous nuclear ribonucleoprotein U OS=Homo sapiens OX=9606 GN=HNRNPU PE=1 SV=6	50.28	19	15	15	15	825	90.5	6	43.67	6.76379e+07
Q9UJS0	Electrogenic aspartate/glutamate antiporter SLC25A13, mitochondrial OS=Homo sapiens OX=9606 GN=SLC25A13 PE=1 SV=2	50.178	27	17	18	11	675	74.1	8.62	45.98	3.40547e+07
Q14554	Protein disulfide-isomerase A5 OS=Homo sapiens OX=9606 GN=PDIA5 PE=1 SV=1	49.994	24	15	15	15	519	59.6	7.91	44.24	7.76482e+07
P78527	DNA-dependent protein kinase catalytic subunit OS=Homo sapiens OX=9606 GN=PRKDC PE=1 SV=3	49.669	5	21	21	21	4128	468.8	7.12	37.09	1.80618e+07
P11021	Endoplasmic reticulum chaperone BiP OS=Homo sapiens OX=9606 GN=HSPA5 PE=1 SV=2	49.49	20	11	11	9	654	72.3	5.16	35.19	2.23438e+07
Q8IWX8	Calcium homeostasis endoplasmic reticulum protein OS=Homo sapiens OX=9606 GN=CHERP PE=1 SV=3	49.444	17	15	16	15	916	103.6	9.04	37.88	5.1771e+07
Q14241	Elongin-A OS=Homo sapiens OX=9606 GN=ELOA PE=1 SV=2	48.994	17	13	13	13	798	89.9	9.57	33.4	4.87761e+07
P10809	60 kDa heat shock protein, mitochondrial OS=Homo sapiens OX=9606 GN=HSPD1 PE=1 SV=2	48.815	27	15	16	15	573	61	5.87	44.49	8.4905e+07
Q96GQ7	Probable ATP-dependent RNA helicase DDX27 OS=Homo sapiens OX=9606 GN=DDX27 PE=1 SV=2	48.44	22	18	19	18	796	89.8	9.28	41.39	2.68291e+07
Q15365	Poly(rC)-binding protein 1 OS=Homo sapiens OX=9606 GN=PCBP1 PE=1 SV=2	48.35	35	9	12	6	356	37.5	7.09	34.25	2.84331e+08
Q1ED39	Lysine-rich nucleolar protein 1 OS=Homo sapiens OX=9606 GN=KNOP1 PE=1 SV=1	48.039	28	12	13	12	458	51.6	9.86	40.81	1.00832e+07
O95602	DNA-directed RNA polymerase I subunit RPA1 OS=Homo sapiens OX=9606 GN=POLR1A PE=1 SV=2	47.848	10	17	18	17	1720	194.7	7.03	44.93	1.81156e+07
Q15233	Non-POU domain-containing octamer-binding protein OS=Homo sapiens OX=9606 GN=NONO PE=1 SV=4	47.829	30	13	15	12	471	54.2	8.95	41.67	4.71429e+07
O60518	Ran-binding protein 6 OS=Homo sapiens OX=9606 GN=RANBP6 PE=1 SV=2	47.549	14	13	13	11	1105	124.6	5.01	33.85	1.25544e+07
P23396	Small ribosomal subunit protein uS3 OS=Homo sapiens OX=9606 GN=RPS3 PE=1 SV=2	47.287	56	14	18	14	243	26.7	9.66	46.56	2.98394e+08
Q9UGP8	Translocation protein SEC63 homolog OS=Homo sapiens OX=9606 GN=SEC63 PE=1 SV=2	47.258	21	14	14	14	760	87.9	5.31	38.57	3.65351e+07
Q8NHQ9	ATP-dependent RNA helicase DDX55 OS=Homo sapiens OX=9606 GN=DDX55 PE=1 SV=3	47.055	19	14	16	14	600	68.5	9.25	45.02	3.77926e+07
O60231	Pre-mRNA-splicing factor ATP-dependent RNA helicase DHX16 OS=Homo sapiens OX=9606 GN=DHX16 PE=1 SV=2	46.971	17	15	15	14	1041	119.2	6.8	35.48	1.40272e+07
Q8IX18	Probable ATP-dependent RNA helicase DHX40 OS=Homo sapiens OX=9606 GN=DHX40 PE=1 SV=2	46.904	19	16	16	16	779	88.5	8.65	42.25	5.35984e+07
Q15059	Bromodomain-containing protein 3 OS=Homo sapiens OX=9606 GN=BRD3 PE=1 SV=1	46.656	20	13	14	10	726	79.5	9.36	42.42	1.88991e+07
Q9BUF5	Tubulin beta-6 chain OS=Homo sapiens OX=9606 GN=TUBB6 PE=1 SV=1	46.525	28	11	28	3	446	49.8	4.88	74.54	2.29268e+06
Q14498	RNA-binding protein 39 OS=Homo sapiens OX=9606 GN=RBM39 PE=1 SV=2	46.448	24	10	15	10	530	59.3	10.1	43.43	2.25291e+08
P63267	Actin, gamma-enteric smooth muscle OS=Homo sapiens OX=9606 GN=ACTG2 PE=1 SV=1	46.231	27	9	15	1	376	41.9	5.48	39.26	5.05667e+06
O00567	Nucleolar protein 56 OS=Homo sapiens OX=9606 GN=NOP56 PE=1 SV=4	46.107	23	13	13	13	594	66	9.19	37.83	7.6677e+07
Q9BVS4	Serine/threonine-protein kinase RIO2 OS=Homo sapiens OX=9606 GN=RIOK2 PE=1 SV=2	45.917	25	9	9	9	552	63.2	5.94	25.02	1.58822e+07
Q9UG63	ATP-binding cassette sub-family F member 2 OS=Homo sapiens OX=9606 GN=ABCF2 PE=1 SV=2	45.715	23	14	16	14	623	71.2	7.37	41.82	3.85555e+07
O75691	Small subunit processome component 20 homolog OS=Homo sapiens OX=9606 GN=UTP20 PE=1 SV=3	45.697	6	14	14	14	2785	318.2	7.39	30.02	1.54227e+07
Q10570	Cleavage and polyadenylation specificity factor subunit 1 OS=Homo sapiens OX=9606 GN=CPSF1 PE=1 SV=2	45.575	9	13	13	13	1443	160.8	6.4	38.42	1.72911e+07
Q14331	Protein FRG1 OS=Homo sapiens OX=9606 GN=FRG1 PE=1 SV=1	45.425	43	11	16	11	258	29.2	9.01	43.63	2.77626e+08
Q13435	Splicing factor 3B subunit 2 OS=Homo sapiens OX=9606 GN=SF3B2 PE=1 SV=2	45.109	16	13	13	13	895	100.2	5.67	37.28	3.6036e+07
P55196	Afadin OS=Homo sapiens OX=9606 GN=AFDN PE=1 SV=3	45.107	10	15	15	15	1824	206.7	6.47	32.74	1.65818e+07
Q8N1G4	Leucine-rich repeat-containing protein 47 OS=Homo sapiens OX=9606 GN=LRRC47 PE=1 SV=1	44.518	28	14	15	14	583	63.4	8.28	36.29	47464995
Q9Y2X3	Nucleolar protein 58 OS=Homo sapiens OX=9606 GN=NOP58 PE=1 SV=1	44.499	24	10	10	10	529	59.5	8.92	29.83	4.64501e+07
Q9HAU5	Regulator of nonsense transcripts 2 OS=Homo sapiens OX=9606 GN=UPF2 PE=1 SV=1	44.457	14	17	17	17	1272	147.7	5.69	32.29	2.98587e+07
Q9BVI4	Nucleolar complex protein 4 homolog OS=Homo sapiens OX=9606 GN=NOC4L PE=1 SV=1	44.203	28	15	16	15	516	58.4	7.49	39.6	5.43381e+07
P18583	Protein SON OS=Homo sapiens OX=9606 GN=SON PE=1 SV=4	43.997	8	14	14	14	2426	263.7	5.64	34.4	3.095e+07
Q9Y5B9	FACT complex subunit SPT16 OS=Homo sapiens OX=9606 GN=SUPT16H PE=1 SV=1	43.918	12	12	12	12	1047	119.8	5.66	32.58	1.8419e+07
Q9BYG3	MKI67 FHA domain-interacting nucleolar phosphoprotein OS=Homo sapiens OX=9606 GN=NIFK PE=1 SV=1	43.832	33	11	11	11	293	34.2	9.88	33.13	3.55731e+07
Q9NRZ9	Lymphoid-specific helicase OS=Homo sapiens OX=9606 GN=HELLS PE=1 SV=1	43.308	17	15	15	15	838	97	7.93	35.19	3.44979e+07
Q9H0S4	Probable ATP-dependent RNA helicase DDX47 OS=Homo sapiens OX=9606 GN=DDX47 PE=1 SV=1	42.877	27	10	10	10	455	50.6	9.1	32.88	9.60336e+07
Q5T3I0	G patch domain-containing protein 4 OS=Homo sapiens OX=9606 GN=GPATCH4 PE=1 SV=2	42.674	24	9	9	9	446	50.4	9.63	30.86	2.76211e+07
O15042	U2 snRNP-associated SURP motif-containing protein OS=Homo sapiens OX=9606 GN=U2SURP PE=1 SV=2	42.632	14	15	16	15	1029	118.2	8.47	33.54	3.84052e+07
P68366	Tubulin alpha-4A chain OS=Homo sapiens OX=9606 GN=TUBA4A PE=1 SV=1	42.592	32	13	18	6	448	49.9	5.06	35.77	2.05641e+08
Q9NX58	Cell growth-regulating nucleolar protein OS=Homo sapiens OX=9606 GN=LYAR PE=1 SV=3	42.399	23	8	9	8	379	43.6	9.57	32.68	9.33662e+07
Q96I25	Splicing factor 45 OS=Homo sapiens OX=9606 GN=RBM17 PE=1 SV=1	42.329	27	10	10	10	401	44.9	5.97	31.23	2.87034e+07
Q14966	Zinc finger protein 638 OS=Homo sapiens OX=9606 GN=ZNF638 PE=1 SV=2	42.176	7	13	13	13	1978	220.5	6.38	31.38	2.35782e+07
Q02413	Desmoglein-1 OS=Homo sapiens OX=9606 GN=DSG1 PE=1 SV=2	42.017	9	7	10	7	1049	113.7	5.03	25.99	6.15696e+06
Q9P258	Protein RCC2 OS=Homo sapiens OX=9606 GN=RCC2 PE=1 SV=2	42.014	28	13	13	13	522	56	8.78	31.89	2.26542e+07
Q14692	Ribosome biogenesis protein BMS1 homolog OS=Homo sapiens OX=9606 GN=BMS1 PE=1 SV=1	41.708	12	15	16	15	1282	145.7	6.44	40.08	4.73527e+07
Q15417	Calponin-3 OS=Homo sapiens OX=9606 GN=CNN3 PE=1 SV=1	41.335	33	9	16	9	329	36.4	6.05	44.44	1.74046e+08
Q13823	Nucleolar GTP-binding protein 2 OS=Homo sapiens OX=9606 GN=GNL2 PE=1 SV=1	41.044	18	13	13	13	731	83.6	9.25	31.89	2.69731e+07
Q8WU90	Zinc finger CCCH domain-containing protein 15 OS=Homo sapiens OX=9606 GN=ZC3H15 PE=1 SV=1	40.901	27	10	12	10	426	48.6	5.31	26.39	1.05059e+08
O95391	Pre-mRNA-splicing factor SLU7 OS=Homo sapiens OX=9606 GN=SLU7 PE=1 SV=2	40.895	16	10	12	10	586	68.3	7.14	29.08	1.99151e+07
P35251	Replication factor C subunit 1 OS=Homo sapiens OX=9606 GN=RFC1 PE=1 SV=4	40.51	15	14	14	14	1148	128.2	9.36	25.29	1.07263e+07
Q96DI7	U5 small nuclear ribonucleoprotein 40 kDa protein OS=Homo sapiens OX=9606 GN=SNRNP40 PE=1 SV=1	40.39	30	10	10	10	357	39.3	8.1	33.37	2.10531e+07
Q5F1R6	DnaJ homolog subfamily C member 21 OS=Homo sapiens OX=9606 GN=DNAJC21 PE=1 SV=2	40.377	26	13	14	13	531	62	5.47	28.53	5.29849e+07
O60716	Catenin delta-1 OS=Homo sapiens OX=9606 GN=CTNND1 PE=1 SV=1	40.059	13	11	11	11	968	108.1	6.23	30.95	2.12254e+07
Q8WWY3	U4/U6 small nuclear ribonucleoprotein Prp31 OS=Homo sapiens OX=9606 GN=PRPF31 PE=1 SV=2	39.943	28	12	14	12	499	55.4	5.78	36.71	5.28889e+07
P04843	Dolichyl-diphosphooligosaccharide--protein glycosyltransferase subunit 1 OS=Homo sapiens OX=9606 GN=RPN1 PE=1 SV=1	39.64	19	10	10	10	607	68.5	6.38	27.36	2.06918e+07
Q9H8M2	Bromodomain-containing protein 9 OS=Homo sapiens OX=9606 GN=BRD9 PE=1 SV=2	39.306	22	8	8	8	597	67	6.19	24.22	6.79856e+06
Q08945	FACT complex subunit SSRP1 OS=Homo sapiens OX=9606 GN=SSRP1 PE=1 SV=1	38.935	18	12	13	12	709	81	6.87	29.45	3.04032e+07
Q3B726	DNA-directed RNA polymerase I subunit RPA43 OS=Homo sapiens OX=9606 GN=POLR1F PE=1 SV=1	38.564	32	10	12	10	338	37.4	6.98	25.62	1.06242e+08
O43143	ATP-dependent RNA helicase DHX15 OS=Homo sapiens OX=9606 GN=DHX15 PE=1 SV=2	38.464	16	12	13	11	795	90.9	7.46	31.63	2.99554e+07
Q6WKZ4	Rab11 family-interacting protein 1 OS=Homo sapiens OX=9606 GN=RAB11FIP1 PE=1 SV=3	38.247	10	9	10	8	1283	137.1	5.43	29.18	2.45574e+07
Q92974	Rho guanine nucleotide exchange factor 2 OS=Homo sapiens OX=9606 GN=ARHGEF2 PE=1 SV=4	38.198	16	15	15	15	986	111.5	7.27	34.03	2.87992e+07
Q96AG4	Leucine-rich repeat-containing protein 59 OS=Homo sapiens OX=9606 GN=LRRC59 PE=1 SV=1	37.886	37	10	11	10	307	34.9	9.57	30.61	2.61724e+08
Q6PCB5	Lysine-specific demethylase RSBN1L OS=Homo sapiens OX=9606 GN=RSBN1L PE=1 SV=2	37.665	17	12	12	12	846	94.8	8.78	29.69	2.46009e+07
P08238	Heat shock protein HSP 90-beta OS=Homo sapiens OX=9606 GN=HSP90AB1 PE=1 SV=4	37.544	16	10	10	9	724	83.2	5.03	30.34	3.45179e+07
Q9H501	ESF1 homolog OS=Homo sapiens OX=9606 GN=ESF1 PE=1 SV=1	37.388	14	13	13	13	851	98.7	5.11	30.64	3.1031e+07
O15446	DNA-directed RNA polymerase I subunit RPA34 OS=Homo sapiens OX=9606 GN=POLR1G PE=1 SV=1	36.918	22	6	6	6	510	55	8.51	24.89	1.72122e+07
P17812	CTP synthase 1 OS=Homo sapiens OX=9606 GN=CTPS1 PE=1 SV=2	36.871	21	10	11	10	591	66.6	6.46	31.25	1.54397e+07
P22087	rRNA 2'-O-methyltransferase fibrillarin OS=Homo sapiens OX=9606 GN=FBL PE=1 SV=2	36.71	36	9	9	9	321	33.8	10.18	24.38	4.69605e+07
Q8IWV8	E3 ubiquitin-protein ligase UBR2 OS=Homo sapiens OX=9606 GN=UBR2 PE=1 SV=1	36.539	7	10	10	10	1755	200.4	6.24	28.15	8.73028e+06
P31943	Heterogeneous nuclear ribonucleoprotein H OS=Homo sapiens OX=9606 GN=HNRNPH1 PE=1 SV=4	36.373	28	9	9	3	449	49.2	6.3	26.99	3.30613e+07
Q92576	PHD finger protein 3 OS=Homo sapiens OX=9606 GN=PHF3 PE=1 SV=3	36.169	8	14	15	14	2039	229.3	6.96	30.18	1.78686e+07
Q14CB8	Rho GTPase-activating protein 19 OS=Homo sapiens OX=9606 GN=ARHGAP19 PE=1 SV=1	36.11	22	9	9	9	494	55.7	9.36	21.9	7.1958e+06
Q2TAY7	WD40 repeat-containing protein SMU1 OS=Homo sapiens OX=9606 GN=SMU1 PE=1 SV=2	36.103	18	9	10	9	513	57.5	7.18	29.01	3.23474e+07
Q9UMS4	Pre-mRNA-processing factor 19 OS=Homo sapiens OX=9606 GN=PRPF19 PE=1 SV=1	36.08	19	7	7	7	504	55.1	6.61	23.11	2.82419e+07
P06576	ATP synthase subunit beta, mitochondrial OS=Homo sapiens OX=9606 GN=ATP5F1B PE=1 SV=3	35.976	17	9	9	9	529	56.5	5.4	26.08	13643995
O14744	Protein arginine N-methyltransferase 5 OS=Homo sapiens OX=9606 GN=PRMT5 PE=1 SV=4	35.975	20	13	15	13	637	72.6	6.29	37.87	2.45191e+08
Q7Z794	Keratin, type II cytoskeletal 1b OS=Homo sapiens OX=9606 GN=KRT77 PE=1 SV=3	35.912	19	12	12	9	578	61.9	5.99	33	1.93197e+07
Q9BZI7	Regulator of nonsense transcripts 3B OS=Homo sapiens OX=9606 GN=UPF3B PE=1 SV=1	35.903	18	10	11	10	483	57.7	9.48	24.38	5.69904e+07
Q9Y383	Putative RNA-binding protein Luc7-like 2 OS=Homo sapiens OX=9606 GN=LUC7L2 PE=1 SV=2	35.797	24	7	7	4	392	46.5	10.01	28.18	2.78215e+07
P60891	Ribose-phosphate pyrophosphokinase 1 OS=Homo sapiens OX=9606 GN=PRPS1 PE=1 SV=2	35.79	31	8	8	8	318	34.8	6.98	29.34	2.41308e+07
Q9UPT8	Zinc finger CCCH domain-containing protein 4 OS=Homo sapiens OX=9606 GN=ZC3H4 PE=1 SV=3	35.784	12	8	9	8	1303	140.2	6.27	32.36	4.81635e+06
P21675	Transcription initiation factor TFIID subunit 1 OS=Homo sapiens OX=9606 GN=TAF1 PE=1 SV=3	35.667	6	11	11	11	1893	214.6	5.06	25.58	5.66048e+06
P49848	Transcription initiation factor TFIID subunit 6 OS=Homo sapiens OX=9606 GN=TAF6 PE=1 SV=1	35.442	16	9	9	9	677	72.6	8.6	27.27	1.61165e+07
P62269	Small ribosomal subunit protein uS13 OS=Homo sapiens OX=9606 GN=RPS18 PE=1 SV=3	35.056	45	11	21	11	152	17.7	10.99	53.17	7.42356e+08
Q14684	Ribosomal RNA processing protein 1 homolog B OS=Homo sapiens OX=9606 GN=RRP1B PE=1 SV=3	34.994	16	10	10	10	758	84.4	9.76	26.69	1.86585e+07
P20042	Eukaryotic translation initiation factor 2 subunit 2 OS=Homo sapiens OX=9606 GN=EIF2S2 PE=1 SV=2	34.991	28	11	15	11	333	38.4	5.8	32.36	1.25679e+08
Q9UHB9	Signal recognition particle subunit SRP68 OS=Homo sapiens OX=9606 GN=SRP68 PE=1 SV=2	34.804	19	11	11	11	627	70.7	8.56	29.02	2.34091e+07
P55081	Microfibrillar-associated protein 1 OS=Homo sapiens OX=9606 GN=MFAP1 PE=1 SV=2	34.698	25	9	9	9	439	51.9	4.98	20.4	8.7476e+07
P07355	Annexin A2 OS=Homo sapiens OX=9606 GN=ANXA2 PE=1 SV=2	34.402	36	11	11	11	339	38.6	7.75	27.79	2.2179e+07
P49757	Protein numb homolog OS=Homo sapiens OX=9606 GN=NUMB PE=1 SV=2	34.224	17	11	12	11	651	70.8	8.51	26.33	4.11913e+07
Q9BY77	Polymerase delta-interacting protein 3 OS=Homo sapiens OX=9606 GN=POLDIP3 PE=1 SV=2	34.2	34	10	10	10	421	46.1	9.99	27.02	1.54047e+07
Q08J23	RNA cytosine C(5)-methyltransferase NSUN2 OS=Homo sapiens OX=9606 GN=NSUN2 PE=1 SV=2	34.18	15	10	10	10	767	86.4	6.77	22.2	1.03825e+07
P26583	High mobility group protein B2 OS=Homo sapiens OX=9606 GN=HMGB2 PE=1 SV=2	34.172	29	7	8	5	209	24	7.81	28.54	3.69178e+07
Q9NY93	Probable ATP-dependent RNA helicase DDX56 OS=Homo sapiens OX=9606 GN=DDX56 PE=1 SV=1	34.102	20	11	11	11	547	61.6	9.26	32.32	64470624
Q06830	Peroxiredoxin-1 OS=Homo sapiens OX=9606 GN=PRDX1 PE=1 SV=1	33.685	48	12	13	11	199	22.1	8.13	30.22	8.52464e+07
P60842	Eukaryotic initiation factor 4A-I OS=Homo sapiens OX=9606 GN=EIF4A1 PE=1 SV=1	33.608	25	9	9	8	406	46.1	5.48	25.68	2.69873e+07
O94813	Slit homolog 2 protein OS=Homo sapiens OX=9606 GN=SLIT2 PE=1 SV=1	33.495	8	10	10	10	1529	169.8	7.06	20.88	9.27877e+06
O60832	H/ACA ribonucleoprotein complex subunit DKC1 OS=Homo sapiens OX=9606 GN=DKC1 PE=1 SV=3	33.379	17	11	11	11	514	57.6	9.42	18.83	6.50393e+07
Q8N442	Translation factor GUF1, mitochondrial OS=Homo sapiens OX=9606 GN=GUF1 PE=1 SV=1	33.236	19	10	10	10	669	74.3	8.59	26.85	1.64376e+07
Q9C0J8	pre-mRNA 3' end processing protein WDR33 OS=Homo sapiens OX=9606 GN=WDR33 PE=1 SV=2	33.192	8	8	9	8	1336	145.8	9.17	23.85	7.4968e+06
Q92598	Heat shock protein 105 kDa OS=Homo sapiens OX=9606 GN=HSPH1 PE=1 SV=1	33.191	13	9	9	9	858	96.8	5.39	22.8	9.26289e+06
P33992	DNA replication licensing factor MCM5 OS=Homo sapiens OX=9606 GN=MCM5 PE=1 SV=5	32.925	15	10	10	10	734	82.2	8.37	24.28	9.15138e+06
Q9H0G5	Nuclear speckle splicing regulatory protein 1 OS=Homo sapiens OX=9606 GN=NSRP1 PE=1 SV=1	32.571	18	12	12	12	558	66.4	8.84	30.64	4.52868e+07
Q9BVJ6	U3 small nucleolar RNA-associated protein 14 homolog A OS=Homo sapiens OX=9606 GN=UTP14A PE=1 SV=1	32.552	14	11	12	9	771	87.9	7.87	29.97	2.37345e+07
Q7L804	Rab11 family-interacting protein 2 OS=Homo sapiens OX=9606 GN=RAB11FIP2 PE=1 SV=1	32.487	22	9	9	8	512	58.2	9.32	24.15	1.56225e+07
P52272	Heterogeneous nuclear ribonucleoprotein M OS=Homo sapiens OX=9606 GN=HNRNPM PE=1 SV=3	32.325	17	13	13	13	730	77.5	8.7	29.66	2.82812e+07
Q9NVU7	Protein SDA1 homolog OS=Homo sapiens OX=9606 GN=SDAD1 PE=1 SV=3	32.239	16	11	11	11	687	79.8	9.25	27.61	1.0174e+08
O00410	Importin-5 OS=Homo sapiens OX=9606 GN=IPO5 PE=1 SV=4	32.227	9	8	8	6	1097	123.6	4.94	18.05	4.2896e+06
Q8NDT2	Putative RNA-binding protein 15B OS=Homo sapiens OX=9606 GN=RBM15B PE=1 SV=3	32.128	11	10	10	8	890	97.1	9.85	26.32	8.90662e+06
P52292	Importin subunit alpha-1 OS=Homo sapiens OX=9606 GN=KPNA2 PE=1 SV=1	31.803	24	10	10	10	529	57.8	5.4	28.93	3.15198e+08
P62280	Small ribosomal subunit protein uS17 OS=Homo sapiens OX=9606 GN=RPS11 PE=1 SV=3	31.663	51	11	14	11	158	18.4	10.3	35.8	3.09496e+08
P11940	Polyadenylate-binding protein 1 OS=Homo sapiens OX=9606 GN=PABPC1 PE=1 SV=2	31.594	17	10	10	6	636	70.6	9.5	25.53	1.52248e+07
P16615	Sarcoplasmic/endoplasmic reticulum calcium ATPase 2 OS=Homo sapiens OX=9606 GN=ATP2A2 PE=1 SV=1	31.574	10	9	9	9	1042	114.7	5.34	22.01	2.06443e+07
P26368	Splicing factor U2AF 65 kDa subunit OS=Homo sapiens OX=9606 GN=U2AF2 PE=1 SV=4	31.496	22	7	8	7	475	53.5	9.09	25.44	3.54568e+07
O00743	Serine/threonine-protein phosphatase 6 catalytic subunit OS=Homo sapiens OX=9606 GN=PPP6C PE=1 SV=1	31.486	33	9	10	9	305	35.1	5.69	25.73	6.82239e+07
P08240	Signal recognition particle receptor subunit alpha OS=Homo sapiens OX=9606 GN=SRPRA PE=1 SV=2	31.427	16	9	9	9	638	69.8	8.95	22.98	1.66584e+07
Q9BRD0	BUD13 homolog OS=Homo sapiens OX=9606 GN=BUD13 PE=1 SV=1	31.381	16	10	10	10	619	70.5	9.86	28.81	3.70532e+07
P62750	Large ribosomal subunit protein uL23 OS=Homo sapiens OX=9606 GN=RPL23A PE=1 SV=1	31.285	38	9	18	9	156	17.7	10.45	48.29	7.95262e+08
P54886	Delta-1-pyrroline-5-carboxylate synthase OS=Homo sapiens OX=9606 GN=ALDH18A1 PE=1 SV=2	31.258	15	9	9	9	795	87.2	7.12	22.74	1.30961e+07
Q9BQA1	Methylosome protein WDR77 OS=Homo sapiens OX=9606 GN=WDR77 PE=1 SV=1	31.232	29	8	9	8	342	36.7	5.17	29.04	6.23581e+07
Q99523	Sortilin OS=Homo sapiens OX=9606 GN=SORT1 PE=1 SV=3	31.145	12	9	9	9	831	92	5.74	23.89	2.37757e+07
P05198	Eukaryotic translation initiation factor 2 subunit 1 OS=Homo sapiens OX=9606 GN=EIF2S1 PE=1 SV=3	31.133	31	10	11	10	315	36.1	5.08	26.88	1.84686e+08
P78345	Ribonuclease P protein subunit p38 OS=Homo sapiens OX=9606 GN=RPP38 PE=1 SV=2	31.048	32	9	9	9	283	31.8	9.92	25.96	4.42441e+07
P25705	ATP synthase subunit alpha, mitochondrial OS=Homo sapiens OX=9606 GN=ATP5F1A PE=1 SV=1	30.832	18	10	10	10	553	59.7	9.13	25.82	3.43726e+07
P23193	Transcription elongation factor A protein 1 OS=Homo sapiens OX=9606 GN=TCEA1 PE=1 SV=2	30.82	28	7	8	6	301	33.9	8.38	24.92	1.19255e+07
Q9Y6V7	Probable ATP-dependent RNA helicase DDX49 OS=Homo sapiens OX=9606 GN=DDX49 PE=1 SV=1	30.55	17	9	9	9	483	54.2	9.06	23.77	3.22475e+07
Q99459	Cell division cycle 5-like protein OS=Homo sapiens OX=9606 GN=CDC5L PE=1 SV=2	30.513	13	11	12	11	802	92.2	8.18	28.84	2.76874e+07
P62829	Large ribosomal subunit protein uL14 OS=Homo sapiens OX=9606 GN=RPL23 PE=1 SV=1	30.503	42	5	14	5	140	14.9	10.51	33.91	1.8155e+08
P26640	Valine--tRNA ligase OS=Homo sapiens OX=9606 GN=VARS1 PE=1 SV=4	30.444	9	10	10	10	1264	140.4	7.59	23.6	8.20863e+06
Q8IYB3	Serine/arginine repetitive matrix protein 1 OS=Homo sapiens OX=9606 GN=SRRM1 PE=1 SV=2	30.428	11	9	12	9	904	102.3	11.84	27.6	3.56857e+08
P23458	Tyrosine-protein kinase JAK1 OS=Homo sapiens OX=9606 GN=JAK1 PE=1 SV=2	30.361	8	8	8	8	1154	133.2	7.55	18.67	9.86279e+06
Q8WVS4	Cytoplasmic dynein 2 intermediate chain 1 OS=Homo sapiens OX=9606 GN=DYNC2I1 PE=1 SV=3	30.154	9	8	8	8	1066	122.5	7.31	24.13	1.32798e+07
Q96GC5	Large ribosomal subunit protein mL48 OS=Homo sapiens OX=9606 GN=MRPL48 PE=1 SV=2	30.071	28	5	6	5	212	23.9	8.98	16.28	4.04302e+07
Q15648	Mediator of RNA polymerase II transcription subunit 1 OS=Homo sapiens OX=9606 GN=MED1 PE=1 SV=4	30.048	6	9	9	9	1581	168.4	8.73	18.48	8.9576e+06
O00268	Transcription initiation factor TFIID subunit 4 OS=Homo sapiens OX=9606 GN=TAF4 PE=1 SV=2	29.991	9	5	5	5	1085	110	9.94	20.98	8.28676e+06
P41214	Eukaryotic translation initiation factor 2D OS=Homo sapiens OX=9606 GN=EIF2D PE=1 SV=3	29.882	17	8	8	8	584	64.7	7.65	21.46	1.22505e+07
P05388	Large ribosomal subunit protein uL10 OS=Homo sapiens OX=9606 GN=RPLP0 PE=1 SV=1	29.763	30	9	9	9	317	34.3	5.97	21.34	9.49788e+06
Q13573	SNW domain-containing protein 1 OS=Homo sapiens OX=9606 GN=SNW1 PE=1 SV=1	29.735	19	10	10	10	536	61.5	9.52	26.98	3.11534e+07
P63244	Small ribosomal subunit protein RACK1 OS=Homo sapiens OX=9606 GN=RACK1 PE=1 SV=3	29.73	34	10	10	10	317	35.1	7.69	22.77	2.56215e+07
O60870	DNA/RNA-binding protein KIN17 OS=Homo sapiens OX=9606 GN=KIN PE=1 SV=2	29.144	23	9	9	9	393	45.3	8.95	27.12	4.31785e+07
P56182	Ribosomal RNA processing protein 1 homolog A OS=Homo sapiens OX=9606 GN=RRP1 PE=1 SV=1	29.095	19	10	11	10	461	52.8	9.33	20.89	5.12589e+07
Q9BQ67	Glutamate-rich WD repeat-containing protein 1 OS=Homo sapiens OX=9606 GN=GRWD1 PE=1 SV=1	29.071	21	5	5	5	446	49.4	4.92	21.04	6.23574e+06
P05141	ADP/ATP translocase 2 OS=Homo sapiens OX=9606 GN=SLC25A5 PE=1 SV=7	29.002	31	11	12	2	298	32.8	9.69	23.68	2.44966e+08
Q96SB4	SRSF protein kinase 1 OS=Homo sapiens OX=9606 GN=SRPK1 PE=1 SV=2	29.001	16	8	8	6	655	74.3	6.16	25.13	3.85424e+07
Q9NXE8	Pre-mRNA-splicing factor CWC25 homolog OS=Homo sapiens OX=9606 GN=CWC25 PE=1 SV=1	28.772	25	12	13	12	425	49.6	10.18	27.86	8.59913e+07
P29375	Lysine-specific demethylase 5A OS=Homo sapiens OX=9606 GN=KDM5A PE=1 SV=3	28.75	6	9	10	9	1690	192	6.49	25.62	6.03186e+06
Q5T2T1	MAGUK p55 subfamily member 7 OS=Homo sapiens OX=9606 GN=MPP7 PE=1 SV=1	28.717	16	7	7	7	576	65.5	7.14	20.4	7.66748e+06
Q12959	Disks large homolog 1 OS=Homo sapiens OX=9606 GN=DLG1 PE=1 SV=2	28.643	11	8	8	8	904	100.4	5.76	22.48	1.38815e+07
P63173	Large ribosomal subunit protein eL38 OS=Homo sapiens OX=9606 GN=RPL38 PE=1 SV=2	28.577	53	7	15	7	70	8.2	10.1	37.66	1.84387e+08
Q7L0Y3	tRNA methyltransferase 10 homolog C OS=Homo sapiens OX=9606 GN=TRMT10C PE=1 SV=2	28.574	26	10	11	10	403	47.3	9.36	22.3	1.92719e+07
Q9NV06	DDB1- and CUL4-associated factor 13 OS=Homo sapiens OX=9606 GN=DCAF13 PE=1 SV=2	28.315	22	10	10	10	445	51.4	9.19	23.39	3.35514e+07
P62424	Large ribosomal subunit protein eL8 OS=Homo sapiens OX=9606 GN=RPL7A PE=1 SV=2	28.243	36	9	9	9	266	30	10.61	23.07	1.7285e+07
Q96PK6	RNA-binding protein 14 OS=Homo sapiens OX=9606 GN=RBM14 PE=1 SV=2	28.166	14	8	8	8	669	69.4	9.67	23.29	1.94032e+07
O43390	Heterogeneous nuclear ribonucleoprotein R OS=Homo sapiens OX=9606 GN=HNRNPR PE=1 SV=1	28.122	12	8	8	5	633	70.9	8.13	19	9.09216e+06
Q712K3	Ubiquitin-conjugating enzyme E2 R2 OS=Homo sapiens OX=9606 GN=UBE2R2 PE=1 SV=1	27.974	29	8	9	8	238	27.1	4.42	27.06	1.0265e+08
Q96CT7	Coiled-coil domain-containing protein 124 OS=Homo sapiens OX=9606 GN=CCDC124 PE=1 SV=1	27.896	29	8	9	8	223	25.8	9.54	28.58	1.47127e+08
Q53GS9	Ubiquitin carboxyl-terminal hydrolase 39 OS=Homo sapiens OX=9606 GN=USP39 PE=1 SV=2	27.893	17	8	8	8	565	65.3	8.91	21.08	1.87582e+07
Q9BU76	Multiple myeloma tumor-associated protein 2 OS=Homo sapiens OX=9606 GN=MMTAG2 PE=1 SV=1	27.885	28	8	8	8	263	29.4	10.02	27.39	9.01075e+06
P46940	Ras GTPase-activating-like protein IQGAP1 OS=Homo sapiens OX=9606 GN=IQGAP1 PE=1 SV=1	27.866	7	13	13	13	1657	189.1	6.48	30.4	1.50978e+07
P62979	Ubiquitin-ribosomal protein eS31 fusion protein OS=Homo sapiens OX=9606 GN=RPS27A PE=1 SV=2	27.685	51	6	6	6	156	18	9.64	16.86	3.50186e+07
P27348	14-3-3 protein theta OS=Homo sapiens OX=9606 GN=YWHAQ PE=1 SV=1	27.683	30	6	6	4	245	27.7	4.78	19.47	1.13034e+07
Q00059	Transcription factor A, mitochondrial OS=Homo sapiens OX=9606 GN=TFAM PE=1 SV=1	27.587	35	9	9	9	246	29.1	9.72	26.17	3.21246e+07
O75400	Pre-mRNA-processing factor 40 homolog A OS=Homo sapiens OX=9606 GN=PRPF40A PE=1 SV=2	27.583	9	9	9	9	957	108.7	7.56	24.33	1.96156e+07
P36578	Large ribosomal subunit protein uL4 OS=Homo sapiens OX=9606 GN=RPL4 PE=1 SV=5	27.49	20	8	8	8	427	47.7	11.06	23.28	2.21232e+07
Q8TEW0	Partitioning defective 3 homolog OS=Homo sapiens OX=9606 GN=PARD3 PE=1 SV=2	27.473	7	8	8	8	1356	151.3	7.68	17.08	6.85952e+06
Q9NVV4	Poly(A) RNA polymerase, mitochondrial OS=Homo sapiens OX=9606 GN=MTPAP PE=1 SV=1	27.404	18	7	7	7	582	66.1	9.04	20.42	6.74299e+06
Q92499	ATP-dependent RNA helicase DDX1 OS=Homo sapiens OX=9606 GN=DDX1 PE=1 SV=2	27.403	14	12	12	12	740	82.4	7.23	29.61	2.95806e+07
Q96EY4	Translation machinery-associated protein 16 OS=Homo sapiens OX=9606 GN=TMA16 PE=1 SV=2	27.373	41	10	11	10	203	23.8	9.26	30.52	2.39768e+08
Q9BVP2	Guanine nucleotide-binding protein-like 3 OS=Homo sapiens OX=9606 GN=GNL3 PE=1 SV=2	27.346	20	12	12	11	549	62	9.16	27.84	4.83529e+07
P16402	Histone H1.3 OS=Homo sapiens OX=9606 GN=H1-3 PE=1 SV=2	26.332	23	7	9	7	221	22.3	11.02	23.76	1.27686e+09
Q9UI10	Translation initiation factor eIF-2B subunit delta OS=Homo sapiens OX=9606 GN=EIF2B4 PE=1 SV=2	26.307	17	7	7	7	523	57.5	9.38	19.03	8.46147e+06
P31689	DnaJ homolog subfamily A member 1 OS=Homo sapiens OX=9606 GN=DNAJA1 PE=1 SV=2	26.293	21	7	8	7	397	44.8	7.08	17.93	3.0397e+07
Q13895	Bystin OS=Homo sapiens OX=9606 GN=BYSL PE=1 SV=3	26.216	18	8	8	8	437	49.6	8.12	22.31	1.19488e+07
P30050	Large ribosomal subunit protein uL11 OS=Homo sapiens OX=9606 GN=RPL12 PE=1 SV=1	26.195	45	5	5	5	165	17.8	9.42	19.13	3.50992e+07
P31040	Succinate dehydrogenase [ubiquinone] flavoprotein subunit, mitochondrial OS=Homo sapiens OX=9606 GN=SDHA PE=1 SV=2	26.181	10	5	5	5	664	72.6	7.39	16.39	1.10268e+07
Q8IWC1	MAP7 domain-containing protein 3 OS=Homo sapiens OX=9606 GN=MAP7D3 PE=1 SV=2	26.138	11	9	9	9	876	98.4	9.32	20.74	2.53626e+07
P14618	Pyruvate kinase PKM OS=Homo sapiens OX=9606 GN=PKM PE=1 SV=4	25.891	20	8	8	8	531	57.9	7.84	21.78	2.21731e+07
Q15366	Poly(rC)-binding protein 2 OS=Homo sapiens OX=9606 GN=PCBP2 PE=1 SV=1	25.883	21	6	7	3	365	38.6	6.79	16.72	33623900
O75746	Electrogenic aspartate/glutamate antiporter SLC25A12, mitochondrial OS=Homo sapiens OX=9606 GN=SLC25A12 PE=1 SV=2	25.747	14	10	11	4	678	74.7	8.38	24.63	3.46933e+06
Q8TBB5	Kelch domain-containing protein 4 OS=Homo sapiens OX=9606 GN=KLHDC4 PE=1 SV=1	25.682	17	7	7	7	520	57.9	5.72	19.56	3.3838e+07
Q9P2I0	Cleavage and polyadenylation specificity factor subunit 2 OS=Homo sapiens OX=9606 GN=CPSF2 PE=1 SV=2	25.621	11	7	7	7	782	88.4	5.11	21.89	1.2051e+07
P12268	Inosine-5'-monophosphate dehydrogenase 2 OS=Homo sapiens OX=9606 GN=IMPDH2 PE=1 SV=2	25.557	16	6	6	6	514	55.8	6.9	19.96	5.86285e+06
P32969	Large ribosomal subunit protein uL6 OS=Homo sapiens OX=9606 GN=RPL9 PE=1 SV=1	25.524	36	6	9	6	192	21.9	9.95	24.31	8.20339e+07
Q8N9T8	Protein KRI1 homolog OS=Homo sapiens OX=9606 GN=KRI1 PE=1 SV=3	25.502	9	6	6	6	703	82.5	5.14	16.75	5.15309e+06
Q9BZF1	Oxysterol-binding protein-related protein 8 OS=Homo sapiens OX=9606 GN=OSBPL8 PE=1 SV=3	25.167	10	6	6	6	889	101.1	6.96	15.71	3.1383e+06
Q92541	RNA polymerase-associated protein RTF1 homolog OS=Homo sapiens OX=9606 GN=RTF1 PE=1 SV=4	25.079	11	7	7	7	710	80.3	8.15	17.9	1.03818e+07
P42167	Lamina-associated polypeptide 2, isoforms beta/gamma OS=Homo sapiens OX=9606 GN=TMPO PE=1 SV=2	25.068	19	6	6	3	454	50.6	9.38	19.65	1.95369e+07
O95831	Apoptosis-inducing factor 1, mitochondrial OS=Homo sapiens OX=9606 GN=AIFM1 PE=1 SV=1	25.061	13	6	7	6	613	66.9	8.95	21.28	8.85308e+06
Q12906	Interleukin enhancer-binding factor 3 OS=Homo sapiens OX=9606 GN=ILF3 PE=1 SV=3	24.971	8	7	8	7	894	95.3	8.76	23.13	1.10582e+07
Q15459	Splicing factor 3A subunit 1 OS=Homo sapiens OX=9606 GN=SF3A1 PE=1 SV=1	24.86	8	6	6	6	793	88.8	5.22	17.33	4.91327e+06
O14654	Insulin receptor substrate 4 OS=Homo sapiens OX=9606 GN=IRS4 PE=1 SV=1	24.838	7	7	7	7	1257	133.7	8.44	20.56	9.31656e+06
P09543	2',3'-cyclic-nucleotide 3'-phosphodiesterase OS=Homo sapiens OX=9606 GN=CNP PE=1 SV=2	24.812	14	8	8	8	421	47.5	9.07	14.91	9.66143e+06
P12004	Proliferating cell nuclear antigen OS=Homo sapiens OX=9606 GN=PCNA PE=1 SV=1	24.742	33	8	8	8	261	28.8	4.69	19.18	2.43893e+07
P19447	General transcription and DNA repair factor IIH helicase subunit XPB OS=Homo sapiens OX=9606 GN=ERCC3 PE=1 SV=1	24.704	12	8	8	8	782	89.2	7.23	18.21	1.1818e+07
P27708	CAD protein OS=Homo sapiens OX=9606 GN=CAD PE=1 SV=3	24.586	4	11	11	11	2225	242.8	6.46	19.19	1.00396e+07
Q9GZS1	DNA-directed RNA polymerase I subunit RPA49 OS=Homo sapiens OX=9606 GN=POLR1E PE=1 SV=3	24.551	20	8	8	8	419	47.2	8.94	18.96	1.71803e+07
Q9UER7	Death domain-associated protein 6 OS=Homo sapiens OX=9606 GN=DAXX PE=1 SV=2	24.491	9	4	4	4	740	81.3	4.87	13.26	3.39403e+06
P62753	Small ribosomal subunit protein eS6 OS=Homo sapiens OX=9606 GN=RPS6 PE=1 SV=1	24.461	25	8	8	8	249	28.7	10.84	25.15	5.80055e+07
P47813	Eukaryotic translation initiation factor 1A, X-chromosomal OS=Homo sapiens OX=9606 GN=EIF1AX PE=1 SV=2	24.345	38	6	13	6	144	16.5	5.24	23.9	3.16134e+08
Q9UNQ2	Probable dimethyladenosine transferase OS=Homo sapiens OX=9606 GN=DIMT1 PE=1 SV=1	24.33	23	6	7	6	313	35.2	9.99	17.37	8.54988e+06
Q9BRR8	G patch domain-containing protein 1 OS=Homo sapiens OX=9606 GN=GPATCH1 PE=1 SV=1	24.303	9	7	7	7	931	103.3	7.05	13.92	1.18222e+07
O43670	BUB3-interacting and GLEBS motif-containing protein ZNF207 OS=Homo sapiens OX=9606 GN=ZNF207 PE=1 SV=1	24.192	11	5	7	5	478	50.7	9.1	22.28	1.53432e+08
Q96FV9	THO complex subunit 1 OS=Homo sapiens OX=9606 GN=THOC1 PE=1 SV=1	24.058	15	9	9	9	657	75.6	4.98	19.4	7.77623e+06
Q9BY44	Eukaryotic translation initiation factor 2A OS=Homo sapiens OX=9606 GN=EIF2A PE=1 SV=3	24.058	17	9	9	9	585	64.9	8.87	18.99	1.32611e+07
P17987	T-complex protein 1 subunit alpha OS=Homo sapiens OX=9606 GN=TCP1 PE=1 SV=1	23.938	16	9	9	9	556	60.3	6.11	18.8	1.3033e+07
P43243	Matrin-3 OS=Homo sapiens OX=9606 GN=MATR3 PE=1 SV=2	23.892	11	8	9	8	847	94.6	6.25	19.21	8.10506e+06
P56270	Myc-associated zinc finger protein OS=Homo sapiens OX=9606 GN=MAZ PE=1 SV=1	23.845	16	7	7	6	477	48.6	8.95	20.87	1.58398e+07
P21333	Filamin-A OS=Homo sapiens OX=9606 GN=FLNA PE=1 SV=4	23.809	3	7	7	7	2647	280.6	6.06	17.48	5.11878e+06
Q86X95	Corepressor interacting with RBPJ 1 OS=Homo sapiens OX=9606 GN=CIR1 PE=1 SV=1	23.727	16	6	8	6	450	52.3	9.86	19.44	2.58369e+07
P35637	RNA-binding protein FUS OS=Homo sapiens OX=9606 GN=FUS PE=1 SV=1	23.612	10	4	6	4	526	53.4	9.36	18.93	4.12897e+06
P62081	Small ribosomal subunit protein eS7 OS=Homo sapiens OX=9606 GN=RPS7 PE=1 SV=1	23.574	29	7	10	7	194	22.1	10.1	24.73	3.19346e+08
O15371	Eukaryotic translation initiation factor 3 subunit D OS=Homo sapiens OX=9606 GN=EIF3D PE=1 SV=1	23.486	18	9	9	9	548	63.9	6.05	21.32	2.3272e+07
P52789	Hexokinase-2 OS=Homo sapiens OX=9606 GN=HK2 PE=1 SV=2	23.438	10	9	9	9	917	102.3	6.05	19.5	1.05485e+07
Q16891	MICOS complex subunit MIC60 OS=Homo sapiens OX=9606 GN=IMMT PE=1 SV=1	23.375	12	8	8	8	758	83.6	6.48	17.08	6.03327e+06
Q9HCM4	Band 4.1-like protein 5 OS=Homo sapiens OX=9606 GN=EPB41L5 PE=1 SV=3	23.349	15	6	6	6	733	81.8	6.58	17.26	4.28214e+06
Q14008	Cytoskeleton-associated protein 5 OS=Homo sapiens OX=9606 GN=CKAP5 PE=1 SV=3	23.184	4	7	7	7	2032	225.4	7.8	18.02	4.42853e+06
Q9BXS6	Nucleolar and spindle-associated protein 1 OS=Homo sapiens OX=9606 GN=NUSAP1 PE=1 SV=1	23.092	17	6	6	6	441	49.4	9.91	17.73	9.43804e+06
P21741	Midkine OS=Homo sapiens OX=9606 GN=MDK PE=1 SV=1	23.074	36	5	5	5	143	15.6	9.79	15.46	1.44435e+07
O75940	Survival of motor neuron-related-splicing factor 30 OS=Homo sapiens OX=9606 GN=SMNDC1 PE=1 SV=1	23.029	18	3	4	3	238	26.7	7.24	18.21	5.72283e+07
P62249	Small ribosomal subunit protein uS9 OS=Homo sapiens OX=9606 GN=RPS16 PE=1 SV=2	22.948	54	9	15	9	146	16.4	10.21	37.63	5.64848e+08
P27635	Large ribosomal subunit protein uL16 OS=Homo sapiens OX=9606 GN=RPL10 PE=1 SV=5	22.923	23	7	7	7	214	24.6	10.08	18.21	2.22821e+07
Q8N1N4	Keratin, type II cytoskeletal 78 OS=Homo sapiens OX=9606 GN=KRT78 PE=1 SV=2	22.882	14	7	7	6	520	56.8	6.02	19.31	1.12692e+07
Q8WVM0	Dimethyladenosine transferase 1, mitochondrial OS=Homo sapiens OX=9606 GN=TFB1M PE=1 SV=1	22.849	25	8	8	8	346	39.5	9.26	20.7	1.65091e+07
P46777	Large ribosomal subunit protein uL18 OS=Homo sapiens OX=9606 GN=RPL5 PE=1 SV=3	22.846	24	6	6	6	297	34.3	9.72	14.11	1.07719e+07
Q9UKF6	Cleavage and polyadenylation specificity factor subunit 3 OS=Homo sapiens OX=9606 GN=CPSF3 PE=1 SV=1	22.845	11	7	7	7	684	77.4	5.6	19.27	1.03402e+07
Q9Y2T2	AP-3 complex subunit mu-1 OS=Homo sapiens OX=9606 GN=AP3M1 PE=1 SV=1	22.642	22	7	8	6	418	46.9	6.93	21.33	1.96096e+07
O15381	Nuclear valosin-containing protein-like OS=Homo sapiens OX=9606 GN=NVL PE=1 SV=1	22.591	10	6	7	6	856	95	6.48	19.95	5.66229e+06
Q9Y4P3	Transducin beta-like protein 2 OS=Homo sapiens OX=9606 GN=TBL2 PE=1 SV=1	22.546	16	7	7	7	447	49.8	9.44	17.66	9.30104e+06
P39748	Flap endonuclease 1 OS=Homo sapiens OX=9606 GN=FEN1 PE=1 SV=1	22.487	16	5	5	5	380	42.6	8.62	16.19	2.94925e+07
O75151	Lysine-specific demethylase PHF2 OS=Homo sapiens OX=9606 GN=PHF2 PE=1 SV=4	22.458	8	8	8	6	1096	120.7	9.17	21.13	1.00109e+07
Q9BTD8	RNA-binding protein 42 OS=Homo sapiens OX=9606 GN=RBM42 PE=1 SV=1	22.441	16	6	6	6	480	50.4	9.63	11.76	5.20809e+06
P35268	Large ribosomal subunit protein eL22 OS=Homo sapiens OX=9606 GN=RPL22 PE=1 SV=2	22.431	30	5	12	5	128	14.8	9.19	37.64	3.73152e+09
Q8WTT2	Nucleolar complex protein 3 homolog OS=Homo sapiens OX=9606 GN=NOC3L PE=1 SV=1	22.354	13	11	11	11	800	92.5	9.17	25.42	1.92576e+07
Q12872	Splicing factor, suppressor of white-apricot homolog OS=Homo sapiens OX=9606 GN=SFSWAP PE=1 SV=3	22.325	7	8	8	8	951	104.8	8.05	20.37	2.45451e+07
P42766	Large ribosomal subunit protein uL29 OS=Homo sapiens OX=9606 GN=RPL35 PE=1 SV=2	22.322	30	6	7	6	123	14.5	11.05	20.65	4.2282e+08
P18124	Large ribosomal subunit protein uL30 OS=Homo sapiens OX=9606 GN=RPL7 PE=1 SV=1	22.32	32	8	9	8	248	29.2	10.65	23.87	12888423
P39023	Large ribosomal subunit protein uL3 OS=Homo sapiens OX=9606 GN=RPL3 PE=1 SV=2	22.307	19	8	8	8	403	46.1	10.18	19.47	4.00905e+07
Q9ULX3	RNA-binding protein NOB1 OS=Homo sapiens OX=9606 GN=NOB1 PE=1 SV=1	22.225	19	8	8	8	412	46.6	7.18	20.94	4.32505e+07
P18621	Large ribosomal subunit protein uL22 OS=Homo sapiens OX=9606 GN=RPL17 PE=1 SV=3	22.22	41	6	7	6	184	21.4	10.17	19.39	4.09249e+07
Q01844	RNA-binding protein EWS OS=Homo sapiens OX=9606 GN=EWSR1 PE=1 SV=1	22.082	10	4	4	4	656	68.4	9.33	12.29	7.24769e+06
Q9NSI2	Ribosome biogenesis protein SLX9 homolog OS=Homo sapiens OX=9606 GN=SLX9 PE=1 SV=2	21.954	30	5	5	5	230	25.4	11.08	14.97	5.34122e+06
P62847	Small ribosomal subunit protein eS24 OS=Homo sapiens OX=9606 GN=RPS24 PE=1 SV=1	21.941	32	5	9	5	133	15.4	10.78	20.31	1.02395e+08
P43250	G protein-coupled receptor kinase 6 OS=Homo sapiens OX=9606 GN=GRK6 PE=1 SV=2	21.916	15	6	6	4	576	65.9	8	17.07	6.89815e+06
P52756	RNA-binding protein 5 OS=Homo sapiens OX=9606 GN=RBM5 PE=1 SV=2	21.897	10	8	9	6	815	92.1	6.28	17.19	3.61255e+06
Q8IY81	pre-rRNA 2'-O-ribose RNA methyltransferase FTSJ3 OS=Homo sapiens OX=9606 GN=FTSJ3 PE=1 SV=2	21.878	9	7	7	7	847	96.5	8.4	18.09	2.40665e+07
P49327	Fatty acid synthase OS=Homo sapiens OX=9606 GN=FASN PE=1 SV=3	21.819	3	8	8	8	2511	273.3	6.44	17.05	7.38303e+06
P61254	Large ribosomal subunit protein uL24 OS=Homo sapiens OX=9606 GN=RPL26 PE=1 SV=1	21.771	40	8	9	2	145	17.2	10.55	25.67	1.13619e+08
Q99986	Serine/threonine-protein kinase VRK1 OS=Homo sapiens OX=9606 GN=VRK1 PE=1 SV=1	21.71	21	8	8	8	396	45.4	8.91	19.09	1.36694e+07
Q14974	Importin subunit beta-1 OS=Homo sapiens OX=9606 GN=KPNB1 PE=1 SV=2	21.7	8	6	6	6	876	97.1	4.78	11.24	8.97262e+06
P55265	Double-stranded RNA-specific adenosine deaminase OS=Homo sapiens OX=9606 GN=ADAR PE=1 SV=4	21.669	6	7	7	7	1226	136	8.65	11.16	3.88899e+06
P55795	Heterogeneous nuclear ribonucleoprotein H2 OS=Homo sapiens OX=9606 GN=HNRNPH2 PE=1 SV=1	21.619	16	6	6	1	449	49.2	6.3	15.95	246930
Q00688	Peptidyl-prolyl cis-trans isomerase FKBP3 OS=Homo sapiens OX=9606 GN=FKBP3 PE=1 SV=1	21.616	26	6	6	6	224	25.2	9.28	17.36	1.75487e+07
Q9NQ29	Putative RNA-binding protein Luc7-like 1 OS=Homo sapiens OX=9606 GN=LUC7L PE=1 SV=1	21.589	19	6	6	3	371	43.7	9.92	18.71	1.52547e+06
Q9NZM5	Ribosome biogenesis protein NOP53 OS=Homo sapiens OX=9606 GN=NOP53 PE=1 SV=2	21.453	15	6	6	6	478	54.4	10.32	13.11	1.50825e+07
Q9NX20	Large ribosomal subunit protein uL16m OS=Homo sapiens OX=9606 GN=MRPL16 PE=1 SV=1	21.39	25	6	6	6	251	28.4	10.13	16.07	1.28685e+07
Q16630	Cleavage and polyadenylation specificity factor subunit 6 OS=Homo sapiens OX=9606 GN=CPSF6 PE=1 SV=2	21.301	10	4	4	4	551	59.2	7.15	14.92	1.13272e+07
Q0PNE2	Elongator complex protein 6 OS=Homo sapiens OX=9606 GN=ELP6 PE=1 SV=1	21.288	36	9	9	9	266	29.8	6.84	19.12	4.84093e+07
P22102	Trifunctional purine biosynthetic protein adenosine-3 OS=Homo sapiens OX=9606 GN=GART PE=1 SV=1	21.279	9	10	10	10	1010	107.7	6.7	19.13	2.8589e+07
Q96BK5	PIN2/TERF1-interacting telomerase inhibitor 1 OS=Homo sapiens OX=9606 GN=PINX1 PE=1 SV=2	21.253	20	5	5	5	328	37	9.6	13.3	7.72821e+06
P49759	Dual specificity protein kinase CLK1 OS=Homo sapiens OX=9606 GN=CLK1 PE=1 SV=2	21.164	17	9	10	8	484	57.3	8.87	17.37	2.56851e+07
Q9NP64	Zinc finger CCHC domain-containing protein 17 OS=Homo sapiens OX=9606 GN=ZCCHC17 PE=1 SV=1	21.156	24	5	6	5	241	27.6	9.7	15.37	2.18785e+07
P13646	Keratin, type I cytoskeletal 13 OS=Homo sapiens OX=9606 GN=KRT13 PE=1 SV=4	21.128	11	7	11	2	458	49.6	4.96	28.55	1.14754e+07
Q14680	Maternal embryonic leucine zipper kinase OS=Homo sapiens OX=9606 GN=MELK PE=1 SV=3	20.997	15	9	9	9	651	74.6	8.72	16.75	1.324e+07
O14776	Transcription elongation regulator 1 OS=Homo sapiens OX=9606 GN=TCERG1 PE=1 SV=2	20.726	8	9	9	9	1098	123.8	8.65	19.48	2.01017e+07
P27695	DNA-(apurinic or apyrimidinic site) endonuclease OS=Homo sapiens OX=9606 GN=APEX1 PE=1 SV=2	20.57	12	4	4	4	318	35.5	8.12	14.91	6.96536e+06
Q7Z406	Myosin-14 OS=Homo sapiens OX=9606 GN=MYH14 PE=1 SV=2	20.562	3	6	7	1	1995	227.7	5.6	20.62
Q96HS1	Serine/threonine-protein phosphatase PGAM5, mitochondrial OS=Homo sapiens OX=9606 GN=PGAM5 PE=1 SV=2	20.497	21	6	6	6	289	32	8.68	15.04	3.054e+07
Q15334	Lethal(2) giant larvae protein homolog 1 OS=Homo sapiens OX=9606 GN=LLGL1 PE=1 SV=3	20.447	8	5	5	5	1064	115.3	6.29	16.44	3.37526e+06
Q9NQ50	Large ribosomal subunit protein mL40 OS=Homo sapiens OX=9606 GN=MRPL40 PE=1 SV=1	20.338	34	5	5	5	206	24.5	9.63	17.98	1.2124e+07
Q8NEM2	SHC SH2 domain-binding protein 1 OS=Homo sapiens OX=9606 GN=SHCBP1 PE=1 SV=3	20.314	14	8	8	8	672	75.6	4.75	16.78	1.60245e+07
P26641	Elongation factor 1-gamma OS=Homo sapiens OX=9606 GN=EEF1G PE=1 SV=3	20.133	16	8	8	8	437	50.1	6.67	22.47	2.75408e+07
Q66PJ3	ADP-ribosylation factor-like protein 6-interacting protein 4 OS=Homo sapiens OX=9606 GN=ARL6IP4 PE=1 SV=3	20.121	18	4	5	4	237	26.4	10.86	19.18	2.22985e+07
O00139	Kinesin-like protein KIF2A OS=Homo sapiens OX=9606 GN=KIF2A PE=1 SV=3	20.113	11	8	8	7	706	79.9	6.68	18.62	9.63039e+06
P22061	Protein-L-isoaspartate(D-aspartate) O-methyltransferase OS=Homo sapiens OX=9606 GN=PCMT1 PE=1 SV=4	20.108	27	5	5	5	227	24.6	7.21	12.43	1.01704e+07
P30260	Cell division cycle protein 27 homolog OS=Homo sapiens OX=9606 GN=CDC27 PE=1 SV=2	20.059	11	5	5	5	824	91.8	7.02	14.8	4.42044e+06
P19338	Nucleolin OS=Homo sapiens OX=9606 GN=NCL PE=1 SV=3	20.01	11	7	8	7	710	76.6	4.7	14.66	2.13336e+07
Q08211	ATP-dependent RNA helicase A OS=Homo sapiens OX=9606 GN=DHX9 PE=1 SV=4	19.923	5	7	7	7	1270	140.9	6.84	16.61	7.05205e+06
Q08554	Desmocollin-1 OS=Homo sapiens OX=9606 GN=DSC1 PE=1 SV=2	19.891	7	6	6	6	894	99.9	5.43	14.26	8.87418e+06
Q8NDD1	Uncharacterized protein C1orf131 OS=Homo sapiens OX=9606 GN=C1orf131 PE=1 SV=4	19.844	22	6	6	6	293	32.6	9.88	19.01	2.27282e+07
Q9HDC5	Junctophilin-1 OS=Homo sapiens OX=9606 GN=JPH1 PE=1 SV=2	19.812	10	7	7	7	661	71.6	9.32	18.78	1.15023e+07
Q02978	Mitochondrial 2-oxoglutarate/malate carrier protein OS=Homo sapiens OX=9606 GN=SLC25A11 PE=1 SV=3	19.743	21	6	6	6	314	34	9.91	16.31	6.57504e+06
O43809	Cleavage and polyadenylation specificity factor subunit 5 OS=Homo sapiens OX=9606 GN=NUDT21 PE=1 SV=1	19.692	26	5	5	5	227	26.2	8.82	13.08	8.97042e+06
P46782	Small ribosomal subunit protein uS7 OS=Homo sapiens OX=9606 GN=RPS5 PE=1 SV=4	19.688	19	4	6	4	204	22.9	9.72	11.82	1.65189e+07
P08559	Pyruvate dehydrogenase E1 component subunit alpha, somatic form, mitochondrial OS=Homo sapiens OX=9606 GN=PDHA1 PE=1 SV=3	19.633	18	8	8	8	390	43.3	8.06	15.39	1.41397e+07
Q96NC0	Zinc finger matrin-type protein 2 OS=Homo sapiens OX=9606 GN=ZMAT2 PE=1 SV=1	19.614	30	6	6	6	199	23.6	9.01	12.21	3.08477e+07
P62318	Small nuclear ribonucleoprotein Sm D3 OS=Homo sapiens OX=9606 GN=SNRPD3 PE=1 SV=1	19.604	32	3	5	3	126	13.9	10.32	16.3	3.15889e+07
Q9BXI6	TBC1 domain family member 10A OS=Homo sapiens OX=9606 GN=TBC1D10A PE=1 SV=1	19.579	12	5	5	5	508	57.1	8.44	14.49	4.69616e+06
Q9BTE3	Mini-chromosome maintenance complex-binding protein OS=Homo sapiens OX=9606 GN=MCMBP PE=1 SV=2	19.462	10	6	6	6	642	72.9	5.87	17.14	5.28776e+06
P35612	Beta-adducin OS=Homo sapiens OX=9606 GN=ADD2 PE=1 SV=3	19.445	8	5	6	4	726	80.8	5.92	17.82	4.57316e+06
P04406	Glyceraldehyde-3-phosphate dehydrogenase OS=Homo sapiens OX=9606 GN=GAPDH PE=1 SV=3	19.284	24	7	8	6	335	36	8.46	16.39	1.53913e+07
Q9P287	BRCA2 and CDKN1A-interacting protein OS=Homo sapiens OX=9606 GN=BCCIP PE=1 SV=1	19.279	17	6	6	6	314	36	4.61	16.55	5.54082e+06
P38159	RNA-binding motif protein, X chromosome OS=Homo sapiens OX=9606 GN=RBMX PE=1 SV=3	19.269	18	6	6	6	391	42.3	10.05	13.99	7.10842e+06
Q7L576	Cytoplasmic FMR1-interacting protein 1 OS=Homo sapiens OX=9606 GN=CYFIP1 PE=1 SV=1	19.168	5	6	6	6	1253	145.1	6.9	15.9	4.95414e+06
P42166	Lamina-associated polypeptide 2, isoform alpha OS=Homo sapiens OX=9606 GN=TMPO PE=1 SV=2	19.095	9	4	4	1	694	75.4	7.66	14.86	1.12912e+06
P15880	Small ribosomal subunit protein uS5 OS=Homo sapiens OX=9606 GN=RPS2 PE=1 SV=2	19.084	24	7	7	7	293	31.3	10.24	18.48	50222778
Q9H0U4	Ras-related protein Rab-1B OS=Homo sapiens OX=9606 GN=RAB1B PE=1 SV=1	19.068	27	5	5	4	201	22.2	5.73	13.45	7.88523e+06
O60244	Mediator of RNA polymerase II transcription subunit 14 OS=Homo sapiens OX=9606 GN=MED14 PE=1 SV=2	19.039	4	5	5	5	1454	160.5	8.73	12.92	4.75592e+06
Q9UBB9	Tuftelin-interacting protein 11 OS=Homo sapiens OX=9606 GN=TFIP11 PE=1 SV=1	18.974	7	6	6	6	837	96.8	5.67	15.5	8.64588e+06
Q9C086	INO80 complex subunit B OS=Homo sapiens OX=9606 GN=INO80B PE=1 SV=2	18.934	21	7	7	7	356	38.6	9.61	13.72	2.41236e+07
O75909	Cyclin-K OS=Homo sapiens OX=9606 GN=CCNK PE=1 SV=2	18.902	13	5	5	5	580	64.2	8.41	14.48	15503936
P08727	Keratin, type I cytoskeletal 19 OS=Homo sapiens OX=9606 GN=KRT19 PE=1 SV=4	18.745	14	7	14	1	400	44.1	5.14	32.26	2.19621e+06
P14866	Heterogeneous nuclear ribonucleoprotein L OS=Homo sapiens OX=9606 GN=HNRNPL PE=1 SV=2	18.728	15	6	6	6	589	64.1	8.22	13.65	9.64239e+06
Q6UN15	Pre-mRNA 3'-end-processing factor FIP1 OS=Homo sapiens OX=9606 GN=FIP1L1 PE=1 SV=1	18.598	11	5	5	5	594	66.5	5.59	11.54	2.67823e+07
E9PRG8	Uncharacterized protein C11orf98 OS=Homo sapiens OX=9606 GN=C11orf98 PE=4 SV=2	18.586	33	3	4	3	123	14.2	11.53	12.91	2.72806e+07
P42285	Exosome RNA helicase MTR4 OS=Homo sapiens OX=9606 GN=MTREX PE=1 SV=3	18.577	7	7	7	7	1042	117.7	6.52	15.05	9.58398e+06
Q9P0U4	CXXC-type zinc finger protein 1 OS=Homo sapiens OX=9606 GN=CXXC1 PE=1 SV=2	18.456	9	5	5	5	656	75.7	8.24	13.49	3.22695e+06
O00488	Zinc finger protein 593 OS=Homo sapiens OX=9606 GN=ZNF593 PE=1 SV=2	18.444	34	5	5	5	134	15.2	9.82	15.33	5.02635e+07
P26038	Moesin OS=Homo sapiens OX=9606 GN=MSN PE=1 SV=3	18.408	13	8	8	4	577	67.8	6.4	11.58	2.2903e+07
O60885	Bromodomain-containing protein 4 OS=Homo sapiens OX=9606 GN=BRD4 PE=1 SV=2	18.382	4	6	6	2	1362	152.1	9.19	16.09	1.24585e+06
O43175	D-3-phosphoglycerate dehydrogenase OS=Homo sapiens OX=9606 GN=PHGDH PE=1 SV=4	18.376	11	5	5	5	533	56.6	6.71	14.74	8.34857e+06
Q16513	Serine/threonine-protein kinase N2 OS=Homo sapiens OX=9606 GN=PKN2 PE=1 SV=1	18.368	10	8	8	7	984	112	6.3	14.01	3.90043e+06
P60866	Small ribosomal subunit protein uS10 OS=Homo sapiens OX=9606 GN=RPS20 PE=1 SV=1	18.356	29	4	5	4	119	13.4	9.94	18.01	8.62009e+07
Q5T200	Zinc finger CCCH domain-containing protein 13 OS=Homo sapiens OX=9606 GN=ZC3H13 PE=1 SV=1	18.318	3	5	5	5	1668	196.5	9.42	12.12	7.24528e+06
P62841	Small ribosomal subunit protein uS19 OS=Homo sapiens OX=9606 GN=RPS15 PE=1 SV=2	18.205	9	2	4	2	145	17	10.39	11.56	3.38343e+07
Q9H9Y6	DNA-directed RNA polymerase I subunit RPA2 OS=Homo sapiens OX=9606 GN=POLR1B PE=1 SV=2	18.204	7	7	7	7	1135	128.1	7.83	14.67	9.798e+06
Q86UP2	Kinectin OS=Homo sapiens OX=9606 GN=KTN1 PE=1 SV=1	18.174	4	6	6	6	1357	156.2	5.64	14.12	3.53873e+06
P61978	Heterogeneous nuclear ribonucleoprotein K OS=Homo sapiens OX=9606 GN=HNRNPK PE=1 SV=1	18.085	17	7	7	7	463	50.9	5.54	19.46	1.65891e+07
O60506	Heterogeneous nuclear ribonucleoprotein Q OS=Homo sapiens OX=9606 GN=SYNCRIP PE=1 SV=2	18.078	9	5	5	2	623	69.6	8.59	13.54	1.26231e+06
Q99543	DnaJ homolog subfamily C member 2 OS=Homo sapiens OX=9606 GN=DNAJC2 PE=1 SV=4	17.982	12	7	7	7	621	72	8.7	17.34	1.0221e+07
Q9UHK0	FMR1-interacting protein NUFIP1 OS=Homo sapiens OX=9606 GN=NUFIP1 PE=1 SV=2	17.954	13	6	6	6	495	56.3	9.13	13.31	15526584
P62241	Small ribosomal subunit protein eS8 OS=Homo sapiens OX=9606 GN=RPS8 PE=1 SV=2	17.858	28	5	5	5	208	24.2	10.32	16.1	2.15713e+07
Q9Y3T9	Nucleolar complex protein 2 homolog OS=Homo sapiens OX=9606 GN=NOC2L PE=1 SV=4	17.833	9	7	7	7	749	84.9	5.62	17.45	1.34243e+07
P12236	ADP/ATP translocase 3 OS=Homo sapiens OX=9606 GN=SLC25A6 PE=1 SV=4	17.826	28	9	10	1	298	32.8	9.74	15.14	930111
Q07020	Large ribosomal subunit protein eL18 OS=Homo sapiens OX=9606 GN=RPL18 PE=1 SV=2	17.75	35	6	6	6	188	21.6	11.72	15.91	1.72735e+07
Q9UGY1	Nucleolar protein 12 OS=Homo sapiens OX=9606 GN=NOL12 PE=1 SV=1	17.696	26	4	4	4	213	24.6	10.23	11.34	1.45517e+07
Q5T749	Keratinocyte proline-rich protein OS=Homo sapiens OX=9606 GN=KPRP PE=1 SV=1	17.696	8	3	3	3	579	64.1	8.27	11.56	7.38955e+06
Q9UNX3	Ribosomal protein uL24-like OS=Homo sapiens OX=9606 GN=RPL26L1 PE=1 SV=1	17.584	39	7	8	1	145	17.2	10.55	21.88	2.72242e+06
Q9HB71	Calcyclin-binding protein OS=Homo sapiens OX=9606 GN=CACYBP PE=1 SV=2	17.544	30	5	5	5	228	26.2	8.25	13.81	4.64114e+06
Q86VM9	Zinc finger CCCH domain-containing protein 18 OS=Homo sapiens OX=9606 GN=ZC3H18 PE=1 SV=2	17.517	7	5	5	5	953	106.3	8.32	12.93	3.62441e+06
P62277	Small ribosomal subunit protein uS15 OS=Homo sapiens OX=9606 GN=RPS13 PE=1 SV=2	17.473	32	6	7	6	151	17.2	10.54	19.42	1.00137e+08
P36542	ATP synthase subunit gamma, mitochondrial OS=Homo sapiens OX=9606 GN=ATP5F1C PE=1 SV=1	17.439	21	6	6	6	298	33	9.22	17.02	1.37703e+07
Q8TA86	Retinitis pigmentosa 9 protein OS=Homo sapiens OX=9606 GN=RP9 PE=1 SV=2	17.375	24	7	7	7	221	26.1	9.79	15.18	8.15843e+06
P02787	Serotransferrin OS=Homo sapiens OX=9606 GN=TF PE=1 SV=4	17.299	7	4	4	4	698	77	7.12	11.37	1.95454e+06
Q8N3X1	Formin-binding protein 4 OS=Homo sapiens OX=9606 GN=FNBP4 PE=1 SV=3	17.257	4	5	5	5	1017	110.2	4.74	16.15	5.57391e+06
Q8WXI9	Transcriptional repressor p66-beta OS=Homo sapiens OX=9606 GN=GATAD2B PE=1 SV=1	17.254	8	3	3	2	593	65.2	9.7	11.29	940790
Q09028	Histone-binding protein RBBP4 OS=Homo sapiens OX=9606 GN=RBBP4 PE=1 SV=3	17.158	14	6	7	2	425	47.6	4.89	14.19	1.03964e+07
Q08188	Protein-glutamine gamma-glutamyltransferase E OS=Homo sapiens OX=9606 GN=TGM3 PE=1 SV=4	17.158	7	5	6	5	693	76.6	5.86	11.22	8.17874e+06
P08865	Small ribosomal subunit protein uS2 OS=Homo sapiens OX=9606 GN=RPSA PE=1 SV=4	17.144	20	5	5	5	295	32.8	4.87	14.02	6.55111e+06
O94776	Metastasis-associated protein MTA2 OS=Homo sapiens OX=9606 GN=MTA2 PE=1 SV=1	17.08	8	5	5	5	668	75	9.66	13.46	7.29405e+06
P26373	Large ribosomal subunit protein eL13 OS=Homo sapiens OX=9606 GN=RPL13 PE=1 SV=4	17.078	29	6	6	6	211	24.2	11.65	15.7	19259870
Q01546	Keratin, type II cytoskeletal 2 oral OS=Homo sapiens OX=9606 GN=KRT76 PE=1 SV=2	17.008	8	8	8	1	638	65.8	8.12	16.4	6.43591e+06
P46783	Small ribosomal subunit protein eS10 OS=Homo sapiens OX=9606 GN=RPS10 PE=1 SV=1	16.988	24	4	4	4	165	18.9	10.15	13.27	5.09668e+06
P13995	Bifunctional methylenetetrahydrofolate dehydrogenase/cyclohydrolase, mitochondrial OS=Homo sapiens OX=9606 GN=MTHFD2 PE=1 SV=2	16.943	15	4	5	4	350	37.9	8.73	17.51	7.61611e+06
P37108	Signal recognition particle 14 kDa protein OS=Homo sapiens OX=9606 GN=SRP14 PE=1 SV=2	16.927	30	5	6	5	136	14.6	10.04	16.34	2.65868e+07
P12956	X-ray repair cross-complementing protein 6 OS=Homo sapiens OX=9606 GN=XRCC6 PE=1 SV=2	16.909	7	4	4	4	609	69.8	6.64	11.68	6.54471e+06
O00148	ATP-dependent RNA helicase DDX39A OS=Homo sapiens OX=9606 GN=DDX39A PE=1 SV=2	16.858	14	6	8	6	427	49.1	5.68	15.35	1.67505e+07
P11586	C-1-tetrahydrofolate synthase, cytoplasmic OS=Homo sapiens OX=9606 GN=MTHFD1 PE=1 SV=4	16.825	6	6	6	6	935	101.5	7.3	15.56	1.05637e+07
Q9NZI8	Insulin-like growth factor 2 mRNA-binding protein 1 OS=Homo sapiens OX=9606 GN=IGF2BP1 PE=1 SV=2	16.808	11	5	5	5	577	63.4	9.2	13.54	5.96613e+06
Q9ULW0	Targeting protein for Xklp2 OS=Homo sapiens OX=9606 GN=TPX2 PE=1 SV=2	16.801	9	5	5	5	747	85.6	9.23	9.51	2.24862e+06
P15311	Ezrin OS=Homo sapiens OX=9606 GN=EZR PE=1 SV=4	16.781	10	6	6	2	586	69.4	6.27	11.85	1.57785e+06
Q8IVH8	Mitogen-activated protein kinase kinase kinase kinase 3 OS=Homo sapiens OX=9606 GN=MAP4K3 PE=1 SV=1	16.678	6	6	6	6	894	101.3	7.56	14.57	7.59557e+06
P35241	Radixin OS=Homo sapiens OX=9606 GN=RDX PE=1 SV=1	16.613	9	5	5	1	583	68.5	6.37	13.27	206472
P08708	Small ribosomal subunit protein eS17 OS=Homo sapiens OX=9606 GN=RPS17 PE=1 SV=2	16.531	22	4	6	4	135	15.5	9.85	14.42	9.19137e+07
Q9Y421	Protein FAM32A OS=Homo sapiens OX=9606 GN=FAM32A PE=1 SV=2	16.528	44	5	5	5	112	13.2	9.99	15.76	5.38055e+07
Q13888	General transcription factor IIH subunit 2 OS=Homo sapiens OX=9606 GN=GTF2H2 PE=1 SV=1	16.352	11	4	4	4	395	44.4	6.76	11.68	4.05309e+06
P12035	Keratin, type II cytoskeletal 3 OS=Homo sapiens OX=9606 GN=KRT3 PE=1 SV=3	16.18	9	8	8	1	628	64.4	6.48	15.7	1.63464e+06
Q96MW1	Coiled-coil domain-containing protein 43 OS=Homo sapiens OX=9606 GN=CCDC43 PE=1 SV=2	16.105	17	4	5	4	224	25.2	4.92	12.93	2.25518e+07
P49368	T-complex protein 1 subunit gamma OS=Homo sapiens OX=9606 GN=CCT3 PE=1 SV=4	16.099	11	6	6	6	545	60.5	6.49	13.96	5.63336e+06
Q9NRX1	RNA-binding protein PNO1 OS=Homo sapiens OX=9606 GN=PNO1 PE=1 SV=1	16.075	19	4	4	4	252	27.9	9.73	13.09	2.01407e+07
P46087	Probable 28S rRNA (cytosine(4447)-C(5))-methyltransferase OS=Homo sapiens OX=9606 GN=NOP2 PE=1 SV=2	15.93	6	4	4	4	812	89.2	9.23	11.01	2.3762e+06
O15479	Melanoma-associated antigen B2 OS=Homo sapiens OX=9606 GN=MAGEB2 PE=1 SV=3	15.826	14	4	4	4	319	35.3	8.76	12.23	7.22718e+06
Q96P11	28S rRNA (cytosine-C(5))-methyltransferase OS=Homo sapiens OX=9606 GN=NSUN5 PE=1 SV=2	15.754	17	6	6	6	429	46.7	8.62	15.42	3.83868e+06
Q9NXG2	THUMP domain-containing protein 1 OS=Homo sapiens OX=9606 GN=THUMPD1 PE=1 SV=2	15.745	16	7	7	7	353	39.3	7.88	14.5	5.94022e+06
Q8NC51	SERPINE1 mRNA-binding protein 1 OS=Homo sapiens OX=9606 GN=SERBP1 PE=1 SV=2	15.71	10	6	6	6	408	44.9	8.65	15.88	1.25821e+07
Q9H2W6	Large ribosomal subunit protein mL46 OS=Homo sapiens OX=9606 GN=MRPL46 PE=1 SV=1	15.706	23	6	6	6	279	31.7	7.05	14.82	6.30113e+07
Q02878	Large ribosomal subunit protein eL6 OS=Homo sapiens OX=9606 GN=RPL6 PE=1 SV=3	15.692	17	5	5	5	288	32.7	10.58	11.67	17680031
P53677	AP-3 complex subunit mu-2 OS=Homo sapiens OX=9606 GN=AP3M2 PE=1 SV=1	15.653	14	5	5	4	418	46.9	7.56	10.61	2.7611e+06
O95639	Cleavage and polyadenylation specificity factor subunit 4 OS=Homo sapiens OX=9606 GN=CPSF4 PE=1 SV=1	15.627	23	4	4	4	269	30.2	8.31	14.48	7.52516e+06
Q13310	Polyadenylate-binding protein 4 OS=Homo sapiens OX=9606 GN=PABPC4 PE=1 SV=1	15.573	7	5	5	1	644	70.7	9.26	15.45	1.12071e+06
P42677	Small ribosomal subunit protein eS27 OS=Homo sapiens OX=9606 GN=RPS27 PE=1 SV=3	15.541	25	4	4	3	84	9.5	9.45	14.22	5.49886e+07
Q07666	KH domain-containing, RNA-binding, signal transduction-associated protein 1 OS=Homo sapiens OX=9606 GN=KHDRBS1 PE=1 SV=1	15.537	14	3	3	3	443	48.2	8.66	10.69	1.49292e+07
Q14119	Vascular endothelial zinc finger 1 OS=Homo sapiens OX=9606 GN=VEZF1 PE=1 SV=2	15.477	11	5	5	4	521	56.9	9.52	8.83	1.29846e+06
Q69YN2	CWF19-like protein 1 OS=Homo sapiens OX=9606 GN=CWF19L1 PE=1 SV=2	15.459	10	4	4	4	538	60.6	7.24	10.07	1.87087e+06
Q8IXB1	DnaJ homolog subfamily C member 10 OS=Homo sapiens OX=9606 GN=DNAJC10 PE=1 SV=2	15.455	7	5	5	5	793	91	7.18	12.43	3.22022e+06
P52597	Heterogeneous nuclear ribonucleoprotein F OS=Homo sapiens OX=9606 GN=HNRNPF PE=1 SV=3	15.407	14	5	5	3	415	45.6	5.58	12.69	5.93629e+06
P20700	Lamin-B1 OS=Homo sapiens OX=9606 GN=LMNB1 PE=1 SV=2	15.352	7	5	5	5	586	66.4	5.16	10.83	4.80725e+06
O15347	High mobility group protein B3 OS=Homo sapiens OX=9606 GN=HMGB3 PE=1 SV=4	15.3	18	4	4	4	200	23	8.37	12.92	1.47705e+07
P61513	Large ribosomal subunit protein eL43 OS=Homo sapiens OX=9606 GN=RPL37A PE=1 SV=2	15.286	41	3	3	3	92	10.3	10.43	9.93	80844823
P49915	GMP synthase [glutamine-hydrolyzing] OS=Homo sapiens OX=9606 GN=GMPS PE=1 SV=1	15.272	8	5	5	5	693	76.7	6.87	13.49	4.55327e+06
Q9H7Z3	Nuclear exosome regulator NRDE2 OS=Homo sapiens OX=9606 GN=NRDE2 PE=1 SV=3	15.229	7	8	8	8	1164	132.6	7.68	7.73	1.25843e+07
P20719	Homeobox protein Hox-A5 OS=Homo sapiens OX=9606 GN=HOXA5 PE=1 SV=2	15.197	15	3	3	2	270	29.3	9.25	9.04	539010
P50579	Methionine aminopeptidase 2 OS=Homo sapiens OX=9606 GN=METAP2 PE=1 SV=1	15.194	10	4	4	4	478	52.9	5.82	10.13	5.46262e+06
Q9NVI7	ATPase family AAA domain-containing protein 3A OS=Homo sapiens OX=9606 GN=ATAD3A PE=1 SV=2	15.144	9	5	5	5	634	71.3	8.98	13.65	7.0077e+06
P09651	Heterogeneous nuclear ribonucleoprotein A1 OS=Homo sapiens OX=9606 GN=HNRNPA1 PE=1 SV=5	15.05	14	4	4	4	372	38.7	9.13	11.52	2.68864e+06
P25311	Zinc-alpha-2-glycoprotein OS=Homo sapiens OX=9606 GN=AZGP1 PE=1 SV=2	14.968	15	4	4	4	298	34.2	6.05	12.24	3.62557e+06
Q9UQ80	Proliferation-associated protein 2G4 OS=Homo sapiens OX=9606 GN=PA2G4 PE=1 SV=3	14.961	16	6	6	6	394	43.8	6.55	15.92	1.08532e+07
P12235	ADP/ATP translocase 1 OS=Homo sapiens OX=9606 GN=SLC25A4 PE=1 SV=4	14.923	21	7	7	1	298	33	9.76	10.94	1.00512e+06
P83731	Large ribosomal subunit protein eL24 OS=Homo sapiens OX=9606 GN=RPL24 PE=1 SV=1	14.91	25	4	5	4	157	17.8	11.25	12.63	3.66549e+07
Q9UL40	Zinc finger protein 346 OS=Homo sapiens OX=9606 GN=ZNF346 PE=1 SV=1	14.867	15	3	4	3	294	32.9	9.09	13.99	9.3727e+06
Q15428	Splicing factor 3A subunit 2 OS=Homo sapiens OX=9606 GN=SF3A2 PE=1 SV=2	14.848	9	3	3	3	464	49.2	9.64	8.42	736168
Q13765	Nascent polypeptide-associated complex subunit alpha OS=Homo sapiens OX=9606 GN=NACA PE=1 SV=1	14.833	13	2	2	2	215	23.4	4.56	8.75	43831286
Q6UWP8	Suprabasin OS=Homo sapiens OX=9606 GN=SBSN PE=1 SV=2	14.707	20	4	4	4	590	60.5	7.01	11.89	1.00757e+06
O94874	E3 UFM1-protein ligase 1 OS=Homo sapiens OX=9606 GN=UFL1 PE=1 SV=2	14.64	7	6	6	6	794	89.5	6.79	12.24	5.85426e+06
Q9H2P0	Activity-dependent neuroprotector homeobox protein OS=Homo sapiens OX=9606 GN=ADNP PE=1 SV=1	14.638	5	5	5	5	1102	123.5	7.34	10.35	2.71135e+06
Q86W42	THO complex subunit 6 homolog OS=Homo sapiens OX=9606 GN=THOC6 PE=1 SV=1	14.618	19	4	4	4	341	37.5	7.43	13.39	4.18415e+06
P06733	Alpha-enolase OS=Homo sapiens OX=9606 GN=ENO1 PE=1 SV=2	14.56	10	4	4	4	434	47.1	7.39	12.22	9.61814e+06
Q9NY12	H/ACA ribonucleoprotein complex subunit 1 OS=Homo sapiens OX=9606 GN=GAR1 PE=1 SV=1	14.554	24	5	5	5	217	22.3	10.92	10.29	1.25389e+07
P22626	Heterogeneous nuclear ribonucleoproteins A2/B1 OS=Homo sapiens OX=9606 GN=HNRNPA2B1 PE=1 SV=2	14.511	16	5	5	5	353	37.4	8.95	12.48	8.23254e+06
Q9Y3I0	RNA-splicing ligase RtcB homolog OS=Homo sapiens OX=9606 GN=RTCB PE=1 SV=1	14.505	11	6	6	6	505	55.2	7.23	14.29	7.62565e+06
Q8WY36	HMG box transcription factor BBX OS=Homo sapiens OX=9606 GN=BBX PE=1 SV=1	14.492	7	4	4	4	941	105.1	8.79	8.72	4.43695e+06
Q9H6F5	Coiled-coil domain-containing protein 86 OS=Homo sapiens OX=9606 GN=CCDC86 PE=1 SV=1	14.459	14	5	5	5	360	40.2	10.33	10.29	9.92263e+06
Q9NQZ2	Something about silencing protein 10 OS=Homo sapiens OX=9606 GN=UTP3 PE=1 SV=1	14.393	11	5	5	5	479	54.5	5.62	9.14	8.4679e+06
Q9ULC4	Malignant T-cell-amplified sequence 1 OS=Homo sapiens OX=9606 GN=MCTS1 PE=1 SV=1	14.385	27	4	4	4	181	20.5	8.82	10.79	6.92675e+06
Q9NWT1	p21-activated protein kinase-interacting protein 1 OS=Homo sapiens OX=9606 GN=PAK1IP1 PE=1 SV=2	14.365	15	5	6	5	392	43.9	8.91	15.28	1.34519e+07
Q16576	Histone-binding protein RBBP7 OS=Homo sapiens OX=9606 GN=RBBP7 PE=1 SV=1	14.362	11	5	6	1	425	47.8	5.05	11.72	416041
Q9Y5J1	U3 small nucleolar RNA-associated protein 18 homolog OS=Homo sapiens OX=9606 GN=UTP18 PE=1 SV=3	14.358	9	4	4	4	556	62	8.76	11.62	6.19624e+06
P00450	Ceruloplasmin OS=Homo sapiens OX=9606 GN=CP PE=1 SV=1	14.293	4	4	4	4	1065	122.1	5.72	11.48	1.03755e+07
P13010	X-ray repair cross-complementing protein 5 OS=Homo sapiens OX=9606 GN=XRCC5 PE=1 SV=3	14.181	6	5	5	5	732	82.7	5.81	7.97	7.05619e+06
Q8NI36	WD repeat-containing protein 36 OS=Homo sapiens OX=9606 GN=WDR36 PE=1 SV=1	14.172	6	5	5	5	951	105.3	7.53	11.39	1.52871e+06
O95373	Importin-7 OS=Homo sapiens OX=9606 GN=IPO7 PE=1 SV=1	14.169	5	4	4	4	1038	119.4	4.82	7.12	2.36288e+06
P62854	Small ribosomal subunit protein eS26 OS=Homo sapiens OX=9606 GN=RPS26 PE=1 SV=3	14.096	23	2	3	2	115	13	11	7.39	5.00075e+07
P39019	Small ribosomal subunit protein eS19 OS=Homo sapiens OX=9606 GN=RPS19 PE=1 SV=2	14.078	35	6	6	6	145	16.1	10.32	14.19	3.53037e+07
P62805	Histone H4 OS=Homo sapiens OX=9606 GN=H4C1 PE=1 SV=2	14.075	42	4	5	4	103	11.4	11.36	15.46	9.50848e+07
Q8TAD8	Smad nuclear-interacting protein 1 OS=Homo sapiens OX=9606 GN=SNIP1 PE=1 SV=1	14.03	11	3	3	3	396	45.8	9.99	9.39	6.05399e+06
Q03701	CCAAT/enhancer-binding protein zeta OS=Homo sapiens OX=9606 GN=CEBPZ PE=1 SV=3	13.981	6	6	6	6	1054	120.9	5.94	15.02	7.13123e+06
Q13144	Translation initiation factor eIF-2B subunit epsilon OS=Homo sapiens OX=9606 GN=EIF2B5 PE=1 SV=3	13.981	8	5	5	5	721	80.3	5.08	10.51	3.03956e+06
P35573	Glycogen debranching enzyme OS=Homo sapiens OX=9606 GN=AGL PE=1 SV=3	13.974	4	5	5	5	1532	174.7	6.76	8.22	2.01518e+06
P29084	Transcription initiation factor IIE subunit beta OS=Homo sapiens OX=9606 GN=GTF2E2 PE=1 SV=1	13.961	19	6	6	6	291	33	9.66	12.91	7.9082e+06
P46781	Small ribosomal subunit protein uS4 OS=Homo sapiens OX=9606 GN=RPS9 PE=1 SV=3	13.934	34	9	9	9	194	22.6	10.65	17	3.12697e+07
Q9BXW7	Haloacid dehalogenase-like hydrolase domain-containing 5 OS=Homo sapiens OX=9606 GN=HDHD5 PE=1 SV=1	13.925	10	3	3	3	423	46.3	8.13	9.79	462637
Q16531	DNA damage-binding protein 1 OS=Homo sapiens OX=9606 GN=DDB1 PE=1 SV=1	13.911	5	7	7	7	1140	126.9	5.26	10.61	6.65113e+06
P63151	Serine/threonine-protein phosphatase 2A 55 kDa regulatory subunit B alpha isoform OS=Homo sapiens OX=9606 GN=PPP2R2A PE=1 SV=1	13.907	11	4	4	4	447	51.7	6.2	11.77	5.91088e+06
Q96EX3	Cytoplasmic dynein 2 intermediate chain 2 OS=Homo sapiens OX=9606 GN=DYNC2I2 PE=1 SV=2	13.902	9	5	5	5	536	57.8	6.64	12.23	8.62465e+06
Q9NWB6	Arginine and glutamate-rich protein 1 OS=Homo sapiens OX=9606 GN=ARGLU1 PE=1 SV=1	13.875	13	5	5	5	273	33.2	10.35	9.47	1.6225e+07
P50990	T-complex protein 1 subunit theta OS=Homo sapiens OX=9606 GN=CCT8 PE=1 SV=4	13.871	8	4	4	4	548	59.6	5.6	9.68	3.05177e+06
Q9BW92	Threonine--tRNA ligase, mitochondrial OS=Homo sapiens OX=9606 GN=TARS2 PE=1 SV=1	13.862	7	6	6	6	718	81	7.3	7.2	3.05161e+07
Q9BQ39	ATP-dependent RNA helicase DDX50 OS=Homo sapiens OX=9606 GN=DDX50 PE=1 SV=1	13.861	8	5	6	3	737	82.5	9.17	13.53	5.68053e+06
P78371	T-complex protein 1 subunit beta OS=Homo sapiens OX=9606 GN=CCT2 PE=1 SV=4	13.846	8	4	4	4	535	57.5	6.46	11.76	6.89599e+06
Q96MN5	Transcription elongation factor A N-terminal and central domain-containing protein 2 OS=Homo sapiens OX=9606 GN=TCEANC2 PE=1 SV=1	13.823	26	6	6	6	208	24.1	10.05	15.26	9.06336e+06
P62826	GTP-binding nuclear protein Ran OS=Homo sapiens OX=9606 GN=RAN PE=1 SV=3	13.804	21	4	6	4	216	24.4	7.49	17.82	3.99463e+07
Q8NEM0	Microcephalin OS=Homo sapiens OX=9606 GN=MCPH1 PE=1 SV=4	13.746	6	5	5	5	835	92.8	8.25	10.75	3.53992e+06
Q9Y3C1	Nucleolar protein 16 OS=Homo sapiens OX=9606 GN=NOP16 PE=1 SV=2	13.732	26	5	5	5	178	21.2	9.94	11.03	6.73484e+06
P32119	Peroxiredoxin-2 OS=Homo sapiens OX=9606 GN=PRDX2 PE=1 SV=5	13.709	24	5	5	4	198	21.9	5.97	12.22	8.55184e+06
Q15542	Transcription initiation factor TFIID subunit 5 OS=Homo sapiens OX=9606 GN=TAF5 PE=1 SV=3	13.694	8	7	7	7	800	86.8	5.64	16.82	5.65478e+06
O75694	Nuclear pore complex protein Nup155 OS=Homo sapiens OX=9606 GN=NUP155 PE=1 SV=1	13.658	3	4	4	4	1391	155.1	6.16	9.28	1.86791e+06
O00566	U3 small nucleolar ribonucleoprotein protein MPP10 OS=Homo sapiens OX=9606 GN=MPHOSPH10 PE=1 SV=2	13.61	9	5	5	5	681	78.8	4.86	8.46	5.63674e+06
O75131	Copine-3 OS=Homo sapiens OX=9606 GN=CPNE3 PE=1 SV=1	13.484	8	4	4	4	537	60.1	5.85	11.81	3.7339e+06
Q14137	Ribosome biogenesis protein BOP1 OS=Homo sapiens OX=9606 GN=BOP1 PE=1 SV=2	13.458	10	6	6	6	746	83.6	6.19	9.82	6.66313e+06
P41250	Glycine--tRNA ligase OS=Homo sapiens OX=9606 GN=GARS1 PE=1 SV=3	13.387	6	5	6	5	739	83.1	7.03	10.26	3.24294e+06
Q14257	Reticulocalbin-2 OS=Homo sapiens OX=9606 GN=RCN2 PE=1 SV=1	13.366	9	3	3	3	317	36.9	4.4	10.13	3271478
P46776	Large ribosomal subunit protein uL15 OS=Homo sapiens OX=9606 GN=RPL27A PE=1 SV=2	13.326	28	4	4	4	148	16.6	11	11.58	81052949
P62258	14-3-3 protein epsilon OS=Homo sapiens OX=9606 GN=YWHAE PE=1 SV=1	13.299	16	4	4	2	255	29.2	4.74	9.93	1.21543e+06
Q9NYF8	Bcl-2-associated transcription factor 1 OS=Homo sapiens OX=9606 GN=BCLAF1 PE=1 SV=2	13.291	5	5	5	5	920	106.1	9.98	8.29	4.84367e+06
Q49MG5	Microtubule-associated protein 9 OS=Homo sapiens OX=9606 GN=MAP9 PE=1 SV=3	13.206	7	4	4	4	647	74.2	7.8	8.55	1.5375e+06
Q5VTL8	Pre-mRNA-splicing factor 38B OS=Homo sapiens OX=9606 GN=PRPF38B PE=1 SV=1	13.189	9	5	5	5	546	64.4	10.54	12.59	9.87512e+06
Q92522	Histone H1.10 OS=Homo sapiens OX=9606 GN=H1-10 PE=1 SV=1	13.169	12	3	3	3	213	22.5	10.76	10.97	2.46282e+07
P35250	Replication factor C subunit 2 OS=Homo sapiens OX=9606 GN=RFC2 PE=1 SV=3	13.098	12	4	4	4	354	39.1	6.44	9.92	4.7052e+06
Q5QJE6	Deoxynucleotidyltransferase terminal-interacting protein 2 OS=Homo sapiens OX=9606 GN=DNTTIP2 PE=1 SV=2	13.076	6	4	4	4	756	84.4	6.16	10.63	5.86671e+06
Q14739	Delta(14)-sterol reductase LBR OS=Homo sapiens OX=9606 GN=LBR PE=1 SV=2	13.024	8	6	6	6	615	70.7	9.36	12.07	1.07154e+07
Q8TBZ6	tRNA methyltransferase 10 homolog A OS=Homo sapiens OX=9606 GN=TRMT10A PE=1 SV=1	12.953	13	3	3	3	339	39.7	7.65	9.02	1.31411e+06
P55769	NHP2-like protein 1 OS=Homo sapiens OX=9606 GN=SNU13 PE=1 SV=3	12.925	27	3	3	3	128	14.2	8.46	8.93	4.51778e+06
Q12873	Chromodomain-helicase-DNA-binding protein 3 OS=Homo sapiens OX=9606 GN=CHD3 PE=1 SV=3	12.833	3	6	6	2	2000	226.5	7.3	7.09	1.37217e+06
P62851	Small ribosomal subunit protein eS25 OS=Homo sapiens OX=9606 GN=RPS25 PE=1 SV=1	12.828	24	4	12	4	125	13.7	10.11	31.81	1893117784
P42704	Leucine-rich PPR motif-containing protein, mitochondrial OS=Homo sapiens OX=9606 GN=LRPPRC PE=1 SV=3	12.823	4	5	5	5	1394	157.8	6.13	10.45	2.96414e+06
Q9Y265	RuvB-like 1 OS=Homo sapiens OX=9606 GN=RUVBL1 PE=1 SV=1	12.817	14	5	5	5	456	50.2	6.42	9.57	3.71733e+06
P61353	Large ribosomal subunit protein eL27 OS=Homo sapiens OX=9606 GN=RPL27 PE=1 SV=2	12.801	36	4	4	4	136	15.8	10.56	10.96	1.61145e+07
Q9BSD7	Cancer-related nucleoside-triphosphatase OS=Homo sapiens OX=9606 GN=NTPCR PE=1 SV=1	12.79	28	4	4	4	190	20.7	9.54	11.64	4.92667e+06
P30153	Serine/threonine-protein phosphatase 2A 65 kDa regulatory subunit A alpha isoform OS=Homo sapiens OX=9606 GN=PPP2R1A PE=1 SV=4	12.747	9	5	5	5	589	65.3	5.11	9.86	6.88619e+06
Q99549	M-phase phosphoprotein 8 OS=Homo sapiens OX=9606 GN=MPHOSPH8 PE=1 SV=2	12.745	5	5	5	5	860	97.1	6.06	8.09	5.58158e+06
Q71UI9	Histone H2A.V OS=Homo sapiens OX=9606 GN=H2AZ2 PE=1 SV=3	12.662	31	4	5	2	128	13.5	10.58	14.18	2.0554e+08
P62244	Small ribosomal subunit protein uS8 OS=Homo sapiens OX=9606 GN=RPS15A PE=1 SV=2	12.623	33	5	6	5	130	14.8	10.13	12.64	99822184
Q6P1L8	Large ribosomal subunit protein uL14m OS=Homo sapiens OX=9606 GN=MRPL14 PE=1 SV=1	12.608	22	3	3	3	145	15.9	10.24	9.7	8.6066e+06
Q16610	Extracellular matrix protein 1 OS=Homo sapiens OX=9606 GN=ECM1 PE=1 SV=2	12.604	6	4	4	4	540	60.6	6.71	11.02	2.21386e+07
Q4G0J3	La-related protein 7 OS=Homo sapiens OX=9606 GN=LARP7 PE=1 SV=1	12.569	8	5	5	5	582	66.9	9.55	11.82	1.10812e+07
Q562F6	Shugoshin 2 OS=Homo sapiens OX=9606 GN=SGO2 PE=1 SV=2	12.562	3	2	2	2	1265	144.7	7.91	6.63	376223
P62316	Small nuclear ribonucleoprotein Sm D2 OS=Homo sapiens OX=9606 GN=SNRPD2 PE=1 SV=1	12.497	41	4	4	4	118	13.5	9.91	12.97	1.16984e+07
Q9UGI8	Testin OS=Homo sapiens OX=9606 GN=TES PE=1 SV=1	12.495	13	5	5	5	421	48	7.68	12.15	2.85802e+06
Q07021	Complement component 1 Q subcomponent-binding protein, mitochondrial OS=Homo sapiens OX=9606 GN=C1QBP PE=1 SV=1	12.484	12	2	2	2	282	31.3	4.84	6.59	1601245
P09661	U2 small nuclear ribonucleoprotein A' OS=Homo sapiens OX=9606 GN=SNRPA1 PE=1 SV=2	12.441	23	5	5	5	255	28.4	8.62	11.39	2.01053e+07
Q5SSJ5	Heterochromatin protein 1-binding protein 3 OS=Homo sapiens OX=9606 GN=HP1BP3 PE=1 SV=1	12.395	7	4	4	4	553	61.2	9.67	8.47	4.98367e+06
P15531	Nucleoside diphosphate kinase A OS=Homo sapiens OX=9606 GN=NME1 PE=1 SV=1	12.367	19	2	2	2	152	17.1	6.19	7.04	1.93809e+06
Q9UHI8	A disintegrin and metalloproteinase with thrombospondin motifs 1 OS=Homo sapiens OX=9606 GN=ADAMTS1 PE=1 SV=4	12.354	5	4	4	4	967	105.3	6.83	7.16	4.30011e+06
P00492	Hypoxanthine-guanine phosphoribosyltransferase OS=Homo sapiens OX=9606 GN=HPRT1 PE=1 SV=2	12.354	19	4	4	4	218	24.6	6.68	9.43	2.01428e+06
Q15545	Transcription initiation factor TFIID subunit 7 OS=Homo sapiens OX=9606 GN=TAF7 PE=1 SV=1	12.341	12	4	4	4	349	40.2	5.2	9.26	4.34229e+06
P50914	Large ribosomal subunit protein eL14 OS=Homo sapiens OX=9606 GN=RPL14 PE=1 SV=4	12.316	15	3	4	3	215	23.4	10.93	10.82	8.89503e+06
Q9UHR5	SAP30-binding protein OS=Homo sapiens OX=9606 GN=SAP30BP PE=1 SV=1	12.314	12	3	3	3	308	33.9	4.84	9.14	8.39939e+06
Q8NAV1	Pre-mRNA-splicing factor 38A OS=Homo sapiens OX=9606 GN=PRPF38A PE=1 SV=1	12.309	13	4	4	4	312	37.5	9.96	11.64	1.29727e+07
Q99661	Kinesin-like protein KIF2C OS=Homo sapiens OX=9606 GN=KIF2C PE=1 SV=2	12.297	7	6	6	5	725	81.3	7.83	11.03	3.57628e+06
Q96QK1	Vacuolar protein sorting-associated protein 35 OS=Homo sapiens OX=9606 GN=VPS35 PE=1 SV=2	12.266	5	4	4	4	796	91.6	5.49	8.92	1.17448e+06
P38919	Eukaryotic initiation factor 4A-III OS=Homo sapiens OX=9606 GN=EIF4A3 PE=1 SV=4	12.261	7	2	2	1	411	46.8	6.73	7.28	1251845
O75616	GTPase Era, mitochondrial OS=Homo sapiens OX=9606 GN=ERAL1 PE=1 SV=2	12.209	15	5	5	5	437	48.3	8.84	10.78	2.7452e+06
Q8N0T1	Ribosomal biogenesis factor OS=Homo sapiens OX=9606 GN=RBIS PE=1 SV=4	12.192	31	3	4	3	100	11.4	10.46	11.69	3.94405e+07
Q12931	Heat shock protein 75 kDa, mitochondrial OS=Homo sapiens OX=9606 GN=TRAP1 PE=1 SV=3	12.188	4	2	2	1	704	80.1	8.21	7.49	785400
Q14683	Structural maintenance of chromosomes protein 1A OS=Homo sapiens OX=9606 GN=SMC1A PE=1 SV=2	12.174	4	5	5	5	1233	143.1	7.64	9.63	1.75668e+06
Q92759	General transcription factor IIH subunit 4 OS=Homo sapiens OX=9606 GN=GTF2H4 PE=1 SV=1	12.076	8	3	3	3	462	52.2	9.04	9.39	1.96818e+06
P52294	Importin subunit alpha-5 OS=Homo sapiens OX=9606 GN=KPNA1 PE=1 SV=3	11.889	10	4	5	4	538	60.2	5.01	13.15	4.33253e+06
Q9UNX4	WD repeat-containing protein 3 OS=Homo sapiens OX=9606 GN=WDR3 PE=1 SV=1	11.868	5	5	5	5	943	106	6.64	13.4	4.81593e+06
Q99714	3-hydroxyacyl-CoA dehydrogenase type-2 OS=Homo sapiens OX=9606 GN=HSD17B10 PE=1 SV=3	11.86	22	4	4	4	261	26.9	7.78	7.85	2.29014e+06
Q99442	Translocation protein SEC62 OS=Homo sapiens OX=9606 GN=SEC62 PE=1 SV=1	11.853	9	4	5	4	399	45.8	7.12	13.51	1.7767e+07
P21912	Succinate dehydrogenase [ubiquinone] iron-sulfur subunit, mitochondrial OS=Homo sapiens OX=9606 GN=SDHB PE=1 SV=3	11.85	14	4	4	4	280	31.6	8.76	7.54	4.17121e+06
Q9HCG8	Pre-mRNA-splicing factor CWC22 homolog OS=Homo sapiens OX=9606 GN=CWC22 PE=1 SV=3	11.827	4	3	3	3	908	105.4	7.03	9.05	1.52274e+06
P26196	Probable ATP-dependent RNA helicase DDX6 OS=Homo sapiens OX=9606 GN=DDX6 PE=1 SV=2	11.809	11	3	3	3	483	54.4	8.66	7.97	602832
O43491	Band 4.1-like protein 2 OS=Homo sapiens OX=9606 GN=EPB41L2 PE=1 SV=1	11.759	5	5	5	4	1005	112.5	5.44	10.29	7.67587e+06
P23528	Cofilin-1 OS=Homo sapiens OX=9606 GN=CFL1 PE=1 SV=3	11.745	15	2	2	2	166	18.5	8.09	8.34	8.05941e+06
O43660	Pleiotropic regulator 1 OS=Homo sapiens OX=9606 GN=PLRG1 PE=1 SV=1	11.723	9	4	4	4	514	57.2	9.17	11	2.90852e+06
P78362	SRSF protein kinase 2 OS=Homo sapiens OX=9606 GN=SRPK2 PE=1 SV=3	11.711	7	5	5	3	688	77.5	4.97	13.85	3.28902e+06
Q86UK7	E3 ubiquitin-protein ligase ZNF598 OS=Homo sapiens OX=9606 GN=ZNF598 PE=1 SV=1	11.601	5	5	5	5	904	98.6	8.4	9.55	5.15392e+06
Q93009	Ubiquitin carboxyl-terminal hydrolase 7 OS=Homo sapiens OX=9606 GN=USP7 PE=1 SV=2	11.598	4	5	5	5	1102	128.2	5.55	10.65	6.49793e+06
Q8IXI1	Mitochondrial Rho GTPase 2 OS=Homo sapiens OX=9606 GN=RHOT2 PE=1 SV=2	11.559	6	3	3	3	618	68.1	5.86	10.01	4416063
O43709	Probable 18S rRNA (guanine-N(7))-methyltransferase OS=Homo sapiens OX=9606 GN=BUD23 PE=1 SV=2	11.521	17	5	5	5	281	31.9	8.73	7.28	1.35357e+07
P55010	Eukaryotic translation initiation factor 5 OS=Homo sapiens OX=9606 GN=EIF5 PE=1 SV=2	11.516	11	5	5	5	431	49.2	5.58	9.98	4.29333e+07
Q9Y314	Nitric oxide synthase-interacting protein OS=Homo sapiens OX=9606 GN=NOSIP PE=1 SV=1	11.512	10	2	2	2	301	33.2	8.82	7.12	1.03874e+06
P51153	Ras-related protein Rab-13 OS=Homo sapiens OX=9606 GN=RAB13 PE=1 SV=1	11.502	16	3	3	2	203	22.8	9.19	7.93	2.07975e+06
P30419	Glycylpeptide N-tetradecanoyltransferase 1 OS=Homo sapiens OX=9606 GN=NMT1 PE=1 SV=2	11.495	5	2	2	2	496	56.8	7.8	7.22	7.45275e+06
P26599	Polypyrimidine tract-binding protein 1 OS=Homo sapiens OX=9606 GN=PTBP1 PE=1 SV=2	11.466	8	4	4	4	557	59.6	9.16	10.69	6.81662e+06
P81605	Dermcidin OS=Homo sapiens OX=9606 GN=DCD PE=1 SV=2	11.422	23	3	3	3	110	11.3	6.54	8.17	9.21081e+06
P25205	DNA replication licensing factor MCM3 OS=Homo sapiens OX=9606 GN=MCM3 PE=1 SV=3	11.389	6	5	5	5	808	90.9	5.77	11.36	4.91749e+06
P62917	Large ribosomal subunit protein uL2 OS=Homo sapiens OX=9606 GN=RPL8 PE=1 SV=2	11.355	17	4	4	4	257	28	11.03	10.01	9.67924e+06
O00458	Interferon-related developmental regulator 1 OS=Homo sapiens OX=9606 GN=IFRD1 PE=1 SV=4	11.302	7	2	2	2	451	50.2	7.18	8.1	1.44047e+06
Q8NHH9	Atlastin-2 OS=Homo sapiens OX=9606 GN=ATL2 PE=1 SV=2	11.299	8	4	4	4	583	66.2	5.48	5.96	2.04654e+06
Q53EZ4	Centrosomal protein of 55 kDa OS=Homo sapiens OX=9606 GN=CEP55 PE=1 SV=3	11.241	8	4	4	4	464	54.1	7.01	9.66	4.05106e+06
P45880	Voltage-dependent anion-selective channel protein 2 OS=Homo sapiens OX=9606 GN=VDAC2 PE=1 SV=2	11.187	14	4	4	4	294	31.5	7.56	9.83	9.55305e+06
Q96C57	Protein CUSTOS OS=Homo sapiens OX=9606 GN=CUSTOS PE=1 SV=2	11.142	16	3	3	3	262	28.2	9.42	9.23	2.65321e+06
Q96MU7	YTH domain-containing protein 1 OS=Homo sapiens OX=9606 GN=YTHDC1 PE=1 SV=3	11.134	7	6	6	6	727	84.6	6.23	9.78	8.92595e+06
O75369	Filamin-B OS=Homo sapiens OX=9606 GN=FLNB PE=1 SV=2	11.122	1	3	3	3	2602	278	5.73	8	1.00153e+06
P48729	Casein kinase I isoform alpha OS=Homo sapiens OX=9606 GN=CSNK1A1 PE=1 SV=2	11.082	16	4	4	4	337	38.9	9.57	4.76	2.17298e+06
P62136	Serine/threonine-protein phosphatase PP1-alpha catalytic subunit OS=Homo sapiens OX=9606 GN=PPP1CA PE=1 SV=1	11.07	11	4	4	1	330	37.5	6.33	6.64	1.00716e+06
Q13356	RING-type E3 ubiquitin-protein ligase PPIL2 OS=Homo sapiens OX=9606 GN=PPIL2 PE=1 SV=1	11.048	7	4	4	4	520	58.8	8.78	9.64	4.25004e+06
Q9Y230	RuvB-like 2 OS=Homo sapiens OX=9606 GN=RUVBL2 PE=1 SV=3	11.003	7	3	3	3	463	51.1	5.64	9.66	2.34256e+06
P00367	Glutamate dehydrogenase 1, mitochondrial OS=Homo sapiens OX=9606 GN=GLUD1 PE=1 SV=2	11.002	10	3	3	3	558	61.4	7.8	8.78	584017
Q9Y388	RNA-binding motif protein, X-linked 2 OS=Homo sapiens OX=9606 GN=RBMX2 PE=1 SV=2	10.922	14	5	5	5	322	37.3	9.83	12.15	3.67572e+07
Q96AQ6	Pre-B-cell leukemia transcription factor-interacting protein 1 OS=Homo sapiens OX=9606 GN=PBXIP1 PE=1 SV=1	10.911	5	3	3	3	731	80.6	5.33	5.92	1.08245e+06
Q9Y3C6	Peptidyl-prolyl cis-trans isomerase-like 1 OS=Homo sapiens OX=9606 GN=PPIL1 PE=1 SV=1	10.872	20	3	3	3	166	18.2	7.99	10.06	3.37784e+06
P62906	Large ribosomal subunit protein uL1 OS=Homo sapiens OX=9606 GN=RPL10A PE=1 SV=2	10.848	15	3	3	3	217	24.8	9.94	8.45	1.13493e+07
P35670	Copper-transporting ATPase 2 OS=Homo sapiens OX=9606 GN=ATP7B PE=1 SV=4	10.808	3	3	3	3	1465	157.2	6.7	6.68	1.30014e+06
O60884	DnaJ homolog subfamily A member 2 OS=Homo sapiens OX=9606 GN=DNAJA2 PE=1 SV=1	10.78	11	4	4	4	412	45.7	6.48	10.32	2.30519e+07
Q8N0V3	Putative ribosome-binding factor A, mitochondrial OS=Homo sapiens OX=9606 GN=RBFA PE=1 SV=3	10.714	13	5	5	5	343	38.3	7.85	11.1	1.4842e+07
P30414	NK-tumor recognition protein OS=Homo sapiens OX=9606 GN=NKTR PE=1 SV=2	10.695	2	3	3	3	1462	165.6	9.99	7.6	2.98373e+06
Q9Y4W6	AFG3-like protein 2 OS=Homo sapiens OX=9606 GN=AFG3L2 PE=1 SV=2	10.637	5	4	4	4	797	88.5	8.66	8.96	2.84345e+06
Q92973	Transportin-1 OS=Homo sapiens OX=9606 GN=TNPO1 PE=1 SV=2	10.627	4	4	4	4	898	102.3	4.98	5.89	1.87425e+06
Q92796	Disks large homolog 3 OS=Homo sapiens OX=9606 GN=DLG3 PE=1 SV=2	10.611	6	3	3	3	817	90.3	7.03	9.05	1.63921e+06
Q8NBQ5	Estradiol 17-beta-dehydrogenase 11 OS=Homo sapiens OX=9606 GN=HSD17B11 PE=1 SV=4	10.576	14	4	4	4	300	32.9	9.17	9.33	2.04468e+06
Q9NWU5	Large ribosomal subunit protein uL22m OS=Homo sapiens OX=9606 GN=MRPL22 PE=1 SV=1	10.569	16	3	3	3	206	23.6	9.94	6.13	6.40091e+06
Q7Z2W4	Zinc finger CCCH-type antiviral protein 1 OS=Homo sapiens OX=9606 GN=ZC3HAV1 PE=1 SV=3	10.547	4	2	2	2	902	101.4	8.4	5.63	378215
Q14978	Nucleolar and coiled-body phosphoprotein 1 OS=Homo sapiens OX=9606 GN=NOLC1 PE=1 SV=2	10.396	5	4	5	4	699	73.6	9.47	8.92	18586458
P62899	Large ribosomal subunit protein eL31 OS=Homo sapiens OX=9606 GN=RPL31 PE=1 SV=1	10.378	32	4	4	4	125	14.5	10.54	7.71	1.83331e+08
Q6PK04	Coiled-coil domain-containing protein 137 OS=Homo sapiens OX=9606 GN=CCDC137 PE=1 SV=1	10.37	11	2	2	2	289	33.2	10.93	6.08	594181
O75794	Cell division cycle protein 123 homolog OS=Homo sapiens OX=9606 GN=CDC123 PE=1 SV=1	10.352	14	5	5	5	336	39.1	4.81	11.42	7.39494e+06
Q8N1F7	Nuclear pore complex protein Nup93 OS=Homo sapiens OX=9606 GN=NUP93 PE=1 SV=2	10.337	7	6	6	6	819	93.4	5.72	7.24	3.76947e+06
Q5QNW6	Histone H2B type 2-F OS=Homo sapiens OX=9606 GN=H2BC18 PE=1 SV=3	10.332	24	4	6	2	126	13.9	10.32	9.52	2.1685e+08
Q8TED0	U3 small nucleolar RNA-associated protein 15 homolog OS=Homo sapiens OX=9606 GN=UTP15 PE=1 SV=3	10.324	8	4	4	4	518	58.4	9.11	8.57	2.7446e+06
P30837	Aldehyde dehydrogenase X, mitochondrial OS=Homo sapiens OX=9606 GN=ALDH1B1 PE=1 SV=4	10.31	9	5	5	4	517	57.2	6.99	10.87	4.63263e+06
Q8N5F7	NF-kappa-B-activating protein OS=Homo sapiens OX=9606 GN=NKAP PE=1 SV=1	10.295	8	3	3	3	415	47.1	10.11	7.74	2.88816e+07
Q01081	Splicing factor U2AF 35 kDa subunit OS=Homo sapiens OX=9606 GN=U2AF1 PE=1 SV=3	10.29	11	4	4	4	240	27.9	8.81	9.77	6.45273e+07
O95573	Fatty acid CoA ligase Acsl3 OS=Homo sapiens OX=9606 GN=ACSL3 PE=1 SV=3	10.278	6	5	5	5	720	80.4	8.38	9.04	3.92356e+06
Q9H5V9	STING ER exit protein OS=Homo sapiens OX=9606 GN=STEEP1 PE=1 SV=1	10.254	21	4	4	4	222	25.6	8.73	4.43	5.8107e+06
Q9Y285	Phenylalanine--tRNA ligase alpha subunit OS=Homo sapiens OX=9606 GN=FARSA PE=1 SV=3	10.251	8	5	5	5	508	57.5	7.8	8.64	2.01499e+07
Q9Y6A4	Cilia- and flagella-associated protein 20 OS=Homo sapiens OX=9606 GN=CFAP20 PE=1 SV=1	10.244	16	3	5	3	193	22.8	9.76	13.07	19667477
P26358	DNA (cytosine-5)-methyltransferase 1 OS=Homo sapiens OX=9606 GN=DNMT1 PE=1 SV=2	10.224	3	5	5	5	1616	183.1	7.75	9.58	3.14453e+06
Q02040	A-kinase anchor protein 17A OS=Homo sapiens OX=9606 GN=AKAP17A PE=1 SV=2	10.189	5	4	4	4	695	80.7	9.73	9.56	4.12383e+06
Q8NEJ9	Neuroguidin OS=Homo sapiens OX=9606 GN=NGDN PE=1 SV=1	10.066	11	3	3	3	315	35.9	9.57	7.84	3.275e+06
O75394	Large ribosomal subunit protein bL33m OS=Homo sapiens OX=9606 GN=MRPL33 PE=1 SV=1	10.06	38	2	2	2	65	7.6	10.8	7.27	7.74367e+06
Q6ZUT1	Uncharacterized protein NKAPD1 OS=Homo sapiens OX=9606 GN=NKAPD1 PE=1 SV=2	10.06	13	3	3	3	292	34.1	9.73	9.8	3.17084e+06
Q15637	Splicing factor 1 OS=Homo sapiens OX=9606 GN=SF1 PE=1 SV=4	10.042	4	2	2	2	639	68.3	8.98	5.46	1.91878e+06
Q9UPW5	Cytosolic carboxypeptidase 1 OS=Homo sapiens OX=9606 GN=AGTPBP1 PE=1 SV=3	10.02	2	3	3	3	1226	138.4	6.15	5.14	855077
Q9Y3E5	Peptidyl-tRNA hydrolase 2, mitochondrial OS=Homo sapiens OX=9606 GN=PTRH2 PE=1 SV=1	10.008	21	2	2	2	179	19.2	8.73	5.95	216653
Q96GY0	Zinc finger C2HC domain-containing protein 1A OS=Homo sapiens OX=9606 GN=ZC2HC1A PE=1 SV=2	9.951	13	4	4	4	325	35.1	9.82	8.73	3.64019e+06
Q92572	AP-3 complex subunit sigma-1 OS=Homo sapiens OX=9606 GN=AP3S1 PE=1 SV=1	9.948	20	4	5	4	193	21.7	5.39	12.25	2.22813e+07
Q6P6C2	RNA demethylase ALKBH5 OS=Homo sapiens OX=9606 GN=ALKBH5 PE=1 SV=2	9.942	10	4	4	4	394	44.2	9.09	6.27	4.63226e+06
O14980	Exportin-1 OS=Homo sapiens OX=9606 GN=XPO1 PE=1 SV=1	9.928	3	3	3	3	1071	123.3	6.06	8.06	1.54915e+06
P36873	Serine/threonine-protein phosphatase PP1-gamma catalytic subunit OS=Homo sapiens OX=9606 GN=PPP1CC PE=1 SV=1	9.91	11	4	4	1	323	37	6.54	6.55	4.18265e+06
Q02543	Large ribosomal subunit protein eL20 OS=Homo sapiens OX=9606 GN=RPL18A PE=1 SV=2	9.902	17	3	3	3	176	20.7	10.71	6.06	4.68979e+06
Q92769	Histone deacetylase 2 OS=Homo sapiens OX=9606 GN=HDAC2 PE=1 SV=2	9.889	8	3	3	3	488	55.3	5.91	8.37	3.43747e+06
O95239	Chromosome-associated kinesin KIF4A OS=Homo sapiens OX=9606 GN=KIF4A PE=1 SV=3	9.854	3	3	3	3	1232	139.8	6.27	5.97	744130
P61221	ATP-binding cassette sub-family E member 1 OS=Homo sapiens OX=9606 GN=ABCE1 PE=1 SV=1	9.782	5	3	3	3	599	67.3	8.34	4.47	3.45956e+06
O75534	Cold shock domain-containing protein E1 OS=Homo sapiens OX=9606 GN=CSDE1 PE=1 SV=2	9.757	5	5	5	5	798	88.8	6.25	8.14	3.53093e+06
O00505	Importin subunit alpha-4 OS=Homo sapiens OX=9606 GN=KPNA3 PE=1 SV=2	9.755	6	3	3	3	521	57.8	4.94	8.12	2.61485e+06
Q9NR50	Translation initiation factor eIF-2B subunit gamma OS=Homo sapiens OX=9606 GN=EIF2B3 PE=1 SV=1	9.754	8	3	3	3	452	50.2	6.47	7.91	2.39287e+06
Q12905	Interleukin enhancer-binding factor 2 OS=Homo sapiens OX=9606 GN=ILF2 PE=1 SV=2	9.748	11	4	4	4	390	43	5.26	3.32	1.96646e+06
Q9P021	Cysteine-rich PDZ-binding protein OS=Homo sapiens OX=9606 GN=CRIPT PE=1 SV=1	9.721	28	2	2	2	101	11.2	9.47	6.71	5.86606e+06
Q00610	Clathrin heavy chain 1 OS=Homo sapiens OX=9606 GN=CLTC PE=1 SV=5	9.686	2	3	3	3	1675	191.5	5.69	5.55	2.64625e+06
Q6IEG0	U11/U12 small nuclear ribonucleoprotein 48 kDa protein OS=Homo sapiens OX=9606 GN=SNRNP48 PE=1 SV=2	9.684	12	4	4	4	339	39.9	6.95	11.29	7.23535e+06
P18085	ADP-ribosylation factor 4 OS=Homo sapiens OX=9606 GN=ARF4 PE=1 SV=3	9.648	20	4	4	3	180	20.5	7.14	10.06	1.76937e+07
Q9C0C9	(E3-independent) E2 ubiquitin-conjugating enzyme OS=Homo sapiens OX=9606 GN=UBE2O PE=1 SV=3	9.645	3	4	4	4	1292	141.2	5.12	4.3	1.55928e+06
Q05519	Serine/arginine-rich splicing factor 11 OS=Homo sapiens OX=9606 GN=SRSF11 PE=1 SV=1	9.618	6	2	2	2	484	53.5	10.52	5.85	2.00996e+06
P53350	Serine/threonine-protein kinase PLK1 OS=Homo sapiens OX=9606 GN=PLK1 PE=1 SV=1	9.584	7	3	3	3	603	68.2	8.91	6.97	1.49667e+06
P53396	ATP-citrate synthase OS=Homo sapiens OX=9606 GN=ACLY PE=1 SV=3	9.583	4	3	3	3	1101	120.8	7.33	8.04	1.9426e+06
Q9BRT6	Protein LLP homolog OS=Homo sapiens OX=9606 GN=LLPH PE=1 SV=1	9.557	29	3	3	3	129	15.2	10.37	8.9	7.9927e+06
P35240	Merlin OS=Homo sapiens OX=9606 GN=NF2 PE=1 SV=1	9.501	6	3	3	3	595	69.6	6.47	7.06	827481
Q92665	Small ribosomal subunit protein mS31 OS=Homo sapiens OX=9606 GN=MRPS31 PE=1 SV=3	9.466	8	3	3	3	395	45.3	9.29	8.87	6683835
P22735	Protein-glutamine gamma-glutamyltransferase K OS=Homo sapiens OX=9606 GN=TGM1 PE=1 SV=4	9.451	6	4	4	4	817	89.7	6.04	6.57	1.20574e+06
Q9UI42	Carboxypeptidase A4 OS=Homo sapiens OX=9606 GN=CPA4 PE=1 SV=2	9.442	8	4	4	4	421	47.3	6.7	8.14	2.71631e+06
P48643	T-complex protein 1 subunit epsilon OS=Homo sapiens OX=9606 GN=CCT5 PE=1 SV=1	9.37	7	4	4	4	541	59.6	5.66	9.81	2.49471e+06
O43592	Exportin-T OS=Homo sapiens OX=9606 GN=XPOT PE=1 SV=2	9.368	6	5	5	5	962	109.9	5.39	5.44	2.88452e+06
Q9NTW7	Zinc finger protein 64 OS=Homo sapiens OX=9606 GN=ZFP64 PE=1 SV=3	9.368	6	4	4	4	645	72.2	8.43	10.71	6.83726e+06
Q9UN37	Vacuolar protein sorting-associated protein 4A OS=Homo sapiens OX=9606 GN=VPS4A PE=1 SV=1	9.337	9	4	4	4	437	48.9	7.8	6.96	2.10906e+06
P60763	Ras-related C3 botulinum toxin substrate 3 OS=Homo sapiens OX=9606 GN=RAC3 PE=1 SV=1	9.305	15	3	3	3	192	21.4	8.15	6.62	2.78516e+06
Q6P5R6	Ribosomal protein eL22-like OS=Homo sapiens OX=9606 GN=RPL22L1 PE=1 SV=2	9.296	20	2	3	2	122	14.6	9.38	11.52	160289696
Q0P6D6	Coiled-coil domain-containing protein 15 OS=Homo sapiens OX=9606 GN=CCDC15 PE=2 SV=2	9.183	3	3	3	3	951	110.4	6.47	7.37	1.16622e+06
Q8TCJ2	Dolichyl-diphosphooligosaccharide--protein glycosyltransferase subunit STT3B OS=Homo sapiens OX=9606 GN=STT3B PE=1 SV=1	9.183	3	2	2	2	826	93.6	8.91	3.43	1.34796e+06
O15235	Small ribosomal subunit protein uS12m OS=Homo sapiens OX=9606 GN=MRPS12 PE=1 SV=1	9.165	15	3	3	3	138	15.2	10.29	10.19	9.25609e+06
P23526	Adenosylhomocysteinase OS=Homo sapiens OX=9606 GN=AHCY PE=1 SV=4	9.095	7	3	3	3	432	47.7	6.34	4.97	3.00114e+06
P60002	Transcription elongation factor 1 homolog OS=Homo sapiens OX=9606 GN=ELOF1 PE=1 SV=1	8.985	22	1	1	1	83	9.5	8	3.18	899437
P40227	T-complex protein 1 subunit zeta OS=Homo sapiens OX=9606 GN=CCT6A PE=1 SV=3	8.972	6	3	3	3	531	58	6.68	7.39	3.60186e+06
Q86YP4	Transcriptional repressor p66-alpha OS=Homo sapiens OX=9606 GN=GATAD2A PE=1 SV=1	8.956	5	3	3	2	633	68	9.94	7.73	2.98036e+06
P61313	Large ribosomal subunit protein eL15 OS=Homo sapiens OX=9606 GN=RPL15 PE=1 SV=2	8.952	19	4	4	4	204	24.1	11.62	9.27	5.66899e+06
Q16777	Histone H2A type 2-C OS=Homo sapiens OX=9606 GN=H2AC20 PE=1 SV=4	8.949	21	3	4	1	129	14	10.9	10.69	3560799
Q9BUL5	PHD finger protein 23 OS=Homo sapiens OX=9606 GN=PHF23 PE=1 SV=1	8.944	6	2	2	2	403	43.8	5.78	7.13	2.73858e+06
Q9UK61	Protein TASOR OS=Homo sapiens OX=9606 GN=TASOR PE=1 SV=3	8.935	2	5	5	5	1670	188.9	5.8	7.71	4.89468e+06
Q99832	T-complex protein 1 subunit eta OS=Homo sapiens OX=9606 GN=CCT7 PE=1 SV=2	8.913	6	4	4	4	543	59.3	7.65	6.64	2.32162e+06
Q9HCK8	Chromodomain-helicase-DNA-binding protein 8 OS=Homo sapiens OX=9606 GN=CHD8 PE=1 SV=5	8.91	2	4	4	2	2581	290.3	6.47	8.3	2.29342e+06
Q96EY1	DnaJ homolog subfamily A member 3, mitochondrial OS=Homo sapiens OX=9606 GN=DNAJA3 PE=1 SV=2	8.901	6	3	3	3	480	52.5	9.26	5.65	1.07366e+07
Q9HAZ1	Dual specificity protein kinase CLK4 OS=Homo sapiens OX=9606 GN=CLK4 PE=1 SV=1	8.881	7	3	3	2	481	57.5	8.68	6.42	1.56188e+06
Q12788	Transducin beta-like protein 3 OS=Homo sapiens OX=9606 GN=TBL3 PE=1 SV=2	8.822	5	3	3	3	808	89	6.9	5.94	490656
O95433	Activator of 90 kDa heat shock protein ATPase homolog 1 OS=Homo sapiens OX=9606 GN=AHSA1 PE=1 SV=1	8.821	11	4	4	4	338	38.3	5.53	4.85	4.67766e+06
Q5HYJ3	Protein FAM76B OS=Homo sapiens OX=9606 GN=FAM76B PE=1 SV=3	8.795	9	3	3	3	339	38.7	9.25	7.14	2.17915e+06
Q96P63	Serpin B12 OS=Homo sapiens OX=9606 GN=SERPINB12 PE=1 SV=1	8.79	10	5	5	5	405	46.2	5.53	11.62	1.10324e+07
O43818	U3 small nucleolar RNA-interacting protein 2 OS=Homo sapiens OX=9606 GN=RRP9 PE=1 SV=1	8.776	8	4	4	4	475	51.8	7.85	9.64	1.97597e+07
Q17RS7	Flap endonuclease GEN homolog 1 OS=Homo sapiens OX=9606 GN=GEN1 PE=1 SV=2	8.761	3	2	2	2	908	102.8	7.81	5.31	431101
P51946	Cyclin-H OS=Homo sapiens OX=9606 GN=CCNH PE=1 SV=1	8.743	11	2	2	2	323	37.6	7.15	6.9	509162
Q9NSD9	Phenylalanine--tRNA ligase beta subunit OS=Homo sapiens OX=9606 GN=FARSB PE=1 SV=3	8.741	5	3	3	3	589	66.1	6.84	7.48	1.64478e+06
Q9NVC6	Mediator of RNA polymerase II transcription subunit 17 OS=Homo sapiens OX=9606 GN=MED17 PE=1 SV=2	8.736	5	3	3	3	651	72.8	7.44	8.8	2.71917e+06
Q92785	Zinc finger protein ubi-d4 OS=Homo sapiens OX=9606 GN=DPF2 PE=1 SV=2	8.732	8	2	2	2	391	44.1	6.33	4.69	225331
Q9UHB6	LIM domain and actin-binding protein 1 OS=Homo sapiens OX=9606 GN=LIMA1 PE=1 SV=1	8.73	5	3	3	3	759	85.2	6.84	6.28	2.51949e+06
Q13427	Peptidyl-prolyl cis-trans isomerase G OS=Homo sapiens OX=9606 GN=PPIG PE=1 SV=2	8.72	4	3	3	3	754	88.6	10.29	5.42	6.80353e+06
P28482	Mitogen-activated protein kinase 1 OS=Homo sapiens OX=9606 GN=MAPK1 PE=1 SV=3	8.703	9	4	4	4	360	41.4	6.98	10.73	7.89227e+06
Q15717	ELAV-like protein 1 OS=Homo sapiens OX=9606 GN=ELAVL1 PE=1 SV=2	8.668	9	3	3	3	326	36.1	9.17	8.35	3.22798e+06
Q9NX24	H/ACA ribonucleoprotein complex subunit 2 OS=Homo sapiens OX=9606 GN=NHP2 PE=1 SV=1	8.647	19	2	3	2	153	17.2	8.22	9.37	38324811
O00159	Unconventional myosin-Ic OS=Homo sapiens OX=9606 GN=MYO1C PE=1 SV=4	8.645	3	3	3	3	1063	121.6	9.41	5.37	1.1714e+06
P01008	Antithrombin-III OS=Homo sapiens OX=9606 GN=SERPINC1 PE=1 SV=1	8.641	6	3	3	3	464	52.6	6.71	7.45	3.1257e+07
P62913	Large ribosomal subunit protein uL5 OS=Homo sapiens OX=9606 GN=RPL11 PE=1 SV=2	8.617	17	3	6	3	178	20.2	9.6	13.45	1.55525e+08
P0C0L4	Complement C4-A OS=Homo sapiens OX=9606 GN=C4A PE=1 SV=2	8.609	2	2	2	2	1744	192.7	7.08	5.73	2.13626e+06
P34947	G protein-coupled receptor kinase 5 OS=Homo sapiens OX=9606 GN=GRK5 PE=1 SV=1	8.589	5	3	3	1	590	67.7	8.1	5.31	687921
Q9P2N5	RNA-binding protein 27 OS=Homo sapiens OX=9606 GN=RBM27 PE=1 SV=2	8.586	2	2	2	2	1060	118.6	9.19	5.25	1.18641e+06
P68400	Casein kinase II subunit alpha OS=Homo sapiens OX=9606 GN=CSNK2A1 PE=1 SV=1	8.563	7	3	3	3	391	45.1	7.74	2.7	318522
Q9BT17	Mitochondrial ribosome-associated GTPase 1 OS=Homo sapiens OX=9606 GN=MTG1 PE=1 SV=2	8.54	9	3	3	3	334	37.2	9.47	6.21	2.58617e+06
P0DMU9	Cancer/testis antigen family 45 member A10 OS=Homo sapiens OX=9606 GN=CT45A10 PE=1 SV=1	8.511	23	4	4	4	189	21.1	9.55	9.62	1.79875e+07
Q9P2B7	Cilia- and flagella-associated protein 97 OS=Homo sapiens OX=9606 GN=CFAP97 PE=1 SV=2	8.509	7	4	4	4	532	59.4	9.06	10.14	5.01317e+06
Q03135	Caveolin-1 OS=Homo sapiens OX=9606 GN=CAV1 PE=1 SV=4	8.471	19	3	3	3	178	20.5	6.02	9.04	5.18457e+06
P46734	Dual specificity mitogen-activated protein kinase kinase 3 OS=Homo sapiens OX=9606 GN=MAP2K3 PE=1 SV=2	8.461	8	3	3	3	347	39.3	7.43	7.66	2.52109e+06
O00264	Membrane-associated progesterone receptor component 1 OS=Homo sapiens OX=9606 GN=PGRMC1 PE=1 SV=3	8.419	16	3	3	2	195	21.7	4.7	5.91	5.38808e+06
P40429	Large ribosomal subunit protein uL13 OS=Homo sapiens OX=9606 GN=RPL13A PE=1 SV=2	8.395	14	3	3	3	203	23.6	10.93	5.13	5.05036e+06
Q6NZI2	Caveolae-associated protein 1 OS=Homo sapiens OX=9606 GN=CAVIN1 PE=1 SV=1	8.36	9	2	2	2	390	43.5	5.6	6.68	1.04528e+06
P01857	Immunoglobulin heavy constant gamma 1 OS=Homo sapiens OX=9606 GN=IGHG1 PE=1 SV=2	8.342	8	3	3	2	399	43.9	6.96	5.73	9837311
Q15014	Mortality factor 4-like protein 2 OS=Homo sapiens OX=9606 GN=MORF4L2 PE=1 SV=1	8.339	8	2	2	2	288	32.3	9.72	6.94	3.81281e+06
Q5C9Z4	Nucleolar MIF4G domain-containing protein 1 OS=Homo sapiens OX=9606 GN=NOM1 PE=1 SV=1	8.329	3	2	2	2	860	96.2	8.1	6.86	1.4921e+06
Q5TAP6	U3 small nucleolar RNA-associated protein 14 homolog C OS=Homo sapiens OX=9606 GN=UTP14C PE=1 SV=1	8.305	4	3	3	1	766	87.1	7.15	4.83	437918
Q9ULK4	Mediator of RNA polymerase II transcription subunit 23 OS=Homo sapiens OX=9606 GN=MED23 PE=1 SV=2	8.258	3	4	4	4	1368	156.4	7.4	6.11	2.07036e+06
Q7L014	Probable ATP-dependent RNA helicase DDX46 OS=Homo sapiens OX=9606 GN=DDX46 PE=1 SV=2	8.258	3	3	3	3	1031	117.3	9.29	7.57	2.46309e+06
Q8TEW8	Partitioning defective 3 homolog B OS=Homo sapiens OX=9606 GN=PARD3B PE=1 SV=2	8.239	2	3	3	3	1205	132.4	8.37	5.88	910447
Q9Y2W1	Thyroid hormone receptor-associated protein 3 OS=Homo sapiens OX=9606 GN=THRAP3 PE=1 SV=2	8.225	3	3	3	3	955	108.6	10.15	7.39	6.56353e+06
Q9UEW8	STE20/SPS1-related proline-alanine-rich protein kinase OS=Homo sapiens OX=9606 GN=STK39 PE=1 SV=3	8.224	3	1	1	1	545	59.4	6.29	4.09	659605
O75223	Gamma-glutamylcyclotransferase OS=Homo sapiens OX=9606 GN=GGCT PE=1 SV=1	8.215	13	2	2	2	188	21	5.14	6.21	2.08114e+06
Q15758	Neutral amino acid transporter B(0) OS=Homo sapiens OX=9606 GN=SLC1A5 PE=1 SV=2	8.182	8	3	3	3	541	56.6	5.48	7.41	2.67983e+06
Q8TAV0	Protein FAM76A OS=Homo sapiens OX=9606 GN=FAM76A PE=2 SV=1	8.171	8	2	2	2	307	35	9.19	7.8	3.24274e+06
P62861	Ubiquitin-like FUBI-ribosomal protein eS30 fusion protein OS=Homo sapiens OX=9606 GN=FAU PE=1 SV=2	8.111	13	3	6	3	133	14.4	10.17	13.58	1.37895e+08
Q7Z7F7	Large ribosomal subunit protein mL55 OS=Homo sapiens OX=9606 GN=MRPL55 PE=1 SV=1	8.104	19	2	2	2	128	15.1	11.15	3.11	1.40349e+07
Q86Y07	Serine/threonine-protein kinase VRK2 OS=Homo sapiens OX=9606 GN=VRK2 PE=1 SV=3	8.088	6	2	2	2	508	58.1	8.84	5.56	332974
P16989	Y-box-binding protein 3 OS=Homo sapiens OX=9606 GN=YBX3 PE=1 SV=4	8.084	4	1	1	1	372	40.1	9.77	6.04	875055
Q96EU6	Ribosomal RNA processing protein 36 homolog OS=Homo sapiens OX=9606 GN=RRP36 PE=1 SV=1	8.083	13	3	3	3	259	29.8	10.17	5.9	494124
P49419	Alpha-aminoadipic semialdehyde dehydrogenase OS=Homo sapiens OX=9606 GN=ALDH7A1 PE=1 SV=5	8.075	6	3	3	3	539	58.5	7.99	3.89	2.84643e+06
Q9P2D1	Chromodomain-helicase-DNA-binding protein 7 OS=Homo sapiens OX=9606 GN=CHD7 PE=1 SV=3	8.049	1	3	3	1	2997	335.7	6.34	4.37	181878
P61626	Lysozyme C OS=Homo sapiens OX=9606 GN=LYZ PE=1 SV=1	8.047	22	4	4	4	148	16.5	9.16	5.28	8.09604e+06
P04844	Dolichyl-diphosphooligosaccharide--protein glycosyltransferase subunit 2 OS=Homo sapiens OX=9606 GN=RPN2 PE=1 SV=3	8.042	4	2	2	2	631	69.2	5.69	5.18	1.08669e+06
Q14558	Phosphoribosyl pyrophosphate synthase-associated protein 1 OS=Homo sapiens OX=9606 GN=PRPSAP1 PE=1 SV=2	8.013	7	2	2	2	356	39.4	7.2	2.4	777460
Q9UM00	Calcium load-activated calcium channel OS=Homo sapiens OX=9606 GN=TMCO1 PE=1 SV=2	7.995	9	2	2	2	239	27.1	10.26	6.53	4.38977e+06
Q9Y2X0	Mediator of RNA polymerase II transcription subunit 16 OS=Homo sapiens OX=9606 GN=MED16 PE=1 SV=2	7.967	2	2	2	2	877	96.7	7.37	5.14	2.87401e+06
Q9NV31	U3 small nucleolar ribonucleoprotein protein IMP3 OS=Homo sapiens OX=9606 GN=IMP3 PE=1 SV=1	7.966	17	3	3	3	184	21.8	9.5	6.11	1.92445e+06
O15160	DNA-directed RNA polymerases I and III subunit RPAC1 OS=Homo sapiens OX=9606 GN=POLR1C PE=1 SV=1	7.953	7	2	2	2	346	39.2	5.5	4.84	2.90596e+06
Q8IUF8	Ribosomal oxygenase 2 OS=Homo sapiens OX=9606 GN=RIOX2 PE=1 SV=1	7.949	8	4	4	4	465	52.8	6.7	5.35	4.61922e+06
P17480	Nucleolar transcription factor 1 OS=Homo sapiens OX=9606 GN=UBTF PE=1 SV=1	7.947	3	2	2	2	764	89.4	5.81	5.51	1.99529e+06
P33993	DNA replication licensing factor MCM7 OS=Homo sapiens OX=9606 GN=MCM7 PE=1 SV=4	7.935	3	2	2	2	719	81.3	6.46	4.43	637524
P26639	Threonine--tRNA ligase 1, cytoplasmic OS=Homo sapiens OX=9606 GN=TARS1 PE=1 SV=3	7.853	6	4	4	4	723	83.4	6.67	5.24	1.66941e+06
Q8N9E0	Protein FAM133A OS=Homo sapiens OX=9606 GN=FAM133A PE=1 SV=1	7.825	8	2	4	2	248	28.9	10.1	9.54	3.37326e+07
P82979	SAP domain-containing ribonucleoprotein OS=Homo sapiens OX=9606 GN=SARNP PE=1 SV=3	7.788	14	3	3	3	210	23.7	6.42	8.22	4.38059e+06
P63104	14-3-3 protein zeta/delta OS=Homo sapiens OX=9606 GN=YWHAZ PE=1 SV=1	7.76	11	3	3	1	245	27.7	4.79	7.88	1.6031e+06
P59780	AP-3 complex subunit sigma-2 OS=Homo sapiens OX=9606 GN=AP3S2 PE=2 SV=1	7.734	11	2	2	2	193	22	5.22	6.16	2.42348e+06
Q13617	Cullin-2 OS=Homo sapiens OX=9606 GN=CUL2 PE=1 SV=2	7.723	4	3	3	3	745	86.9	6.92	1.93	764233
P31946	14-3-3 protein beta/alpha OS=Homo sapiens OX=9606 GN=YWHAB PE=1 SV=3	7.682	13	3	3	1	246	28.1	4.83	7.11
P50402	Emerin OS=Homo sapiens OX=9606 GN=EMD PE=1 SV=1	7.679	10	2	2	2	254	29	5.5	6.34	3.99889e+06
Q9Y5B6	PAX3- and PAX7-binding protein 1 OS=Homo sapiens OX=9606 GN=PAXBP1 PE=1 SV=2	7.672	3	3	3	3	917	104.7	5.68	6.91	3.48972e+06
O95232	Luc7-like protein 3 OS=Homo sapiens OX=9606 GN=LUC7L3 PE=1 SV=2	7.671	5	2	2	2	432	51.4	9.79	4.91	3.29622e+06
Q9BQ75	Protein CMSS1 OS=Homo sapiens OX=9606 GN=CMSS1 PE=1 SV=2	7.61	13	4	4	4	279	31.9	9.19	10.07	1.08674e+07
Q9UBU8	Mortality factor 4-like protein 1 OS=Homo sapiens OX=9606 GN=MORF4L1 PE=1 SV=2	7.609	8	3	3	3	362	41.4	9.28	6.42	7.42384e+06
Q9H3J6	Mitochondrial translation release factor in rescue OS=Homo sapiens OX=9606 GN=MTRFR PE=1 SV=1	7.596	14	2	2	2	166	18.8	9.8	6.07	7.31487e+06
P49458	Signal recognition particle 9 kDa protein OS=Homo sapiens OX=9606 GN=SRP9 PE=1 SV=2	7.592	22	2	2	2	86	10.1	7.97	3.28	18557030
P07339	Cathepsin D OS=Homo sapiens OX=9606 GN=CTSD PE=1 SV=1	7.561	9	3	3	3	412	44.5	6.54	4.65	5.15255e+06
P41743	Protein kinase C iota type OS=Homo sapiens OX=9606 GN=PRKCI PE=1 SV=2	7.515	6	2	2	2	596	68.2	5.85	2.77	503577
P49770	Translation initiation factor eIF-2B subunit beta OS=Homo sapiens OX=9606 GN=EIF2B2 PE=1 SV=3	7.503	7	2	2	2	351	39	6.16	6.24	1.14728e+06
P43686	26S proteasome regulatory subunit 6B OS=Homo sapiens OX=9606 GN=PSMC4 PE=1 SV=2	7.488	6	3	3	3	418	47.3	5.21	1.73	2.1713e+06
O60812	Heterogeneous nuclear ribonucleoprotein C-like 1 OS=Homo sapiens OX=9606 GN=HNRNPCL1 PE=1 SV=1	7.438	8	2	2	2	293	32.1	5.06	5.4	1.29483e+06
Q6ZQX7	Protein LIAT1 OS=Homo sapiens OX=9606 GN=LIAT1 PE=1 SV=2	7.427	9	3	3	3	453	49.6	7.97	7.32	5.40628e+06
Q13601	KRR1 small subunit processome component homolog OS=Homo sapiens OX=9606 GN=KRR1 PE=1 SV=4	7.42	9	4	4	4	381	43.6	9.77	5.34	6.23691e+06
Q9NYL2	Mitogen-activated protein kinase kinase kinase 20 OS=Homo sapiens OX=9606 GN=MAP3K20 PE=1 SV=3	7.417	4	3	3	3	800	91.1	7.87	6.58	1.05158e+06
Q8TE02	Elongator complex protein 5 OS=Homo sapiens OX=9606 GN=ELP5 PE=1 SV=2	7.397	9	3	4	3	316	34.8	4.97	9.47	1.45847e+07
Q14320	Protein FAM50A OS=Homo sapiens OX=9606 GN=FAM50A PE=1 SV=2	7.384	7	2	2	2	339	40.2	6.83	7.4	3937513
Q8N684	Cleavage and polyadenylation specificity factor subunit 7 OS=Homo sapiens OX=9606 GN=CPSF7 PE=1 SV=1	7.383	6	3	3	3	471	52	8	5.19	4.66611e+06
Q9Y2A7	Nck-associated protein 1 OS=Homo sapiens OX=9606 GN=NCKAP1 PE=1 SV=1	7.366	4	4	4	4	1128	128.7	6.62	4.61	1.41834e+06
P11388	DNA topoisomerase 2-alpha OS=Homo sapiens OX=9606 GN=TOP2A PE=1 SV=3	7.357	2	3	3	3	1531	174.3	8.72	6.28	1.80376e+06
Q14696	LRP chaperone MESD OS=Homo sapiens OX=9606 GN=MESD PE=1 SV=2	7.335	18	5	5	5	234	26.1	7.78	8.63	1.67783e+07
Q9NP72	Ras-related protein Rab-18 OS=Homo sapiens OX=9606 GN=RAB18 PE=1 SV=1	7.329	15	3	3	3	206	23	5.24	5.3	6.97162e+06
P35080	Profilin-2 OS=Homo sapiens OX=9606 GN=PFN2 PE=1 SV=3	7.329	16	2	2	2	140	15	6.99	4.55	2.12335e+06
P62266	Small ribosomal subunit protein uS12 OS=Homo sapiens OX=9606 GN=RPS23 PE=1 SV=3	7.297	16	2	2	2	143	15.8	10.49	7.27	1.55188e+07
P42357	Histidine ammonia-lyase OS=Homo sapiens OX=9606 GN=HAL PE=1 SV=1	7.29	4	3	3	3	657	72.7	6.95	6.66	3155047
Q12894	Interferon-related developmental regulator 2 OS=Homo sapiens OX=9606 GN=IFRD2 PE=1 SV=4	7.279	6	2	2	2	442	48	6.84	5.87
P02788	Lactotransferrin OS=Homo sapiens OX=9606 GN=LTF PE=1 SV=6	7.248	3	2	3	2	710	78.1	8.12	7.98	9.18542e+06
Q9GZR2	RNA exonuclease 4 OS=Homo sapiens OX=9606 GN=REXO4 PE=1 SV=2	7.222	8	3	3	3	422	46.6	9.77	8.01	4.48472e+06
P04075	Fructose-bisphosphate aldolase A OS=Homo sapiens OX=9606 GN=ALDOA PE=1 SV=2	7.201	8	2	2	2	364	39.4	8.09	5.28	1.86759e+06
Q13459	Unconventional myosin-IXb OS=Homo sapiens OX=9606 GN=MYO9B PE=1 SV=3	7.198	1	3	3	3	2157	243.2	8.75	1.73	827532
P35249	Replication factor C subunit 4 OS=Homo sapiens OX=9606 GN=RFC4 PE=1 SV=2	7.195	8	3	3	3	363	39.7	8.02	7.5	4.20866e+06
Q70Z53	Protein FRA10AC1 OS=Homo sapiens OX=9606 GN=FRA10AC1 PE=1 SV=3	7.195	7	2	2	2	315	37.5	8.1	4.47	2.73531e+06
P56192	Methionine--tRNA ligase, cytoplasmic OS=Homo sapiens OX=9606 GN=MARS1 PE=1 SV=2	7.192	4	3	3	3	900	101.1	6.16	7.9	2.47139e+06
P46821	Microtubule-associated protein 1B OS=Homo sapiens OX=9606 GN=MAP1B PE=1 SV=2	7.172	1	2	2	2	2468	270.5	4.81	4.79	756565
Q15054	DNA polymerase delta subunit 3 OS=Homo sapiens OX=9606 GN=POLD3 PE=1 SV=2	7.165	6	2	2	2	466	51.4	9.35	5.42	1.43845e+06
Q0VDF9	Heat shock 70 kDa protein 14 OS=Homo sapiens OX=9606 GN=HSPA14 PE=1 SV=1	7.159	6	3	3	3	509	54.8	5.59	6.11	3.07713e+06
Q9NVI1	Fanconi anemia group I protein OS=Homo sapiens OX=9606 GN=FANCI PE=1 SV=4	7.157	2	3	3	3	1328	149.2	6.74	6.75	2.55272e+06
O75937	DnaJ homolog subfamily C member 8 OS=Homo sapiens OX=9606 GN=DNAJC8 PE=1 SV=2	7.103	13	3	3	3	253	29.8	9.06	8.68	4719616
O15173	Membrane-associated progesterone receptor component 2 OS=Homo sapiens OX=9606 GN=PGRMC2 PE=1 SV=1	7.097	10	2	2	1	223	23.8	4.88	2.45	531805
P53999	Activated RNA polymerase II transcriptional coactivator p15 OS=Homo sapiens OX=9606 GN=SUB1 PE=1 SV=3	7.072	17	2	2	2	127	14.4	9.6	6.27	4.67554e+06
P53582	Methionine aminopeptidase 1 OS=Homo sapiens OX=9606 GN=METAP1 PE=1 SV=2	7.069	4	1	1	1	386	43.2	7.17	3.7	769297
P84085	ADP-ribosylation factor 5 OS=Homo sapiens OX=9606 GN=ARF5 PE=1 SV=2	7.032	12	2	2	1	180	20.5	6.79	5.43	530682
Q86UY6	N-alpha-acetyltransferase 40 OS=Homo sapiens OX=9606 GN=NAA40 PE=1 SV=1	6.983	9	2	2	2	237	27.2	7.39	6.43	2.79503e+06
Q9BS26	Endoplasmic reticulum resident protein 44 OS=Homo sapiens OX=9606 GN=ERP44 PE=1 SV=1	6.963	3	1	1	1	406	46.9	5.26	4.07	980348
Q9BRJ2	Large ribosomal subunit protein mL45 OS=Homo sapiens OX=9606 GN=MRPL45 PE=1 SV=2	6.958	9	3	3	3	306	35.3	9.03	4.49	7.31838e+06
P24534	Elongation factor 1-beta OS=Homo sapiens OX=9606 GN=EEF1B2 PE=1 SV=3	6.87	7	1	1	1	225	24.7	4.67	3.58	295961
O43824	Putative GTP-binding protein 6 OS=Homo sapiens OX=9606 GN=GTPBP6 PE=1 SV=4	6.861	5	3	3	3	516	56.9	9.42	5.03	4690210
Q9UHJ3	Scm-like with four MBT domains protein 1 OS=Homo sapiens OX=9606 GN=SFMBT1 PE=1 SV=2	6.847	3	2	2	2	866	98.1	6.21	6.32	474601
P01859	Immunoglobulin heavy constant gamma 2 OS=Homo sapiens OX=9606 GN=IGHG2 PE=1 SV=3	6.846	8	3	3	2	395	43.8	6.52	5.55	4.20047e+06
Q8NEY8	Periphilin-1 OS=Homo sapiens OX=9606 GN=PPHLN1 PE=1 SV=2	6.825	5	3	4	3	458	52.7	9.11	8.7	5.2602e+06
P62495	Eukaryotic peptide chain release factor subunit 1 OS=Homo sapiens OX=9606 GN=ETF1 PE=1 SV=3	6.806	7	3	3	3	437	49	5.71	4.11	2.2184e+06
P17482	Homeobox protein Hox-B9 OS=Homo sapiens OX=9606 GN=HOXB9 PE=1 SV=2	6.801	12	3	3	2	250	28	8.9	4.98	5500115
P62888	Large ribosomal subunit protein eL30 OS=Homo sapiens OX=9606 GN=RPL30 PE=1 SV=2	6.781	24	2	2	2	115	12.8	9.63	5.74	3.31366e+06
Q7L2E3	ATP-dependent RNA helicase DHX30 OS=Homo sapiens OX=9606 GN=DHX30 PE=1 SV=1	6.768	2	3	3	3	1194	133.9	8.78	4.02	1.40746e+06
A4D1U4	DENN domain-containing protein 11 OS=Homo sapiens OX=9606 GN=DENND11 PE=1 SV=1	6.738	10	3	3	3	455	51.4	5.31	4.95	709930
O14618	Copper chaperone for superoxide dismutase OS=Homo sapiens OX=9606 GN=CCS PE=1 SV=1	6.726	9	3	3	3	274	29	5.58	6.82	8609131
Q5T2D3	OTU domain-containing protein 3 OS=Homo sapiens OX=9606 GN=OTUD3 PE=1 SV=1	6.693	9	3	3	3	398	45.1	8.29	4.5	1.97586e+06
Q9BQ48	Large ribosomal subunit protein bL34m OS=Homo sapiens OX=9606 GN=MRPL34 PE=1 SV=1	6.673	24	2	2	2	92	10.2	12.25	5.39	6108039
Q9Y5V3	Melanoma-associated antigen D1 OS=Homo sapiens OX=9606 GN=MAGED1 PE=1 SV=3	6.65	3	2	2	2	778	86.1	5.83	3.23	196893
P30041	Peroxiredoxin-6 OS=Homo sapiens OX=9606 GN=PRDX6 PE=1 SV=3	6.629	13	3	3	3	224	25	6.38	7.04	3.90103e+06
Q9UHR4	Brain-specific angiogenesis inhibitor 1-associated protein 2-like protein 1 OS=Homo sapiens OX=9606 GN=BAIAP2L1 PE=1 SV=2	6.625	9	4	4	4	511	56.8	8.68	6.64	2.30677e+06
Q96SZ6	Mitochondrial tRNA methylthiotransferase CDK5RAP1 OS=Homo sapiens OX=9606 GN=CDK5RAP1 PE=1 SV=2	6.6	4	2	2	2	601	67.6	8.21	4.07	913909
O76031	ATP-dependent Clp protease ATP-binding subunit clpX-like, mitochondrial OS=Homo sapiens OX=9606 GN=CLPX PE=1 SV=2	6.585	3	2	2	2	633	69.2	7.58	5.46	1.29676e+06
Q96GW9	Methionine--tRNA ligase, mitochondrial OS=Homo sapiens OX=9606 GN=MARS2 PE=1 SV=2	6.528	4	2	2	2	593	66.5	8.09	4.96	641589
P61204	ADP-ribosylation factor 3 OS=Homo sapiens OX=9606 GN=ARF3 PE=1 SV=2	6.523	14	3	3	2	181	20.6	7.43	6.42	3.17435e+06
P51151	Ras-related protein Rab-9A OS=Homo sapiens OX=9606 GN=RAB9A PE=1 SV=1	6.513	12	2	2	2	201	22.8	5.47	5.99	1465220
Q9H2K0	Translation initiation factor IF-3, mitochondrial OS=Homo sapiens OX=9606 GN=MTIF3 PE=1 SV=4	6.51	9	2	2	2	278	31.7	9.69	6.34	858344
P51991	Heterogeneous nuclear ribonucleoprotein A3 OS=Homo sapiens OX=9606 GN=HNRNPA3 PE=1 SV=2	6.5	7	2	2	2	378	39.6	9.01	6.67	1.42861e+06
Q9BRX9	WD repeat domain-containing protein 83 OS=Homo sapiens OX=9606 GN=WDR83 PE=1 SV=1	6.497	12	3	3	3	315	34.3	5.58	4.67	2.95002e+06
P46977	Dolichyl-diphosphooligosaccharide--protein glycosyltransferase subunit STT3A OS=Homo sapiens OX=9606 GN=STT3A PE=1 SV=2	6.487	3	2	2	2	705	80.5	8.07	6.4	1.74846e+06
Q15560	Transcription elongation factor A protein 2 OS=Homo sapiens OX=9606 GN=TCEA2 PE=1 SV=1	6.482	6	2	2	1	299	33.6	9.13	5.76
Q16778	Histone H2B type 2-E OS=Homo sapiens OX=9606 GN=H2BC21 PE=1 SV=3	6.446	23	3	5	1	126	13.9	10.32	6.47	2731818
O94804	Serine/threonine-protein kinase 10 OS=Homo sapiens OX=9606 GN=STK10 PE=1 SV=1	6.435	4	2	2	2	968	112.1	6.95	5.23	242749
Q8WVD3	E3 ubiquitin-protein ligase RNF138 OS=Homo sapiens OX=9606 GN=RNF138 PE=1 SV=1	6.418	8	2	2	2	245	28.2	6.93	4.59	1.45894e+06
P11177	Pyruvate dehydrogenase E1 component subunit beta, mitochondrial OS=Homo sapiens OX=9606 GN=PDHB PE=1 SV=3	6.415	10	3	3	3	359	39.2	6.65	5.07	3.41099e+06
Q16533	snRNA-activating protein complex subunit 1 OS=Homo sapiens OX=9606 GN=SNAPC1 PE=1 SV=1	6.403	4	1	1	1	368	43	9.51	3.16	158913
O75663	TIP41-like protein OS=Homo sapiens OX=9606 GN=TIPRL PE=1 SV=2	6.353	8	2	2	2	272	31.4	5.91	5.09	1.13585e+06
Q00403	Transcription initiation factor IIB OS=Homo sapiens OX=9606 GN=GTF2B PE=1 SV=1	6.345	10	2	2	2	316	34.8	8.35	6.92	916383
P62304	Small nuclear ribonucleoprotein E OS=Homo sapiens OX=9606 GN=SNRPE PE=1 SV=1	6.341	25	2	2	2	92	10.8	9.44	6.67	3.99078e+06
P31153	S-adenosylmethionine synthase isoform type-2 OS=Homo sapiens OX=9606 GN=MAT2A PE=1 SV=1	6.337	4	1	1	1	395	43.6	6.48	3.45	1.79465e+06
Q9Y3F4	Serine-threonine kinase receptor-associated protein OS=Homo sapiens OX=9606 GN=STRAP PE=1 SV=1	6.311	5	2	2	2	350	38.4	5.12	2.65	928268
Q9NPG3	Ubinuclein-1 OS=Homo sapiens OX=9606 GN=UBN1 PE=1 SV=2	6.298	2	2	2	2	1134	121.4	9.33	7.22	1.10546e+06
Q9BXF6	Rab11 family-interacting protein 5 OS=Homo sapiens OX=9606 GN=RAB11FIP5 PE=1 SV=1	6.264	2	1	1	1	653	70.4	9.23	3.99	309146
O95793	Double-stranded RNA-binding protein Staufen homolog 1 OS=Homo sapiens OX=9606 GN=STAU1 PE=1 SV=2	6.259	4	2	2	2	577	63.1	9.44	5.42	1.20613e+06
Q96J01	THO complex subunit 3 OS=Homo sapiens OX=9606 GN=THOC3 PE=1 SV=1	6.239	5	2	2	2	351	38.7	6.09	5.22	3.69641e+06
Q6NUK4	Receptor expression-enhancing protein 3 OS=Homo sapiens OX=9606 GN=REEP3 PE=1 SV=1	6.204	11	3	3	3	255	29.2	9.57	5.11	8.19929e+06
Q9P035	Very-long-chain (3R)-3-hydroxyacyl-CoA dehydratase 3 OS=Homo sapiens OX=9606 GN=HACD3 PE=1 SV=2	6.196	4	1	1	1	362	43.1	8.94	3.24	145752
Q8N556	Actin filament-associated protein 1 OS=Homo sapiens OX=9606 GN=AFAP1 PE=1 SV=2	6.173	2	1	1	1	730	80.7	8.68	3	289214
Q9UBB4	Ataxin-10 OS=Homo sapiens OX=9606 GN=ATXN10 PE=1 SV=1	6.171	5	2	2	2	475	53.5	5.25	5.2	821726
Q8NHP8	Putative phospholipase B-like 2 OS=Homo sapiens OX=9606 GN=PLBD2 PE=1 SV=2	6.166	2	1	1	1	589	65.4	6.8	2.86	391855
O95049	Tight junction protein ZO-3 OS=Homo sapiens OX=9606 GN=TJP3 PE=1 SV=3	6.165	2	2	2	2	919	101.3	6.76	4.75	131159
P13984	General transcription factor IIF subunit 2 OS=Homo sapiens OX=9606 GN=GTF2F2 PE=1 SV=2	6.149	10	3	3	3	249	28.4	9.23	5.77	4.73386e+06
Q96CB9	5-methylcytosine rRNA methyltransferase NSUN4 OS=Homo sapiens OX=9606 GN=NSUN4 PE=1 SV=2	6.145	6	2	2	2	384	43.1	8.18	5	5963530
Q00341	Vigilin OS=Homo sapiens OX=9606 GN=HDLBP PE=1 SV=2	6.144	2	2	2	2	1268	141.4	6.87	2.61	1.46761e+06
Q9BRX2	Protein pelota homolog OS=Homo sapiens OX=9606 GN=PELO PE=1 SV=2	6.118	5	2	2	2	385	43.3	6.34	3.25	2.86405e+06
Q9Y3A4	Ribosomal RNA-processing protein 7 homolog A OS=Homo sapiens OX=9606 GN=RRP7A PE=1 SV=2	6.107	6	2	2	2	280	32.3	9.58	3.45	830601
Q9Y3B9	RRP15-like protein OS=Homo sapiens OX=9606 GN=RRP15 PE=1 SV=2	6.104	7	2	2	2	282	31.5	5.52	2.83	971688
Q53GQ0	Very-long-chain 3-oxoacyl-CoA reductase OS=Homo sapiens OX=9606 GN=HSD17B12 PE=1 SV=2	6.069	6	2	2	2	312	34.3	9.32	3.09	3.04121e+06
P55786	Puromycin-sensitive aminopeptidase OS=Homo sapiens OX=9606 GN=NPEPPS PE=1 SV=2	6.044	2	2	2	2	919	103.2	5.72	5.07	850891
Q7Z478	ATP-dependent RNA helicase DHX29 OS=Homo sapiens OX=9606 GN=DHX29 PE=1 SV=2	6.039	2	3	3	3	1369	155.1	8.09	6.74	4.08875e+06
P78347	General transcription factor II-I OS=Homo sapiens OX=9606 GN=GTF2I PE=1 SV=2	6.008	2	2	2	2	998	112.3	6.39	4.44	1.25322e+06
P51570	Galactokinase OS=Homo sapiens OX=9606 GN=GALK1 PE=1 SV=1	5.98	6	2	2	2	392	42.2	6.46	4.68	554510
Q3ZCQ8	Mitochondrial import inner membrane translocase subunit TIM50 OS=Homo sapiens OX=9606 GN=TIMM50 PE=1 SV=2	5.969	8	2	2	2	353	39.6	8.37	5.65	1.30153e+06
Q5T8P6	RNA-binding protein 26 OS=Homo sapiens OX=9606 GN=RBM26 PE=1 SV=3	5.966	1	1	2	1	1007	113.5	9.16	6.68	162014
P40938	Replication factor C subunit 3 OS=Homo sapiens OX=9606 GN=RFC3 PE=1 SV=2	5.94	10	3	3	3	356	40.5	8.34	2.52	1.11983e+06
P01876	Immunoglobulin heavy constant alpha 1 OS=Homo sapiens OX=9606 GN=IGHA1 PE=1 SV=3	5.929	5	2	2	2	398	42.8	5.64	4.71	3476600
P48444	Coatomer subunit delta OS=Homo sapiens OX=9606 GN=ARCN1 PE=1 SV=1	5.912	4	2	2	2	511	57.2	6.21	4.58	529185
Q9P016	Thymocyte nuclear protein 1 OS=Homo sapiens OX=9606 GN=THYN1 PE=1 SV=1	5.899	14	4	4	4	225	25.7	9.25	7.85	3.77872e+06
O75330	Hyaluronan mediated motility receptor OS=Homo sapiens OX=9606 GN=HMMR PE=1 SV=2	5.888	3	3	3	3	724	84	5.83	6.52	3.61708e+06
Q15007	Pre-mRNA-splicing regulator WTAP OS=Homo sapiens OX=9606 GN=WTAP PE=1 SV=2	5.885	6	2	2	2	396	44.2	5.19	5.38	1.73495e+06
Q53H12	Acylglycerol kinase, mitochondrial OS=Homo sapiens OX=9606 GN=AGK PE=1 SV=2	5.87	5	2	2	2	422	47.1	8.09	2.38	1.06205e+06
P62714	Serine/threonine-protein phosphatase 2A catalytic subunit beta isoform OS=Homo sapiens OX=9606 GN=PPP2CB PE=1 SV=1	5.86	8	2	2	2	309	35.6	5.43	4.73	2.3141e+06
P33240	Cleavage stimulation factor subunit 2 OS=Homo sapiens OX=9606 GN=CSTF2 PE=1 SV=1	5.827	3	2	2	2	577	60.9	6.83	5.09	514917
Q9H8V3	Protein ECT2 OS=Homo sapiens OX=9606 GN=ECT2 PE=1 SV=4	5.814	2	2	2	2	914	103.4	7.71	5.32	1.58263e+06
P49674	Casein kinase I isoform epsilon OS=Homo sapiens OX=9606 GN=CSNK1E PE=1 SV=1	5.81	6	2	2	2	416	47.3	9.66	5.26	1.8978e+06
O76021	Ribosomal L1 domain-containing protein 1 OS=Homo sapiens OX=9606 GN=RSL1D1 PE=1 SV=3	5.777	6	3	3	3	490	54.9	10.13	4.36	2.12427e+06
Q9UQ84	Exonuclease 1 OS=Homo sapiens OX=9606 GN=EXO1 PE=1 SV=2	5.773	3	3	3	3	846	94	8.31	6.22	2.28539e+06
O43447	Peptidyl-prolyl cis-trans isomerase H OS=Homo sapiens OX=9606 GN=PPIH PE=1 SV=1	5.759	14	3	3	3	177	19.2	8.07	6.51	1.75626e+06
P43246	DNA mismatch repair protein Msh2 OS=Homo sapiens OX=9606 GN=MSH2 PE=1 SV=1	5.757	3	3	3	3	934	104.7	5.77	6.37	2.45946e+06
Q9Y3U8	Large ribosomal subunit protein eL36 OS=Homo sapiens OX=9606 GN=RPL36 PE=1 SV=3	5.752	20	2	2	2	105	12.2	11.59	5.2	1.82385e+06
Q9Y2R4	Probable ATP-dependent RNA helicase DDX52 OS=Homo sapiens OX=9606 GN=DDX52 PE=1 SV=4	5.747	4	3	3	2	599	67.4	9.67	7.2	5.56462e+06
Q8N9Q2	Protein SREK1IP1 OS=Homo sapiens OX=9606 GN=SREK1IP1 PE=1 SV=1	5.727	8	1	1	1	155	18.2	9.85	2.91	2478697
Q71UM5	Ribosomal protein eS27-like OS=Homo sapiens OX=9606 GN=RPS27L PE=1 SV=3	5.716	23	2	2	1	84	9.5	9.45	6.2	3182032
Q96B01	RAD51-associated protein 1 OS=Homo sapiens OX=9606 GN=RAD51AP1 PE=1 SV=1	5.705	5	1	1	1	352	38.4	9.11	4.13
P28340	DNA polymerase delta catalytic subunit OS=Homo sapiens OX=9606 GN=POLD1 PE=1 SV=2	5.684	2	2	2	2	1107	123.6	7.03	2.35	213580
P55197	Protein AF-10 OS=Homo sapiens OX=9606 GN=MLLT10 PE=1 SV=2	5.655	2	1	1	1	1068	113.3	8.21	3.05
Q00325	Solute carrier family 25 member 3 OS=Homo sapiens OX=9606 GN=SLC25A3 PE=1 SV=2	5.654	9	4	4	4	362	40.1	9.38	6.09	6.81154e+06
P12273	Prolactin-inducible protein OS=Homo sapiens OX=9606 GN=PIP PE=1 SV=1	5.647	10	1	1	1	146	16.6	8.05	3.44	1.46632e+06
Q8NI60	Atypical kinase COQ8A, mitochondrial OS=Homo sapiens OX=9606 GN=COQ8A PE=1 SV=1	5.644	3	2	2	2	647	71.9	6.99	4.08	1.60501e+06
Q6PII3	Coiled-coil domain-containing protein 174 OS=Homo sapiens OX=9606 GN=CCDC174 PE=1 SV=3	5.641	7	2	2	2	467	53.9	6.33	3.38	392397
P46199	Translation initiation factor IF-2, mitochondrial OS=Homo sapiens OX=9606 GN=MTIF2 PE=1 SV=2	5.634	3	2	2	2	727	81.3	7.15	4.82	754188
P57088	Transmembrane protein 33 OS=Homo sapiens OX=9606 GN=TMEM33 PE=1 SV=2	5.632	13	3	3	3	247	28	9.7	6.84	3.61476e+06
P14735	Insulin-degrading enzyme OS=Homo sapiens OX=9606 GN=IDE PE=1 SV=4	5.628	2	2	2	2	1019	117.9	6.61	2.52	689472
O15269	Serine palmitoyltransferase 1 OS=Homo sapiens OX=9606 GN=SPTLC1 PE=1 SV=1	5.627	5	3	3	3	473	52.7	6.01	6.45	2.62743e+06
Q9UH62	Armadillo repeat-containing X-linked protein 3 OS=Homo sapiens OX=9606 GN=ARMCX3 PE=1 SV=1	5.596	6	2	2	2	379	42.5	8.37	5.79	1.64736e+06
P22314	Ubiquitin-like modifier-activating enzyme 1 OS=Homo sapiens OX=9606 GN=UBA1 PE=1 SV=3	5.556	1	1	1	1	1058	117.8	5.76	2.97	147244
Q15643	Thyroid receptor-interacting protein 11 OS=Homo sapiens OX=9606 GN=TRIP11 PE=1 SV=3	5.551	1	2	2	2	1979	227.4	5.26	4	952695
P08579	U2 small nuclear ribonucleoprotein B'' OS=Homo sapiens OX=9606 GN=SNRPB2 PE=1 SV=1	5.504	11	3	3	1	225	25.5	9.72	5.18	1.59198e+06
Q13769	THO complex subunit 5 homolog OS=Homo sapiens OX=9606 GN=THOC5 PE=1 SV=2	5.493	2	1	1	1	683	78.5	6.87	3.77
Q96GD4	Aurora kinase B OS=Homo sapiens OX=9606 GN=AURKB PE=1 SV=3	5.493	4	1	1	1	344	39.3	9.29	2.81	300452
Q9NVH0	Exonuclease 3'-5' domain-containing protein 2 OS=Homo sapiens OX=9606 GN=EXD2 PE=1 SV=2	5.493	4	2	2	2	621	70.3	8.32	3.89	164575
Q16527	Cysteine and glycine-rich protein 2 OS=Homo sapiens OX=9606 GN=CSRP2 PE=1 SV=3	5.469	7	1	1	1	193	20.9	8.62	3.66	337865
P40937	Replication factor C subunit 5 OS=Homo sapiens OX=9606 GN=RFC5 PE=1 SV=1	5.46	6	2	2	2	340	38.5	7.2	4.17	2315747
Q96CW1	AP-2 complex subunit mu OS=Homo sapiens OX=9606 GN=AP2M1 PE=1 SV=2	5.459	6	2	2	2	435	49.6	9.54	2.21	653481
Q9H5U6	rRNA N6-adenosine-methyltransferase ZCCHC4 OS=Homo sapiens OX=9606 GN=ZCCHC4 PE=1 SV=3	5.45	4	2	2	2	513	59	8.75	2.49	2.78992e+06
O43896	Kinesin-like protein KIF1C OS=Homo sapiens OX=9606 GN=KIF1C PE=1 SV=3	5.442	1	1	1	1	1103	122.9	6.9	2.69	526074
P29372	DNA-3-methyladenine glycosylase OS=Homo sapiens OX=9606 GN=MPG PE=1 SV=3	5.429	7	2	2	2	298	32.8	9.57	5	1.84525e+06
Q9Y237	Peptidyl-prolyl cis-trans isomerase NIMA-interacting 4 OS=Homo sapiens OX=9606 GN=PIN4 PE=1 SV=1	5.419	11	1	1	1	131	13.8	9.77	4.79	807272
Q12834	Cell division cycle protein 20 homolog OS=Homo sapiens OX=9606 GN=CDC20 PE=1 SV=2	5.416	3	1	1	1	499	54.7	9.23	3.42	277422
Q8NCA5	Protein FAM98A OS=Homo sapiens OX=9606 GN=FAM98A PE=1 SV=2	5.415	3	1	1	1	518	55.2	8.95	4.96
Q68D10	Protein SPT2 homolog OS=Homo sapiens OX=9606 GN=SPTY2D1 PE=1 SV=3	5.391	3	2	2	2	685	75.6	9.79	2.24	627505
Q8TD26	Chromodomain-helicase-DNA-binding protein 6 OS=Homo sapiens OX=9606 GN=CHD6 PE=1 SV=4	5.382	1	2	2	1	2715	305.2	6.27	4.73
Q8ND56	Protein LSM14 homolog A OS=Homo sapiens OX=9606 GN=LSM14A PE=1 SV=3	5.373	4	2	2	2	463	50.5	9.52	4.93	852060
Q15269	Periodic tryptophan protein 2 homolog OS=Homo sapiens OX=9606 GN=PWP2 PE=1 SV=2	5.326	3	3	3	3	919	102.4	6.15	5.99	1.82871e+06
P35030	Trypsin-3 OS=Homo sapiens OX=9606 GN=PRSS3 PE=1 SV=2	5.309	4	1	1	1	304	32.5	7.49	3.43	1.86622e+06
Q9Y2R9	Small ribosomal subunit protein uS7m OS=Homo sapiens OX=9606 GN=MRPS7 PE=1 SV=2	5.297	11	2	2	2	242	28.1	9.99	5.79	499025
O43583	Density-regulated protein OS=Homo sapiens OX=9606 GN=DENR PE=1 SV=2	5.295	14	2	2	2	198	22.1	5.3	4.26	2.46523e+06
Q9H8W3	Protein FAM204A OS=Homo sapiens OX=9606 GN=FAM204A PE=1 SV=1	5.279	8	2	2	2	233	27	7.91	2.47	1.21937e+07
Q9NQ55	Suppressor of SWI4 1 homolog OS=Homo sapiens OX=9606 GN=PPAN PE=1 SV=1	5.255	5	3	3	3	473	53.2	10.13	5.68	2.0485e+06
O14647	Chromodomain-helicase-DNA-binding protein 2 OS=Homo sapiens OX=9606 GN=CHD2 PE=1 SV=2	5.249	1	2	2	1	1828	211.2	8.1	4.8	405673
Q96P70	Importin-9 OS=Homo sapiens OX=9606 GN=IPO9 PE=1 SV=3	5.246	3	2	2	2	1041	115.9	4.81	4.21	330832
Q92797	Symplekin OS=Homo sapiens OX=9606 GN=SYMPK PE=1 SV=2	5.243	2	2	2	2	1274	141.1	6.13	5.11	853797
P32780	General transcription factor IIH subunit 1 OS=Homo sapiens OX=9606 GN=GTF2H1 PE=1 SV=1	5.238	5	3	3	3	548	62	8.66	3.62	3.11423e+06
P52434	DNA-directed RNA polymerases I, II, and III subunit RPABC3 OS=Homo sapiens OX=9606 GN=POLR2H PE=1 SV=4	5.23	9	1	1	1	150	17.1	4.68	3.44	307015
P05089	Arginase-1 OS=Homo sapiens OX=9606 GN=ARG1 PE=1 SV=2	5.228	7	2	2	2	322	34.7	7.21	5.87	8.72346e+06
O14925	Mitochondrial import inner membrane translocase subunit Tim23 OS=Homo sapiens OX=9606 GN=TIMM23 PE=1 SV=1	5.219	13	2	2	2	209	21.9	8.6	1.78	2.18867e+06
P31944	Caspase-14 OS=Homo sapiens OX=9606 GN=CASP14 PE=1 SV=2	5.206	9	2	2	2	242	27.7	5.58	5.41	2.89731e+06
Q16594	Transcription initiation factor TFIID subunit 9 OS=Homo sapiens OX=9606 GN=TAF9 PE=1 SV=1	5.204	8	1	1	1	264	29	8.66	3.28	484314
O60828	Polyglutamine-binding protein 1 OS=Homo sapiens OX=9606 GN=PQBP1 PE=1 SV=1	5.2	9	1	1	1	265	30.5	6.33	3.58	757511
Q03468	DNA excision repair protein ERCC-6 OS=Homo sapiens OX=9606 GN=ERCC6 PE=1 SV=1	5.188	1	2	2	2	1493	168.3	8.09	3.88	624853
P59665	Neutrophil defensin 1 OS=Homo sapiens OX=9606 GN=DEFA1 PE=1 SV=1	5.187	19	2	2	2	94	10.2	6.99	5.11	2.80417e+06
Q8IXI2	Mitochondrial Rho GTPase 1 OS=Homo sapiens OX=9606 GN=RHOT1 PE=1 SV=2	5.182	2	1	1	1	618	70.7	6.27	3.68	331290
P00414	Cytochrome c oxidase subunit 3 OS=Homo sapiens OX=9606 GN=MT-CO3 PE=1 SV=2	5.176	5	1	1	1	261	29.9	7.31	2.42	106671
Q9UL54	Serine/threonine-protein kinase TAO2 OS=Homo sapiens OX=9606 GN=TAOK2 PE=1 SV=2	5.16	2	2	2	2	1235	138.2	7.27	5.42	752609
Q99590	Protein SCAF11 OS=Homo sapiens OX=9606 GN=SCAF11 PE=1 SV=2	5.151	1	1	1	1	1463	164.6	8.41	3.28	101585
P46779	Large ribosomal subunit protein eL28 OS=Homo sapiens OX=9606 GN=RPL28 PE=1 SV=3	5.123	9	2	2	2	137	15.7	12.02	2.76	4.31407e+06
Q9Y2J2	Band 4.1-like protein 3 OS=Homo sapiens OX=9606 GN=EPB41L3 PE=1 SV=2	5.097	2	2	2	1	1087	120.6	5.19	4.31	491408
B9A064	Immunoglobulin lambda-like polypeptide 5 OS=Homo sapiens OX=9606 GN=IGLL5 PE=1 SV=2	5.084	7	1	1	1	214	23	8.84	4.1	846098
Q9NRP0	Oligosaccharyltransferase complex subunit OSTC OS=Homo sapiens OX=9606 GN=OSTC PE=1 SV=1	5.071	8	1	1	1	149	16.8	9.13	3.16	702187
P53985	Monocarboxylate transporter 1 OS=Homo sapiens OX=9606 GN=SLC16A1 PE=1 SV=3	5.065	2	1	1	1	500	53.9	8.66	2.47	4.5682e+06
Q8IYL3	UPF0688 protein C1orf174 OS=Homo sapiens OX=9606 GN=C1orf174 PE=1 SV=2	5.064	6	1	1	1	243	26	6.9	3.53	2.50024e+06
O00767	Stearoyl-CoA desaturase OS=Homo sapiens OX=9606 GN=SCD PE=1 SV=2	5.007	4	1	1	1	359	41.5	9	3.32	1.01581e+06
P11802	Cyclin-dependent kinase 4 OS=Homo sapiens OX=9606 GN=CDK4 PE=1 SV=2	4.992	11	3	3	2	303	33.7	7.01	2.21	1.42752e+06
Q15370	Elongin-B OS=Homo sapiens OX=9606 GN=ELOB PE=1 SV=1	4.985	20	3	3	3	118	13.1	4.88	6.23	5.12534e+06
Q96EY7	Small ribosomal subunit protein mS39 OS=Homo sapiens OX=9606 GN=PTCD3 PE=1 SV=3	4.978	3	3	3	3	689	78.5	6.42	4.26	2.76604e+06
Q8NI08	Nuclear receptor coactivator 7 OS=Homo sapiens OX=9606 GN=NCOA7 PE=1 SV=2	4.972	2	2	2	2	942	106.1	5.59	2.17	381974
Q9UBB6	Neurochondrin OS=Homo sapiens OX=9606 GN=NCDN PE=1 SV=1	4.909	2	1	1	1	729	78.8	5.48	2.12	150830
Q96BR9	Zinc finger and BTB domain-containing protein 8A OS=Homo sapiens OX=9606 GN=ZBTB8A PE=1 SV=3	4.889	3	1	1	1	441	50.1	7.24	3.03
Q8NF37	Lysophosphatidylcholine acyltransferase 1 OS=Homo sapiens OX=9606 GN=LPCAT1 PE=1 SV=2	4.881	2	1	1	1	534	59.1	6.02	1.99	340537
A6NJ78	12S rRNA N4-methylcytidine (m4C) methyltransferase OS=Homo sapiens OX=9606 GN=METTL15 PE=1 SV=1	4.872	5	2	2	2	407	46.1	8.62	6.02	300199
P61619	Protein transport protein Sec61 subunit alpha isoform 1 OS=Homo sapiens OX=9606 GN=SEC61A1 PE=1 SV=2	4.868	4	2	2	2	476	52.2	8.06	4.23	3.11959e+06
Q9ULV4	Coronin-1C OS=Homo sapiens OX=9606 GN=CORO1C PE=1 SV=1	4.834	4	2	2	2	474	53.2	7.08	4.35	1.58855e+06
Q92620	Pre-mRNA-splicing factor ATP-dependent RNA helicase PRP16 OS=Homo sapiens OX=9606 GN=DHX38 PE=1 SV=2	4.828	3	3	3	3	1227	140.4	6.54	4.26	849514
Q86V81	THO complex subunit 4 OS=Homo sapiens OX=9606 GN=ALYREF PE=1 SV=3	4.818	4	1	1	1	257	26.9	11.15	2.64	2.25194e+06
O95819	Mitogen-activated protein kinase kinase kinase kinase 4 OS=Homo sapiens OX=9606 GN=MAP4K4 PE=1 SV=2	4.815	2	2	2	2	1239	142	7.46	0	215534
Q9HBE1	POZ-, AT hook-, and zinc finger-containing protein 1 OS=Homo sapiens OX=9606 GN=PATZ1 PE=1 SV=1	4.811	3	3	3	2	687	74	8.35	6.28	1.38199e+06
Q9UKV3	Apoptotic chromatin condensation inducer in the nucleus OS=Homo sapiens OX=9606 GN=ACIN1 PE=1 SV=2	4.795	2	2	2	2	1341	151.8	6.43	1.91	509067
P09012	U1 small nuclear ribonucleoprotein A OS=Homo sapiens OX=9606 GN=SNRPA PE=1 SV=3	4.788	9	3	3	1	282	31.3	9.83	4.01	4.06291e+06
P17936	Insulin-like growth factor-binding protein 3 OS=Homo sapiens OX=9606 GN=IGFBP3 PE=1 SV=2	4.787	6	2	2	2	291	31.7	8.69	4.65	4.24973e+06
P48735	Isocitrate dehydrogenase [NADP], mitochondrial OS=Homo sapiens OX=9606 GN=IDH2 PE=1 SV=2	4.781	4	2	2	2	452	50.9	8.69	4.61	1.09445e+06
Q5TEC6	Histone H3-7 OS=Homo sapiens OX=9606 GN=H3-7 PE=1 SV=1	4.772	20	3	5	3	136	15.4	11.27	4.14	4.97555e+07
Q68CQ4	U3 small nucleolar RNA-associated protein 25 homolog OS=Homo sapiens OX=9606 GN=UTP25 PE=1 SV=2	4.771	3	3	3	3	756	87	5.88	4.31	407446
P62070	Ras-related protein R-Ras2 OS=Homo sapiens OX=9606 GN=RRAS2 PE=1 SV=1	4.77	11	2	2	2	204	23.4	6.01	4.13	1.28401e+06
P04040	Catalase OS=Homo sapiens OX=9606 GN=CAT PE=1 SV=3	4.768	3	2	2	2	527	59.7	7.39	4.77	3.54591e+06
O14646	Chromodomain-helicase-DNA-binding protein 1 OS=Homo sapiens OX=9606 GN=CHD1 PE=1 SV=2	4.756	1	2	2	1	1710	196.6	7.14	2.57	143750
P36551	Oxygen-dependent coproporphyrinogen-III oxidase, mitochondrial OS=Homo sapiens OX=9606 GN=CPOX PE=1 SV=3	4.755	4	2	2	2	454	50.1	8.25	4.72	468012
O14556	Glyceraldehyde-3-phosphate dehydrogenase, testis-specific OS=Homo sapiens OX=9606 GN=GAPDHS PE=1 SV=2	4.738	4	2	3	1	408	44.5	8.19	6.71	1540042
Q96T88	E3 ubiquitin-protein ligase UHRF1 OS=Homo sapiens OX=9606 GN=UHRF1 PE=1 SV=1	4.708	3	2	2	2	793	89.8	7.56	2.07	231020
Q8IUE6	Histone H2A type 2-B OS=Homo sapiens OX=9606 GN=H2AC21 PE=1 SV=3	4.7	12	2	3	1	130	14	10.89	6.59	774884
Q01082	Spectrin beta chain, non-erythrocytic 1 OS=Homo sapiens OX=9606 GN=SPTBN1 PE=1 SV=2	4.685	1	1	1	1	2364	274.4	5.57	2.24	157681
P08195	Amino acid transporter heavy chain SLC3A2 OS=Homo sapiens OX=9606 GN=SLC3A2 PE=1 SV=3	4.662	5	2	2	2	630	68	5.01	4.76
P60660	Myosin light polypeptide 6 OS=Homo sapiens OX=9606 GN=MYL6 PE=1 SV=2	4.654	14	2	2	2	151	16.9	4.65	1.76	2.11251e+06
Q96IZ0	PRKC apoptosis WT1 regulator protein OS=Homo sapiens OX=9606 GN=PAWR PE=1 SV=1	4.631	4	1	1	1	340	36.5	5.41	3.32	1.17527e+06
Q9UKT4	F-box only protein 5 OS=Homo sapiens OX=9606 GN=FBXO5 PE=1 SV=1	4.627	5	3	3	3	447	50.1	8.92	4.56	5.40323e+06
Q6P5Z2	Serine/threonine-protein kinase N3 OS=Homo sapiens OX=9606 GN=PKN3 PE=1 SV=1	4.617	3	2	2	1	889	99.4	8.46	2.13	47693.4
O75367	Core histone macro-H2A.1 OS=Homo sapiens OX=9606 GN=MACROH2A1 PE=1 SV=5	4.616	5	2	2	2	369	39.2	9.83	3.8	1528339
P10515	Dihydrolipoyllysine-residue acetyltransferase component of pyruvate dehydrogenase complex, mitochondrial OS=Homo sapiens OX=9606 GN=DLAT PE=1 SV=3	4.603	5	2	2	2	647	69	7.84	0	123700
P13797	Plastin-3 OS=Homo sapiens OX=9606 GN=PLS3 PE=1 SV=4	4.603	3	2	2	1	630	70.8	5.6	1.95	1.16455e+06
Q12797	Aspartyl/asparaginyl beta-hydroxylase OS=Homo sapiens OX=9606 GN=ASPH PE=1 SV=3	4.59	2	2	2	2	758	85.8	5.01	4.29	1.94189e+06
Q01650	Large neutral amino acids transporter small subunit 1 OS=Homo sapiens OX=9606 GN=SLC7A5 PE=1 SV=2	4.57	3	1	1	1	507	55	7.72	3.69	535887
P39656	Dolichyl-diphosphooligosaccharide--protein glycosyltransferase 48 kDa subunit OS=Homo sapiens OX=9606 GN=DDOST PE=1 SV=4	4.568	4	2	2	2	456	50.8	6.55	2.62	1.13413e+06
P05109	Protein S100-A8 OS=Homo sapiens OX=9606 GN=S100A8 PE=1 SV=1	4.556	12	1	1	1	93	10.8	7.03	3.21	2150663
Q04656	Copper-transporting ATPase 1 OS=Homo sapiens OX=9606 GN=ATP7A PE=1 SV=4	4.551	1	1	1	1	1500	163.3	6.33	2.97	285485
Q15517	Corneodesmosin OS=Homo sapiens OX=9606 GN=CDSN PE=1 SV=3	4.546	3	2	2	2	529	51.5	8.35	1.85	3949308
P61158	Actin-related protein 3 OS=Homo sapiens OX=9606 GN=ACTR3 PE=1 SV=3	4.534	7	2	2	2	418	47.3	5.88	2.25	73979.1
Q92621	Nuclear pore complex protein Nup205 OS=Homo sapiens OX=9606 GN=NUP205 PE=1 SV=3	4.53	1	2	2	2	2012	227.8	6.19	2	1.1662e+06
P35613	Basigin OS=Homo sapiens OX=9606 GN=BSG PE=1 SV=2	4.506	5	1	1	1	385	42.2	5.66	3.56	349338
Q6UB35	Monofunctional C1-tetrahydrofolate synthase, mitochondrial OS=Homo sapiens OX=9606 GN=MTHFD1L PE=1 SV=1	4.502	2	2	2	2	978	105.7	8.06	4.72	1.23835e+06
Q9Y324	rRNA-processing protein FCF1 homolog OS=Homo sapiens OX=9606 GN=FCF1 PE=1 SV=1	4.499	9	2	2	2	198	23.4	9.7	4.46	2.42511e+06
Q96E11	Ribosome-recycling factor, mitochondrial OS=Homo sapiens OX=9606 GN=MRRF PE=1 SV=1	4.497	9	2	2	2	262	29.3	9.79	3.9	3.52226e+06
P36957	Dihydrolipoyllysine-residue succinyltransferase component of 2-oxoglutarate dehydrogenase complex, mitochondrial OS=Homo sapiens OX=9606 GN=DLST PE=1 SV=4	4.494	4	2	3	2	453	48.7	8.95	6.44	2.22894e+06
P38432	Coilin OS=Homo sapiens OX=9606 GN=COIL PE=1 SV=1	4.478	3	2	2	2	576	62.6	9.07	2.16	571009
O00311	Cell division cycle 7-related protein kinase OS=Homo sapiens OX=9606 GN=CDC7 PE=1 SV=1	4.474	3	2	2	2	574	63.8	8.73	2.09	939326
P23588	Eukaryotic translation initiation factor 4B OS=Homo sapiens OX=9606 GN=EIF4B PE=1 SV=2	4.466	3	2	2	2	611	69.1	5.73	4.57	3.38742e+06
Q13200	26S proteasome non-ATPase regulatory subunit 2 OS=Homo sapiens OX=9606 GN=PSMD2 PE=1 SV=3	4.457	2	2	2	2	908	100.1	5.2	4.49	464019
P42568	Protein AF-9 OS=Homo sapiens OX=9606 GN=MLLT3 PE=1 SV=2	4.452	2	1	1	1	568	63.3	8.63	3.15	523746
P62191	26S proteasome regulatory subunit 4 OS=Homo sapiens OX=9606 GN=PSMC1 PE=1 SV=1	4.451	7	3	3	3	440	49.2	6.21	4.92	4.21985e+06
P02765	Alpha-2-HS-glycoprotein OS=Homo sapiens OX=9606 GN=AHSG PE=1 SV=2	4.439	3	1	1	1	367	39.3	5.72	3.22	283304
Q9P015	Large ribosomal subunit protein uL15m OS=Homo sapiens OX=9606 GN=MRPL15 PE=1 SV=1	4.438	4	1	1	1	296	33.4	10.01	1.75	607167
Q5JTY5	Zinc-regulated GTPase metalloprotein activator 1C OS=Homo sapiens OX=9606 GN=ZNG1C PE=1 SV=1	4.429	4	1	1	1	395	44	4.87	2.91	234319
Q12800	Alpha-globin transcription factor CP2 OS=Homo sapiens OX=9606 GN=TFCP2 PE=1 SV=2	4.428	4	2	2	2	502	57.2	5.8	2.02	1.12774e+06
Q2TAK8	PWWP domain-containing DNA repair factor 3A OS=Homo sapiens OX=9606 GN=PWWP3A PE=1 SV=3	4.419	2	1	1	1	710	78.6	8.54	4.24	550528
P62273	Small ribosomal subunit protein uS14 OS=Homo sapiens OX=9606 GN=RPS29 PE=1 SV=2	4.413	29	3	3	3	56	6.7	10.13	4.75	9.28772e+07
Q99623	Prohibitin-2 OS=Homo sapiens OX=9606 GN=PHB2 PE=1 SV=2	4.409	4	1	1	1	299	33.3	9.83	2.34	840024
P50613	Cyclin-dependent kinase 7 OS=Homo sapiens OX=9606 GN=CDK7 PE=1 SV=1	4.394	5	2	2	2	346	39	8.47	4.35	2.81725e+06
P14678	Small nuclear ribonucleoprotein-associated proteins B and B' OS=Homo sapiens OX=9606 GN=SNRPB PE=1 SV=2	4.383	9	3	3	3	240	24.6	11.19	6.62	1.92506e+07
Q96T21	Selenocysteine insertion sequence-binding protein 2 OS=Homo sapiens OX=9606 GN=SECISBP2 PE=1 SV=2	4.381	2	1	1	1	854	95.4	8.12	2.51	130619
Q9UI30	Multifunctional methyltransferase subunit TRM112-like protein OS=Homo sapiens OX=9606 GN=TRMT112 PE=1 SV=1	4.379	10	1	1	1	125	14.2	5.26	2.61	1.63058e+06
Q9UN86	Ras GTPase-activating protein-binding protein 2 OS=Homo sapiens OX=9606 GN=G3BP2 PE=1 SV=2	4.362	3	1	1	1	482	54.1	5.55	3.62	426645
P60174	Triosephosphate isomerase OS=Homo sapiens OX=9606 GN=TPI1 PE=1 SV=4	4.355	6	1	1	1	249	26.7	6.9	3.68	344714
Q9Y277	Voltage-dependent anion-selective channel protein 3 OS=Homo sapiens OX=9606 GN=VDAC3 PE=1 SV=1	4.327	5	1	1	1	283	30.6	8.66	2.75	414981
Q9BSC4	Nucleolar protein 10 OS=Homo sapiens OX=9606 GN=NOL10 PE=1 SV=1	4.322	3	2	2	2	688	80.3	8.46	4.93	3.15827e+06
Q02383	Semenogelin-2 OS=Homo sapiens OX=9606 GN=SEMG2 PE=1 SV=1	4.322	4	1	1	1	582	65.4	9.07	1.78
Q9H857	5'-nucleotidase domain-containing protein 2 OS=Homo sapiens OX=9606 GN=NT5DC2 PE=1 SV=1	4.311	2	1	1	1	520	60.7	6.77	2.25
P53007	Tricarboxylate transport protein, mitochondrial OS=Homo sapiens OX=9606 GN=SLC25A1 PE=1 SV=2	4.298	7	2	2	2	311	34	9.89	4.57	3.80149e+06
Q9NW13	RNA-binding protein 28 OS=Homo sapiens OX=9606 GN=RBM28 PE=1 SV=3	4.272	2	2	2	2	759	85.7	9.22	2.19	1.27238e+06
P62910	Large ribosomal subunit protein eL32 OS=Homo sapiens OX=9606 GN=RPL32 PE=1 SV=2	4.27	10	1	1	1	135	15.9	11.33	3.61	3.57536e+06
Q8IWF6	Protein DENND6A OS=Homo sapiens OX=9606 GN=DENND6A PE=1 SV=1	4.251	4	2	2	2	608	69.5	8.27	2.44	237414
Q6DD87	Zinc finger protein 787 OS=Homo sapiens OX=9606 GN=ZNF787 PE=1 SV=4	4.238	3	1	1	1	382	40.4	7.96	3.15	291269
Q96DV4	Large ribosomal subunit protein mL38 OS=Homo sapiens OX=9606 GN=MRPL38 PE=1 SV=2	4.237	4	2	2	2	380	44.6	7.53	3.32	635197
P60228	Eukaryotic translation initiation factor 3 subunit E OS=Homo sapiens OX=9606 GN=EIF3E PE=1 SV=1	4.232	4	2	2	2	445	52.2	6.04	2.22	510352
Q8WWK9	Cytoskeleton-associated protein 2 OS=Homo sapiens OX=9606 GN=CKAP2 PE=1 SV=1	4.227	2	1	1	1	683	76.9	9.41	3.94	1077861
Q13283	Ras GTPase-activating protein-binding protein 1 OS=Homo sapiens OX=9606 GN=G3BP1 PE=1 SV=1	4.221	2	1	1	1	466	52.1	5.52	2.2	258918
O60762	Dolichol-phosphate mannosyltransferase subunit 1 OS=Homo sapiens OX=9606 GN=DPM1 PE=1 SV=1	4.221	4	1	1	1	260	29.6	9.57	3.5	980312
O15213	WD repeat-containing protein 46 OS=Homo sapiens OX=9606 GN=WDR46 PE=1 SV=3	4.216	3	2	2	2	610	68	9.67	4.95	2.04913e+06
Q9H4F8	SPARC-related modular calcium-binding protein 1 OS=Homo sapiens OX=9606 GN=SMOC1 PE=1 SV=1	4.215	5	2	2	2	434	48.1	8.22	1.67	856920
Q9H2H8	Peptidyl-prolyl cis-trans isomerase-like 3 OS=Homo sapiens OX=9606 GN=PPIL3 PE=1 SV=1	4.207	16	2	2	2	161	18.1	6.79	4.44	1.27113e+06
P49862	Kallikrein-7 OS=Homo sapiens OX=9606 GN=KLK7 PE=1 SV=1	4.198	7	2	2	2	253	27.5	8.47	3.68	2.59836e+06
O95470	Sphingosine-1-phosphate lyase 1 OS=Homo sapiens OX=9606 GN=SGPL1 PE=1 SV=3	4.143	4	3	4	3	568	63.5	9.16	1.64	3.08534e+06
Q15418	Ribosomal protein S6 kinase alpha-1 OS=Homo sapiens OX=9606 GN=RPS6KA1 PE=1 SV=2	4.13	2	1	1	1	735	82.7	7.83	2.5
Q96KC8	DnaJ homolog subfamily C member 1 OS=Homo sapiens OX=9606 GN=DNAJC1 PE=1 SV=1	4.128	3	2	2	2	554	63.8	8.63	2.42	3.45562e+06
O75475	PC4 and SFRS1-interacting protein OS=Homo sapiens OX=9606 GN=PSIP1 PE=1 SV=1	4.126	2	1	1	1	530	60.1	9.13	2.09	1.67828e+06
P55072	Transitional endoplasmic reticulum ATPase OS=Homo sapiens OX=9606 GN=VCP PE=1 SV=4	4.086	1	1	1	1	806	89.3	5.26	2.55	450138
O00622	CCN family member 1 OS=Homo sapiens OX=9606 GN=CCN1 PE=1 SV=1	4.079	5	2	2	2	381	42	8.21	2.17	842510
Q99575	Ribonucleases P/MRP protein subunit POP1 OS=Homo sapiens OX=9606 GN=POP1 PE=1 SV=2	4.063	1	1	1	1	1024	114.6	9.22	3.35	611788
Q75N03	E3 ubiquitin-protein ligase Hakai OS=Homo sapiens OX=9606 GN=CBLL1 PE=1 SV=1	4.058	4	1	1	1	491	54.5	8.29	2.94	166515
P56545	C-terminal-binding protein 2 OS=Homo sapiens OX=9606 GN=CTBP2 PE=1 SV=1	4.051	4	2	2	2	445	48.9	6.95	4.69	984548
Q9GZR7	ATP-dependent RNA helicase DDX24 OS=Homo sapiens OX=9606 GN=DDX24 PE=1 SV=1	4.048	1	1	1	1	859	96.3	9.06	3.13
Q8TEX9	Importin-4 OS=Homo sapiens OX=9606 GN=IPO4 PE=1 SV=2	4.046	2	2	2	2	1081	118.6	4.96	3.96	1.22915e+06
P05783	Keratin, type I cytoskeletal 18 OS=Homo sapiens OX=9606 GN=KRT18 PE=1 SV=2	4.045	5	3	7	2	430	48	5.45	12.98	3.07325e+06
Q9UBT6	DNA polymerase kappa OS=Homo sapiens OX=9606 GN=POLK PE=1 SV=1	4.04	2	2	2	2	870	98.7	8.13	1.87	236986
Q8TAQ2	SWI/SNF complex subunit SMARCC2 OS=Homo sapiens OX=9606 GN=SMARCC2 PE=1 SV=1	4.036	1	1	1	1	1214	132.8	5.69	2.05	152094
Q86U38	Nucleolar protein 9 OS=Homo sapiens OX=9606 GN=NOP9 PE=1 SV=1	3.998	4	2	2	2	636	69.4	7.28	2.37	475405
O75448	Mediator of RNA polymerase II transcription subunit 24 OS=Homo sapiens OX=9606 GN=MED24 PE=1 SV=1	3.975	3	3	3	3	989	110.2	6.95	5.3	3.89225e+06
Q9NVJ2	ADP-ribosylation factor-like protein 8B OS=Homo sapiens OX=9606 GN=ARL8B PE=1 SV=1	3.964	10	2	2	2	186	21.5	8.43	4.42	2.38217e+06
Q9Y536	Peptidyl-prolyl cis-trans isomerase A-like 4A OS=Homo sapiens OX=9606 GN=PPIAL4A PE=2 SV=1	3.959	9	1	1	1	164	18.2	9.22	2.76	940718
Q16514	Transcription initiation factor TFIID subunit 12 OS=Homo sapiens OX=9606 GN=TAF12 PE=1 SV=1	3.949	7	1	1	1	161	17.9	7.99	2.31
Q86V59	Paraneoplastic antigen-like protein 8A OS=Homo sapiens OX=9606 GN=PNMA8A PE=1 SV=2	3.94	4	2	2	2	439	48.1	8.97	4.83	2.18528e+06
P13796	Plastin-2 OS=Homo sapiens OX=9606 GN=LCP1 PE=1 SV=6	3.931	3	2	2	1	627	70.2	5.43	0	427583
Q92945	Far upstream element-binding protein 2 OS=Homo sapiens OX=9606 GN=KHSRP PE=1 SV=4	3.928	2	1	1	1	711	73.1	7.3	3.31	661795
Q15072	Zinc finger protein OZF OS=Homo sapiens OX=9606 GN=ZNF146 PE=1 SV=2	3.927	4	1	1	1	292	33.3	8.88	2.83	286424
Q96RN5	Mediator of RNA polymerase II transcription subunit 15 OS=Homo sapiens OX=9606 GN=MED15 PE=1 SV=2	3.901	3	1	1	1	788	86.7	9.42	2.58	232687
Q9BPX6	Calcium uptake protein 1, mitochondrial OS=Homo sapiens OX=9606 GN=MICU1 PE=1 SV=1	3.9	4	2	2	2	476	54.3	8.41	1.95	734412
Q69YN4	Protein virilizer homolog OS=Homo sapiens OX=9606 GN=VIRMA PE=1 SV=2	3.897	1	1	1	1	1812	201.9	5.01	0	674259
P78524	DENN domain-containing protein 2B OS=Homo sapiens OX=9606 GN=DENND2B PE=1 SV=3	3.876	1	1	1	1	1137	126.4	9.25	1.88	285694
Q9UQE7	Structural maintenance of chromosomes protein 3 OS=Homo sapiens OX=9606 GN=SMC3 PE=1 SV=2	3.869	1	1	1	1	1217	141.5	7.18	2.3	670206
Q9UJK0	18S rRNA aminocarboxypropyltransferase OS=Homo sapiens OX=9606 GN=TSR3 PE=1 SV=1	3.862	4	1	1	1	312	33.6	6.87	3.29	2.48378e+06
Q96DF8	Splicing factor ESS-2 homolog OS=Homo sapiens OX=9606 GN=ESS2 PE=1 SV=1	3.852	6	2	2	2	476	52.5	7.56	2.54	1.05414e+06
Q9GZL7	Ribosome biogenesis protein WDR12 OS=Homo sapiens OX=9606 GN=WDR12 PE=1 SV=2	3.838	5	2	2	2	423	47.7	5.9	4.17	2.33294e+06
Q86YT6	E3 ubiquitin-protein ligase MIB1 OS=Homo sapiens OX=9606 GN=MIB1 PE=1 SV=1	3.838	1	1	1	1	1006	110.1	6.92	2.32	178207
Q9NVH6	Trimethyllysine dioxygenase, mitochondrial OS=Homo sapiens OX=9606 GN=TMLHE PE=1 SV=1	3.829	2	1	1	1	421	49.5	7.72	2.2	399262
B5ME19	Eukaryotic translation initiation factor 3 subunit C-like protein OS=Homo sapiens OX=9606 GN=EIF3CL PE=1 SV=1	3.788	1	1	1	1	914	105.4	5.64	0	165267
Q16560	U11/U12 small nuclear ribonucleoprotein 35 kDa protein OS=Homo sapiens OX=9606 GN=SNRNP35 PE=1 SV=1	3.78	6	1	1	1	246	29.4	9.86	2.43	82404.2
O95363	Phenylalanine--tRNA ligase, mitochondrial OS=Homo sapiens OX=9606 GN=FARS2 PE=1 SV=1	3.762	2	1	1	1	451	52.3	7.46	0	254855
Q9Y2X9	Zinc finger protein 281 OS=Homo sapiens OX=9606 GN=ZNF281 PE=1 SV=1	3.761	2	2	2	2	895	96.9	8.48	4.92	2.27442e+06
Q96G21	U3 small nucleolar ribonucleoprotein protein IMP4 OS=Homo sapiens OX=9606 GN=IMP4 PE=1 SV=1	3.748	6	2	2	2	291	33.7	9.47	2.65	3.18257e+06
O00257	E3 SUMO-protein ligase CBX4 OS=Homo sapiens OX=9606 GN=CBX4 PE=1 SV=3	3.731	3	2	2	2	560	61.3	9.36	3.66	2.12664e+06
Q14157	Ubiquitin-associated protein 2-like OS=Homo sapiens OX=9606 GN=UBAP2L PE=1 SV=2	3.725	2	2	2	2	1087	114.5	7.11	0	48475.6
Q9UC06	Zinc finger protein 70 OS=Homo sapiens OX=9606 GN=ZNF70 PE=2 SV=2	3.723	2	1	1	1	446	50.8	8.31	2.3	100253
P07947	Tyrosine-protein kinase Yes OS=Homo sapiens OX=9606 GN=YES1 PE=1 SV=3	3.717	3	2	2	1	543	60.8	6.74	0	102334
Q8WXX5	DnaJ homolog subfamily C member 9 OS=Homo sapiens OX=9606 GN=DNAJC9 PE=1 SV=1	3.716	4	1	1	1	260	29.9	5.73	2.94	593712
O43837	Isocitrate dehydrogenase [NAD] subunit beta, mitochondrial OS=Homo sapiens OX=9606 GN=IDH3B PE=1 SV=2	3.716	4	2	2	2	385	42.2	8.46	1.72	1.19692e+06
O60701	UDP-glucose 6-dehydrogenase OS=Homo sapiens OX=9606 GN=UGDH PE=1 SV=1	3.707	2	1	1	1	494	55	7.12	2.98	795194
O14545	TRAF-type zinc finger domain-containing protein 1 OS=Homo sapiens OX=9606 GN=TRAFD1 PE=1 SV=1	3.705	2	1	1	1	582	64.8	5.29	1.84
Q8IZP0	Abl interactor 1 OS=Homo sapiens OX=9606 GN=ABI1 PE=1 SV=4	3.704	2	1	1	1	508	55	7.06	2.41	1.28531e+06
P46060	Ran GTPase-activating protein 1 OS=Homo sapiens OX=9606 GN=RANGAP1 PE=1 SV=1	3.696	2	1	1	1	587	63.5	4.68	2.26	363679
P07814	Bifunctional glutamate/proline--tRNA ligase OS=Homo sapiens OX=9606 GN=EPRS1 PE=1 SV=5	3.681	2	2	2	2	1512	170.5	7.33	2.49	2.27178e+06
P00403	Cytochrome c oxidase subunit 2 OS=Homo sapiens OX=9606 GN=MT-CO2 PE=1 SV=1	3.671	7	2	2	2	227	25.5	4.82	2.19	3840928
P08621	U1 small nuclear ribonucleoprotein 70 kDa OS=Homo sapiens OX=9606 GN=SNRNP70 PE=1 SV=2	3.669	4	2	2	2	437	51.5	9.94	1.73	3.32456e+06
Q9P1Y5	Calmodulin-regulated spectrin-associated protein 3 OS=Homo sapiens OX=9606 GN=CAMSAP3 PE=1 SV=2	3.641	2	1	1	1	1249	134.7	8.35	2.18	495460
O95071	E3 ubiquitin-protein ligase UBR5 OS=Homo sapiens OX=9606 GN=UBR5 PE=1 SV=2	3.638	0	1	1	1	2799	309.2	5.85	2.3	146660
Q9NP81	Serine--tRNA ligase, mitochondrial OS=Homo sapiens OX=9606 GN=SARS2 PE=1 SV=1	3.635	3	1	1	1	518	58.2	8.13	3.59	349047
P47914	Large ribosomal subunit protein eL29 OS=Homo sapiens OX=9606 GN=RPL29 PE=1 SV=2	3.578	9	1	1	1	159	17.7	11.66	3.6
Q6UXN9	WD repeat-containing protein 82 OS=Homo sapiens OX=9606 GN=WDR82 PE=1 SV=1	3.565	7	3	3	3	313	35.1	7.69	5.79	7.64718e+06
Q03111	Protein ENL OS=Homo sapiens OX=9606 GN=MLLT1 PE=1 SV=2	3.55	2	1	1	1	559	62	8.59	2.27	501473
P62993	Growth factor receptor-bound protein 2 OS=Homo sapiens OX=9606 GN=GRB2 PE=1 SV=1	3.517	7	2	2	2	217	25.2	6.32	2.14	2.30455e+06
P62891	Large ribosomal subunit protein eL39 OS=Homo sapiens OX=9606 GN=RPL39 PE=1 SV=2	3.511	20	1	1	1	51	6.4	12.56	3.91	40055736
P20794	Serine/threonine-protein kinase MAK OS=Homo sapiens OX=9606 GN=MAK PE=1 SV=2	3.497	2	2	2	1	623	70.5	9.66	2.12	1585358
Q15120	[Pyruvate dehydrogenase (acetyl-transferring)] kinase isozyme 3, mitochondrial OS=Homo sapiens OX=9606 GN=PDK3 PE=1 SV=1	3.495	3	2	2	2	406	46.9	8.37	2.1	1.45032e+06
O96019	Actin-like protein 6A OS=Homo sapiens OX=9606 GN=ACTL6A PE=1 SV=1	3.494	2	1	1	1	429	47.4	5.6	1.69	712212
Q12874	Splicing factor 3A subunit 3 OS=Homo sapiens OX=9606 GN=SF3A3 PE=1 SV=1	3.478	2	1	1	1	501	58.8	5.38	2.75	772832
P24666	Low molecular weight phosphotyrosine protein phosphatase OS=Homo sapiens OX=9606 GN=ACP1 PE=1 SV=3	3.473	7	1	1	1	158	18	6.74	2.76
Q96JP5	E3 ubiquitin-protein ligase ZFP91 OS=Homo sapiens OX=9606 GN=ZFP91 PE=1 SV=1	3.471	2	1	1	1	570	63.4	7.36	3.56	1010626
P02545	Prelamin-A/C OS=Homo sapiens OX=9606 GN=LMNA PE=1 SV=1	3.463	2	1	1	1	664	74.1	7.02	2.51	657972
Q9BRP4	Proteasomal ATPase-associated factor 1 OS=Homo sapiens OX=9606 GN=PAAF1 PE=1 SV=2	3.446	3	1	1	1	392	42.2	6.32	2.77	209017
O95782	AP-2 complex subunit alpha-1 OS=Homo sapiens OX=9606 GN=AP2A1 PE=1 SV=3	3.445	2	2	2	2	977	107.5	7.03	4.08	1807307
O95394	Phosphoacetylglucosamine mutase OS=Homo sapiens OX=9606 GN=PGM3 PE=1 SV=1	3.435	4	2	2	2	542	59.8	6.25	1.91	442370
P40926	Malate dehydrogenase, mitochondrial OS=Homo sapiens OX=9606 GN=MDH2 PE=1 SV=3	3.408	3	1	1	1	338	35.5	8.68	2.2	767294
Q96RP9	Elongation factor G, mitochondrial OS=Homo sapiens OX=9606 GN=GFM1 PE=1 SV=2	3.401	3	2	2	2	751	83.4	7.01	4.58	708260
P60900	Proteasome subunit alpha type-6 OS=Homo sapiens OX=9606 GN=PSMA6 PE=1 SV=1	3.382	5	1	1	1	246	27.4	6.76	2.4	1443496
Q9Y5M8	Signal recognition particle receptor subunit beta OS=Homo sapiens OX=9606 GN=SRPRB PE=1 SV=3	3.38	7	2	2	2	271	29.7	9.04	5.06
Q96Q45	Transmembrane protein 237 OS=Homo sapiens OX=9606 GN=TMEM237 PE=1 SV=2	3.375	3	1	1	1	408	45.5	6.47	2.25	212656
Q13347	Eukaryotic translation initiation factor 3 subunit I OS=Homo sapiens OX=9606 GN=EIF3I PE=1 SV=1	3.374	3	1	1	1	325	36.5	5.64	2.4	315825
Q99755	Phosphatidylinositol 4-phosphate 5-kinase type-1 alpha OS=Homo sapiens OX=9606 GN=PIP5K1A PE=1 SV=1	3.37	3	2	2	2	562	62.6	8.21	4.25	2.89073e+06
P17706	Tyrosine-protein phosphatase non-receptor type 2 OS=Homo sapiens OX=9606 GN=PTPN2 PE=1 SV=2	3.37	3	1	1	1	415	48.4	8.29	2.5	133113
P42696	RNA-binding protein 34 OS=Homo sapiens OX=9606 GN=RBM34 PE=1 SV=2	3.356	3	1	1	1	430	48.5	10.11	2.13	127104
Q9BTZ2	Dehydrogenase/reductase SDR family member 4 OS=Homo sapiens OX=9606 GN=DHRS4 PE=1 SV=3	3.348	4	1	1	1	278	29.5	8.56	2.39	1.19092e+06
Q12769	Nuclear pore complex protein Nup160 OS=Homo sapiens OX=9606 GN=NUP160 PE=1 SV=3	3.343	1	2	2	2	1436	162	5.5	3.65	2.10467e+06
Q9H9J4	Ubiquitin carboxyl-terminal hydrolase 42 OS=Homo sapiens OX=9606 GN=USP42 PE=1 SV=3	3.339	2	2	2	2	1324	145.3	8.63	0	122073
Q96BJ3	Axin interactor, dorsalization-associated protein OS=Homo sapiens OX=9606 GN=AIDA PE=1 SV=1	3.329	4	1	1	1	306	35	6.55	2.49	382156
P01834	Immunoglobulin kappa constant OS=Homo sapiens OX=9606 GN=IGKC PE=1 SV=2	3.326	17	1	1	1	107	11.8	6.52	3.15	409020
Q9ULW3	Activator of basal transcription 1 OS=Homo sapiens OX=9606 GN=ABT1 PE=1 SV=1	3.303	9	2	2	2	272	31.1	9.88	2.19	916309
Q9P2E9	Ribosome-binding protein 1 OS=Homo sapiens OX=9606 GN=RRBP1 PE=1 SV=5	3.288	2	1	1	1	1410	152.4	8.6	2.92	166960
O60551	Glycylpeptide N-tetradecanoyltransferase 2 OS=Homo sapiens OX=9606 GN=NMT2 PE=1 SV=1	3.287	3	1	1	1	498	56.9	7.58	2.59	214864
Q5TB30	DEP domain-containing protein 1A OS=Homo sapiens OX=9606 GN=DEPDC1 PE=1 SV=2	3.286	4	2	2	2	811	92.9	8.68	2.35	1.09256e+06
Q8IZH2	5'-3' exoribonuclease 1 OS=Homo sapiens OX=9606 GN=XRN1 PE=1 SV=1	3.283	1	2	2	2	1706	194	7.21	2.35	112903
Q14247	Src substrate cortactin OS=Homo sapiens OX=9606 GN=CTTN PE=1 SV=2	3.282	3	2	2	2	550	61.5	5.4	2.1	2117367
Q15796	Mothers against decapentaplegic homolog 2 OS=Homo sapiens OX=9606 GN=SMAD2 PE=1 SV=1	3.278	3	1	1	1	467	52.3	6.58	3.01	787571
Q5VWQ0	Lysine-specific demethylase 9 OS=Homo sapiens OX=9606 GN=RSBN1 PE=1 SV=2	3.263	1	1	1	1	802	90	8.6	2.62	1.036e+06
Q9NNW5	tRNA (34-2'-O)-methyltransferase regulator WDR6 OS=Homo sapiens OX=9606 GN=WDR6 PE=1 SV=1	3.26	2	1	1	1	1121	121.6	6.87	3.27	246661
Q9NPD3	Exosome complex component RRP41 OS=Homo sapiens OX=9606 GN=EXOSC4 PE=1 SV=3	3.249	4	1	1	1	245	26.4	6.52	2.29	814333
Q9UN81	LINE-1 retrotransposable element ORF1 protein OS=Homo sapiens OX=9606 GN=L1RE1 PE=1 SV=1	3.233	3	1	1	1	338	40	9.51	2.86	807113
P41223	Protein BUD31 homolog OS=Homo sapiens OX=9606 GN=BUD31 PE=1 SV=2	3.233	8	1	1	1	144	17	8.82	3.01	1.23494e+06
Q13889	General transcription factor IIH subunit 3 OS=Homo sapiens OX=9606 GN=GTF2H3 PE=1 SV=2	3.224	5	2	2	2	308	34.4	7.02	4.2	1.84828e+06
P60981	Destrin OS=Homo sapiens OX=9606 GN=DSTN PE=1 SV=3	3.216	7	1	1	1	165	18.5	7.85	2.86	1.29073e+06
P49207	Large ribosomal subunit protein eL34 OS=Homo sapiens OX=9606 GN=RPL34 PE=1 SV=3	3.208	13	2	2	2	117	13.3	11.47	4.18	5.7169e+06
O43847	Nardilysin OS=Homo sapiens OX=9606 GN=NRDC PE=1 SV=3	3.196	1	1	1	1	1151	131.6	4.98	0	259827
Q9UBQ7	Glyoxylate reductase/hydroxypyruvate reductase OS=Homo sapiens OX=9606 GN=GRHPR PE=1 SV=1	3.179	3	1	1	1	328	35.6	7.39	3.08	2078097
Q53HL2	Borealin OS=Homo sapiens OX=9606 GN=CDCA8 PE=1 SV=2	3.176	5	1	1	1	280	31.3	9.86	2.19	675521
Q9BXW9	Fanconi anemia group D2 protein OS=Homo sapiens OX=9606 GN=FANCD2 PE=1 SV=2	3.164	1	1	1	1	1451	164	5.88	2.05	4.02514e+06
Q9UKD2	mRNA turnover protein 4 homolog OS=Homo sapiens OX=9606 GN=MRTO4 PE=1 SV=2	3.155	7	2	2	2	239	27.5	8.29	2.15	738879
P19784	Casein kinase II subunit alpha' OS=Homo sapiens OX=9606 GN=CSNK2A2 PE=1 SV=1	3.145	3	1	1	1	350	41.2	8.56	0	335925
Q13268	Dehydrogenase/reductase SDR family member 2, mitochondrial OS=Homo sapiens OX=9606 GN=DHRS2 PE=1 SV=4	3.135	4	1	1	1	280	29.9	9.01	2.53	497786
Q09161	Nuclear cap-binding protein subunit 1 OS=Homo sapiens OX=9606 GN=NCBP1 PE=1 SV=1	3.13	1	1	1	1	790	91.8	6.43	0	280248
Q6P2E9	Enhancer of mRNA-decapping protein 4 OS=Homo sapiens OX=9606 GN=EDC4 PE=1 SV=1	3.13	1	1	1	1	1401	151.6	5.86	2.03	192268
Q9UQ13	Leucine-rich repeat protein SHOC-2 OS=Homo sapiens OX=9606 GN=SHOC2 PE=1 SV=2	3.126	3	2	2	2	582	64.8	8.46	4	891458
Q9BXJ9	N-alpha-acetyltransferase 15, NatA auxiliary subunit OS=Homo sapiens OX=9606 GN=NAA15 PE=1 SV=1	3.124	2	2	2	2	866	101.2	7.42	4.05	2.12873e+06
Q7KZI7	Serine/threonine-protein kinase MARK2 OS=Homo sapiens OX=9606 GN=MARK2 PE=1 SV=2	3.117	2	2	2	1	788	87.9	9.72	4.66	746798
P18754	Regulator of chromosome condensation OS=Homo sapiens OX=9606 GN=RCC1 PE=1 SV=1	3.109	4	2	2	2	421	44.9	7.52	2.27	1.14737e+06
Q6UX04	Spliceosome-associated protein CWC27 homolog OS=Homo sapiens OX=9606 GN=CWC27 PE=1 SV=1	3.103	2	1	1	1	472	53.8	5.8	2.9	1.89573e+06
Q8NC60	Nitric oxide-associated protein 1 OS=Homo sapiens OX=9606 GN=NOA1 PE=1 SV=2	3.072	3	2	2	2	698	78.4	8.66	1.66	706456
Q9BZZ5	Apoptosis inhibitor 5 OS=Homo sapiens OX=9606 GN=API5 PE=1 SV=3	3.067	2	1	1	1	524	59	7.34	2.28	491526
Q92979	Ribosomal RNA small subunit methyltransferase NEP1 OS=Homo sapiens OX=9606 GN=EMG1 PE=1 SV=4	3.054	6	1	1	1	244	26.7	9.17	3.8	1.03117e+06
P24752	Acetyl-CoA acetyltransferase, mitochondrial OS=Homo sapiens OX=9606 GN=ACAT1 PE=1 SV=1	3.052	4	1	1	1	427	45.2	8.85	2.82	122487
Q13112	Chromatin assembly factor 1 subunit B OS=Homo sapiens OX=9606 GN=CHAF1B PE=1 SV=1	3.047	3	1	1	1	559	61.5	7.5	2.7	597136
O43432	Eukaryotic translation initiation factor 4 gamma 3 OS=Homo sapiens OX=9606 GN=EIF4G3 PE=1 SV=2	3.046	1	2	2	2	1585	176.5	5.38	1.79	1162022
P60468	Protein transport protein Sec61 subunit beta OS=Homo sapiens OX=9606 GN=SEC61B PE=1 SV=2	3.041	10	1	1	1	96	10	11.56	2.41	2.61628e+06
P31151	Protein S100-A7 OS=Homo sapiens OX=9606 GN=S100A7 PE=1 SV=4	3.041	11	1	1	1	101	11.5	6.77	3.23	667359
P33991	DNA replication licensing factor MCM4 OS=Homo sapiens OX=9606 GN=MCM4 PE=1 SV=5	3.026	1	1	1	1	863	96.5	6.74	0	682277
Q7Z4Q2	HEAT repeat-containing protein 3 OS=Homo sapiens OX=9606 GN=HEATR3 PE=1 SV=2	3.014	2	1	1	1	680	74.5	5.11	2.56	552889
P00390	Glutathione reductase, mitochondrial OS=Homo sapiens OX=9606 GN=GSR PE=1 SV=2	3.013	2	1	1	1	522	56.2	8.5	2.79	1.4502e+06
Q8WUA4	General transcription factor 3C polypeptide 2 OS=Homo sapiens OX=9606 GN=GTF3C2 PE=1 SV=2	3.005	1	1	1	1	911	100.6	7.31	2.16	331484
P14635	G2/mitotic-specific cyclin-B1 OS=Homo sapiens OX=9606 GN=CCNB1 PE=1 SV=1	3.003	3	1	1	1	433	48.3	7.47	2.3	210116
Q8WWM7	Ataxin-2-like protein OS=Homo sapiens OX=9606 GN=ATXN2L PE=1 SV=2	3.002	2	2	2	2	1075	113.3	8.59	1.99	409343
Q9BQ70	Ribosome quality control complex subunit TCF25 OS=Homo sapiens OX=9606 GN=TCF25 PE=1 SV=1	3	1	1	1	1	676	76.6	6.35	2.86	444260
O15144	Actin-related protein 2/3 complex subunit 2 OS=Homo sapiens OX=9606 GN=ARPC2 PE=1 SV=1	2.998	3	1	1	1	300	34.3	7.36	2.09	724234
Q9BRU9	rRNA-processing protein UTP23 homolog OS=Homo sapiens OX=9606 GN=UTP23 PE=1 SV=2	2.997	4	1	1	1	249	28.4	10.07	2.95	1.62181e+06
Q6SJ96	TATA box-binding protein-like 2 OS=Homo sapiens OX=9606 GN=TBPL2 PE=2 SV=1	2.995	3	1	1	1	375	41.5	6.43	2.99	1.03269e+06
P62314	Small nuclear ribonucleoprotein Sm D1 OS=Homo sapiens OX=9606 GN=SNRPD1 PE=1 SV=1	2.979	9	1	1	1	119	13.3	11.56	2.36	280775
Q8IY57	YY1-associated factor 2 OS=Homo sapiens OX=9606 GN=YAF2 PE=1 SV=3	2.97	14	1	1	1	180	19.9	9.72	0	132113
Q8WVK2	U4/U6.U5 small nuclear ribonucleoprotein 27 kDa protein OS=Homo sapiens OX=9606 GN=SNRNP27 PE=1 SV=1	2.966	7	1	1	1	155	18.8	11.62	2.45	363431
P10155	RNA-binding protein RO60 OS=Homo sapiens OX=9606 GN=RO60 PE=1 SV=2	2.955	3	2	2	2	538	60.6	8.03	2.12	1.53087e+06
P19525	Interferon-induced, double-stranded RNA-activated protein kinase OS=Homo sapiens OX=9606 GN=EIF2AK2 PE=1 SV=2	2.953	2	1	1	1	551	62.1	8.4	0	488377
Q8N5P1	Zinc finger CCCH domain-containing protein 8 OS=Homo sapiens OX=9606 GN=ZC3H8 PE=1 SV=2	2.941	4	1	1	1	291	33.6	8.28	2.37
Q5T6V5	Queuosine 5'-phosphate N-glycosylase/hydrolase OS=Homo sapiens OX=9606 GN=QNG1 PE=1 SV=1	2.926	5	2	2	2	341	39	5.88	3.86	1.48861e+06
Q9UK58	Cyclin-L1 OS=Homo sapiens OX=9606 GN=CCNL1 PE=1 SV=1	2.924	4	1	1	1	526	59.6	10.7	2.4	151603
P54105	Methylosome subunit pICln OS=Homo sapiens OX=9606 GN=CLNS1A PE=1 SV=1	2.923	5	1	2	1	237	26.2	4.11	4.09	1.77273e+06
Q7KZF4	Staphylococcal nuclease domain-containing protein 1 OS=Homo sapiens OX=9606 GN=SND1 PE=1 SV=1	2.906	1	1	1	1	910	101.9	7.17	2.05	63827.7
Q9Y224	RNA transcription, translation and transport factor protein OS=Homo sapiens OX=9606 GN=RTRAF PE=1 SV=1	2.905	4	1	1	1	244	28.1	6.65	2.58	770332
Q96ME7	Zinc finger protein 512 OS=Homo sapiens OX=9606 GN=ZNF512 PE=1 SV=2	2.89	3	1	1	1	567	64.6	9.76	2.01
Q96HY6	DDRGK domain-containing protein 1 OS=Homo sapiens OX=9606 GN=DDRGK1 PE=1 SV=2	2.889	4	1	1	1	314	35.6	5.12	2.22
P17900	Ganglioside GM2 activator OS=Homo sapiens OX=9606 GN=GM2A PE=1 SV=4	2.888	5	1	1	1	193	20.8	5.31	2.36
Q9P0L2	Serine/threonine-protein kinase MARK1 OS=Homo sapiens OX=9606 GN=MARK1 PE=1 SV=2	2.873	2	2	2	1	795	88.9	9.36	4.29	3.5533e+06
P48651	Phosphatidylserine synthase 1 OS=Homo sapiens OX=9606 GN=PTDSS1 PE=1 SV=1	2.869	2	1	1	1	473	55.5	8.43	2.87	363848
Q9NUQ8	ATP-binding cassette sub-family F member 3 OS=Homo sapiens OX=9606 GN=ABCF3 PE=1 SV=2	2.858	1	1	1	1	709	79.7	6.34	0	175609
O15145	Actin-related protein 2/3 complex subunit 3 OS=Homo sapiens OX=9606 GN=ARPC3 PE=1 SV=3	2.857	6	1	1	1	178	20.5	8.59	2.5	280744
Q8TAE8	Large ribosomal subunit protein mL64 OS=Homo sapiens OX=9606 GN=GADD45GIP1 PE=1 SV=1	2.852	5	1	1	1	222	25.4	10.02	2.48	98551.5
P35606	Coatomer subunit beta' OS=Homo sapiens OX=9606 GN=COPB2 PE=1 SV=2	2.85	1	1	1	1	906	102.4	5.27	2.07	382717
P78346	Ribonuclease P protein subunit p30 OS=Homo sapiens OX=9606 GN=RPP30 PE=1 SV=1	2.844	4	1	1	1	268	29.3	8.91	2.69	781090
O43663	Protein regulator of cytokinesis 1 OS=Homo sapiens OX=9606 GN=PRC1 PE=1 SV=2	2.841	2	1	1	1	620	71.6	6.68	2.78	885819
Q96BP2	Small ribosomal subunit protein mS37 OS=Homo sapiens OX=9606 GN=CHCHD1 PE=1 SV=1	2.833	9	1	1	1	118	13.5	10.21	3.07	1.49459e+06
Q9BR76	Coronin-1B OS=Homo sapiens OX=9606 GN=CORO1B PE=1 SV=1	2.822	2	1	1	1	489	54.2	5.88	1.9	136609
O75352	Mannose-P-dolichol utilization defect 1 protein OS=Homo sapiens OX=9606 GN=MPDU1 PE=1 SV=2	2.821	4	1	1	1	247	26.6	8.94	2.33	249784
P49366	Deoxyhypusine synthase OS=Homo sapiens OX=9606 GN=DHPS PE=1 SV=1	2.818	3	1	1	1	369	40.9	5.36	0	868144
Q9UQB8	Brain-specific angiogenesis inhibitor 1-associated protein 2 OS=Homo sapiens OX=9606 GN=BAIAP2 PE=1 SV=1	2.801	2	1	1	1	552	60.8	8.9	2.09	934708
Q9NYU2	UDP-glucose:glycoprotein glucosyltransferase 1 OS=Homo sapiens OX=9606 GN=UGGT1 PE=1 SV=3	2.798	1	2	2	2	1555	177.1	5.63	2.1	116932
Q6P1X6	UPF0598 protein C8orf82 OS=Homo sapiens OX=9606 GN=C8orf82 PE=1 SV=2	2.797	6	1	1	1	216	23.9	9.14	1.87	138891
P51532	Transcription activator BRG1 OS=Homo sapiens OX=9606 GN=SMARCA4 PE=1 SV=2	2.79	1	1	1	1	1647	184.5	7.88	2	398959
Q9UKJ3	G patch domain-containing protein 8 OS=Homo sapiens OX=9606 GN=GPATCH8 PE=1 SV=2	2.786	1	1	1	1	1502	164.1	8.66	2.03	41476.8
P18615	Negative elongation factor E OS=Homo sapiens OX=9606 GN=NELFE PE=1 SV=3	2.776	2	1	1	1	380	43.2	9.33	2.47	1.25323e+06
Q15392	Delta(24)-sterol reductase OS=Homo sapiens OX=9606 GN=DHCR24 PE=1 SV=2	2.766	2	1	2	1	516	60.1	8.16	5.07	547567
Q8IXH7	Negative elongation factor C/D OS=Homo sapiens OX=9606 GN=NELFCD PE=1 SV=2	2.764	2	1	1	1	590	66.2	5.1	2.04	140604
O95299	NADH dehydrogenase [ubiquinone] 1 alpha subcomplex subunit 10, mitochondrial OS=Homo sapiens OX=9606 GN=NDUFA10 PE=1 SV=1	2.757	3	1	1	1	355	40.7	8.48	2.43	1.0601e+06
Q9HC21	Mitochondrial thiamine pyrophosphate carrier OS=Homo sapiens OX=9606 GN=SLC25A19 PE=1 SV=1	2.752	6	2	2	2	320	35.5	9.55	0	451127
Q14669	E3 ubiquitin-protein ligase TRIP12 OS=Homo sapiens OX=9606 GN=TRIP12 PE=1 SV=1	2.749	1	1	1	1	1992	220.3	8.48	2.7
Q9GZN8	Adipose-secreted signaling protein OS=Homo sapiens OX=9606 GN=ADISSP PE=1 SV=3	2.747	8	1	1	1	174	19.3	6.84	2.76	397318
P69905	Hemoglobin subunit alpha OS=Homo sapiens OX=9606 GN=HBA1 PE=1 SV=2	2.733	6	1	1	1	142	15.2	8.68	1.93	789767
P12955	Xaa-Pro dipeptidase OS=Homo sapiens OX=9606 GN=PEPD PE=1 SV=3	2.727	2	1	1	1	493	54.5	6	1.84	139527
O43795	Unconventional myosin-Ib OS=Homo sapiens OX=9606 GN=MYO1B PE=1 SV=3	2.722	1	1	1	1	1136	131.9	9.38	2.32	654021
O75530	Polycomb protein EED OS=Homo sapiens OX=9606 GN=EED PE=1 SV=2	2.718	2	1	1	1	441	50.2	7.03	2.57
P27694	Replication protein A 70 kDa DNA-binding subunit OS=Homo sapiens OX=9606 GN=RPA1 PE=1 SV=2	2.693	3	2	2	2	616	68.1	7.21	1.62	1.55775e+06
O00267	Transcription elongation factor SPT5 OS=Homo sapiens OX=9606 GN=SUPT5H PE=1 SV=1	2.686	1	1	1	1	1087	120.9	5.06	0	181142
P61964	WD repeat-containing protein 5 OS=Homo sapiens OX=9606 GN=WDR5 PE=1 SV=1	2.684	3	1	1	1	334	36.6	8.27	0	916090
Q96QA5	Gasdermin-A OS=Homo sapiens OX=9606 GN=GSDMA PE=1 SV=4	2.666	2	1	1	1	445	49.3	5.29	2.07	1.4583e+06
P30048	Thioredoxin-dependent peroxide reductase, mitochondrial OS=Homo sapiens OX=9606 GN=PRDX3 PE=1 SV=3	2.663	5	1	1	1	256	27.7	7.78	2.05	241790
P55060	Exportin-2 OS=Homo sapiens OX=9606 GN=CSE1L PE=1 SV=3	2.661	1	1	1	1	971	110.3	5.77	0	473670
Q96T17	MAP7 domain-containing protein 2 OS=Homo sapiens OX=9606 GN=MAP7D2 PE=1 SV=2	2.66	2	1	1	1	732	81.9	8.84	1.82	1.03606e+06
Q9H0D6	5'-3' exoribonuclease 2 OS=Homo sapiens OX=9606 GN=XRN2 PE=1 SV=1	2.646	1	1	1	1	950	108.5	7.47	2.65	466003
P11166	Solute carrier family 2, facilitated glucose transporter member 1 OS=Homo sapiens OX=9606 GN=SLC2A1 PE=1 SV=2	2.638	2	1	1	1	492	54	8.72	2.63	421372
Q8N5C6	S1 RNA-binding domain-containing protein 1 OS=Homo sapiens OX=9606 GN=SRBD1 PE=1 SV=2	2.636	1	1	1	1	995	111.7	8.72	2.44	875621
P21953	2-oxoisovalerate dehydrogenase subunit beta, mitochondrial OS=Homo sapiens OX=9606 GN=BCKDHB PE=1 SV=2	2.625	3	1	1	1	392	43.1	6.29	2.32
Q9NS56	E3 ubiquitin-protein ligase Topors OS=Homo sapiens OX=9606 GN=TOPORS PE=1 SV=1	2.616	1	1	1	1	1045	119.1	9.51	2.66	152177
Q96HR8	H/ACA ribonucleoprotein complex non-core subunit NAF1 OS=Homo sapiens OX=9606 GN=NAF1 PE=1 SV=2	2.609	2	1	2	1	494	53.7	4.87	5.53	3.25065e+06
Q96GM5	SWI/SNF-related matrix-associated actin-dependent regulator of chromatin subfamily D member 1 OS=Homo sapiens OX=9606 GN=SMARCD1 PE=1 SV=2	2.6	2	1	1	1	515	58.2	9.25	2.02	919716
P49591	Serine--tRNA ligase, cytoplasmic OS=Homo sapiens OX=9606 GN=SARS1 PE=1 SV=3	2.594	2	1	1	1	514	58.7	6.43	2.07	585292
O75342	Arachidonate 12-lipoxygenase, 12R-type OS=Homo sapiens OX=9606 GN=ALOX12B PE=1 SV=1	2.593	1	1	1	1	701	80.3	7.64	0	364570
P63010	AP-2 complex subunit beta OS=Homo sapiens OX=9606 GN=AP2B1 PE=1 SV=1	2.592	1	1	1	1	937	104.5	5.38	2.33	2139437
Q96KP4	Cytosolic non-specific dipeptidase OS=Homo sapiens OX=9606 GN=CNDP2 PE=1 SV=2	2.59	2	1	1	1	475	52.8	5.97	2.61	291436
P51114	RNA-binding protein FXR1 OS=Homo sapiens OX=9606 GN=FXR1 PE=1 SV=3	2.588	2	1	1	1	621	69.7	6.15	2.46	1.05418e+06
Q9HCS7	Pre-mRNA-splicing factor SYF1 OS=Homo sapiens OX=9606 GN=XAB2 PE=1 SV=2	2.585	1	1	1	1	855	99.9	6.23	2.53	1.01235e+06
P47756	F-actin-capping protein subunit beta OS=Homo sapiens OX=9606 GN=CAPZB PE=1 SV=5	2.575	4	1	1	1	272	30.6	6	2.54	3676531
Q9H7N4	Splicing factor, arginine/serine-rich 19 OS=Homo sapiens OX=9606 GN=SCAF1 PE=1 SV=3	2.573	1	1	1	1	1312	139.2	9.25	2.92	842313
Q13136	Liprin-alpha-1 OS=Homo sapiens OX=9606 GN=PPFIA1 PE=1 SV=1	2.557	1	1	1	1	1202	135.7	6.29	0	1036456
Q8N7H5	RNA polymerase II-associated factor 1 homolog OS=Homo sapiens OX=9606 GN=PAF1 PE=1 SV=2	2.544	2	1	1	1	531	59.9	4.63	0	320259
P19623	Spermidine synthase OS=Homo sapiens OX=9606 GN=SRM PE=1 SV=1	2.544	3	1	1	1	302	33.8	5.49	2.13	350678
P30566	Adenylosuccinate lyase OS=Homo sapiens OX=9606 GN=ADSL PE=1 SV=2	2.533	2	1	1	1	484	54.9	7.11	2.53	2.06434e+06
Q96T76	MMS19 nucleotide excision repair protein homolog OS=Homo sapiens OX=9606 GN=MMS19 PE=1 SV=2	2.532	1	1	1	1	1030	113.2	6.35	2.71	878564
P12532	Creatine kinase U-type, mitochondrial OS=Homo sapiens OX=9606 GN=CKMT1A PE=1 SV=1	2.528	2	1	1	1	417	47	8.34	2.22	615615
Q5T280	Putative methyltransferase C9orf114 OS=Homo sapiens OX=9606 GN=SPOUT1 PE=1 SV=3	2.527	4	2	2	2	376	42	7.43	4.46	1.07815e+06
Q99729	Heterogeneous nuclear ribonucleoprotein A/B OS=Homo sapiens OX=9606 GN=HNRNPAB PE=1 SV=2	2.518	3	1	1	1	332	36.2	8.21	3.04	1.40683e+06
Q8IX01	SURP and G-patch domain-containing protein 2 OS=Homo sapiens OX=9606 GN=SUGP2 PE=1 SV=2	2.518	1	1	1	1	1082	120.1	7.28	0	25812.6
Q14919	Dr1-associated corepressor OS=Homo sapiens OX=9606 GN=DRAP1 PE=1 SV=3	2.516	5	1	1	1	205	22.3	5.17	2.48	383496
Q8N3F8	MICAL-like protein 1 OS=Homo sapiens OX=9606 GN=MICALL1 PE=1 SV=2	2.499	1	1	1	1	863	93.4	7.25	1.64	104348
Q13867	Bleomycin hydrolase OS=Homo sapiens OX=9606 GN=BLMH PE=1 SV=1	2.494	2	1	1	1	455	52.5	6.27	2.15	1.34093e+06
Q5T750	Protein KPLCE OS=Homo sapiens OX=9606 GN=KPLCE PE=1 SV=1	2.491	5	1	1	1	250	26.2	7.97	0	743802
P11717	Cation-independent mannose-6-phosphate receptor OS=Homo sapiens OX=9606 GN=IGF2R PE=1 SV=3	2.481	0	1	1	1	2491	274.2	5.94	1.88	247358
Q4VCS5	Angiomotin OS=Homo sapiens OX=9606 GN=AMOT PE=1 SV=1	2.454	3	2	2	2	1084	118	7.64	0	8.20304e+06
Q9HC52	Chromobox protein homolog 8 OS=Homo sapiens OX=9606 GN=CBX8 PE=1 SV=3	2.444	2	1	1	1	389	43.4	9.91	2.04
P47895	Retinaldehyde dehydrogenase 3 OS=Homo sapiens OX=9606 GN=ALDH1A3 PE=1 SV=2	2.421	3	2	2	1	512	56.1	7.25	1.96	754683
Q9NY61	Protein AATF OS=Homo sapiens OX=9606 GN=AATF PE=1 SV=1	2.42	1	1	1	1	560	63.1	4.94	2.25	335610
Q7Z739	YTH domain-containing family protein 3 OS=Homo sapiens OX=9606 GN=YTHDF3 PE=1 SV=1	2.41	2	1	1	1	585	63.8	9.04	0
Q15649	Zinc finger HIT domain-containing protein 3 OS=Homo sapiens OX=9606 GN=ZNHIT3 PE=1 SV=2	2.409	6	1	1	1	155	17.6	5.67	1.83	2.67061e+06
P02100	Hemoglobin subunit epsilon OS=Homo sapiens OX=9606 GN=HBE1 PE=1 SV=2	2.405	7	1	1	1	147	16.2	8.63	1.91	438052
Q96MD7	Uncharacterized protein C9orf85 OS=Homo sapiens OX=9606 GN=C9orf85 PE=1 SV=1	2.4	4	1	1	1	179	20.2	9.42	3.13	1.06645e+06
P51571	Translocon-associated protein subunit delta OS=Homo sapiens OX=9606 GN=SSR4 PE=1 SV=1	2.398	6	1	2	1	173	19	6.15	4.08	517785
Q16795	NADH dehydrogenase [ubiquinone] 1 alpha subcomplex subunit 9, mitochondrial OS=Homo sapiens OX=9606 GN=NDUFA9 PE=1 SV=2	2.398	3	1	1	1	377	42.5	9.8	1.73	92928.1
Q6PJT7	Zinc finger CCCH domain-containing protein 14 OS=Homo sapiens OX=9606 GN=ZC3H14 PE=1 SV=1	2.397	1	1	1	1	736	82.8	7.31	0	242376
P20290	Transcription factor BTF3 OS=Homo sapiens OX=9606 GN=BTF3 PE=1 SV=1	2.39	4	2	2	2	206	22.2	9.38	1.98	9.03096e+06
P49790	Nuclear pore complex protein Nup153 OS=Homo sapiens OX=9606 GN=NUP153 PE=1 SV=2	2.385	1	1	1	1	1475	153.8	8.73	2.29	253919
Q9BQ90	Kelch domain-containing protein 3 OS=Homo sapiens OX=9606 GN=KLHDC3 PE=1 SV=1	2.38	2	1	1	1	382	43.1	8.07	0	204265
Q96RS0	Trimethylguanosine synthase OS=Homo sapiens OX=9606 GN=TGS1 PE=1 SV=3	2.38	1	1	1	1	853	96.6	4.94	2.43	582068
Q9Y3S2	Zinc finger protein 330 OS=Homo sapiens OX=9606 GN=ZNF330 PE=1 SV=1	2.369	3	1	1	1	320	36.2	6.16	2.01	2.53096e+06
Q9BYB4	Guanine nucleotide-binding protein subunit beta-like protein 1 OS=Homo sapiens OX=9606 GN=GNB1L PE=1 SV=2	2.359	2	1	1	1	327	35.6	7.97	0	196451
Q13247	Serine/arginine-rich splicing factor 6 OS=Homo sapiens OX=9606 GN=SRSF6 PE=1 SV=2	2.356	3	1	1	1	344	39.6	11.43	2.02	1.37118e+06
Q9UJX2	Cell division cycle protein 23 homolog OS=Homo sapiens OX=9606 GN=CDC23 PE=1 SV=3	2.328	5	1	1	1	597	68.8	7.02	0
Q70UQ0	Inhibitor of nuclear factor kappa-B kinase-interacting protein OS=Homo sapiens OX=9606 GN=IKBIP PE=1 SV=1	2.323	3	1	1	1	350	39.3	9.17	2.93	1.2875e+06
Q6YN16	Hydroxysteroid dehydrogenase-like protein 2 OS=Homo sapiens OX=9606 GN=HSDL2 PE=1 SV=1	2.322	2	1	1	1	418	45.4	7.99	2.73	1.38993e+06
P06753	Tropomyosin alpha-3 chain OS=Homo sapiens OX=9606 GN=TPM3 PE=1 SV=2	2.317	5	1	1	1	285	32.9	4.72	0	154655
Q9GZT9	Egl nine homolog 1 OS=Homo sapiens OX=9606 GN=EGLN1 PE=1 SV=1	2.297	3	1	1	1	426	46	8.53	2.07	108841
Q9Y4R8	Telomere length regulation protein TEL2 homolog OS=Homo sapiens OX=9606 GN=TELO2 PE=1 SV=2	2.295	1	1	1	1	837	91.7	5.76	2.02	210294
Q96BT7	Alkylated DNA repair protein alkB homolog 8 OS=Homo sapiens OX=9606 GN=ALKBH8 PE=1 SV=2	2.292	1	1	1	1	664	75.2	7.99	2.11	354326
Q9UBX3	Mitochondrial dicarboxylate carrier OS=Homo sapiens OX=9606 GN=SLC25A10 PE=1 SV=2	2.291	4	1	1	1	287	31.3	9.54	3.12	1476627
Q06265	Exosome complex component RRP45 OS=Homo sapiens OX=9606 GN=EXOSC9 PE=1 SV=3	2.289	2	1	1	1	439	48.9	5.29	2.11	247150
Q8NEZ5	F-box only protein 22 OS=Homo sapiens OX=9606 GN=FBXO22 PE=1 SV=1	2.27	2	1	1	1	403	44.5	7.03	1.81	456979
Q9P031	Thyroid transcription factor 1-associated protein 26 OS=Homo sapiens OX=9606 GN=CCDC59 PE=1 SV=2	2.266	4	1	1	1	241	28.7	9.88	3.07	866142
O14730	Serine/threonine-protein kinase RIO3 OS=Homo sapiens OX=9606 GN=RIOK3 PE=1 SV=2	2.255	2	1	1	1	519	59.1	5.76	0	566756
Q9HD42	Charged multivesicular body protein 1a OS=Homo sapiens OX=9606 GN=CHMP1A PE=1 SV=1	2.249	4	1	1	1	196	21.7	8.06	2.05
Q9UFW8	CGG triplet repeat-binding protein 1 OS=Homo sapiens OX=9606 GN=CGGBP1 PE=1 SV=2	2.243	6	1	1	1	167	18.8	8.95	3	1.01241e+06
Q9Y2P8	RNA 3'-terminal phosphate cyclase-like protein OS=Homo sapiens OX=9606 GN=RCL1 PE=1 SV=3	2.243	2	1	1	1	373	40.8	9.26	1.65	1131326
Q13418	Integrin-linked protein kinase OS=Homo sapiens OX=9606 GN=ILK PE=1 SV=2	2.243	2	1	1	1	452	51.4	8.07	0	108366
P55884	Eukaryotic translation initiation factor 3 subunit B OS=Homo sapiens OX=9606 GN=EIF3B PE=1 SV=3	2.221	1	1	1	1	814	92.4	5	2.17	261783
P54136	Arginine--tRNA ligase, cytoplasmic OS=Homo sapiens OX=9606 GN=RARS1 PE=1 SV=2	2.221	2	1	1	1	660	75.3	6.68	1.92
P84098	Large ribosomal subunit protein eL19 OS=Homo sapiens OX=9606 GN=RPL19 PE=1 SV=1	2.202	5	1	1	1	196	23.5	11.47	2.74	26311136
P48594	Serpin B4 OS=Homo sapiens OX=9606 GN=SERPINB4 PE=1 SV=2	2.199	4	2	2	2	390	44.8	6.21	1.84	1.11602e+07
Q13835	Plakophilin-1 OS=Homo sapiens OX=9606 GN=PKP1 PE=1 SV=2	2.175	2	2	2	2	747	82.8	9.13	3.61	1.62795e+06
P29279	CCN family member 2 OS=Homo sapiens OX=9606 GN=CCN2 PE=1 SV=2	2.173	3	1	1	1	349	38.1	8	2.3	1.07554e+06
Q9UQN3	Charged multivesicular body protein 2b OS=Homo sapiens OX=9606 GN=CHMP2B PE=1 SV=1	2.167	5	1	1	1	213	23.9	8.76	2.58	680319
Q9H1K4	Mitochondrial glutamate carrier 2 OS=Homo sapiens OX=9606 GN=SLC25A18 PE=1 SV=1	2.16	3	1	1	1	315	33.8	9.25	1.82	1.55984e+06
P17980	26S proteasome regulatory subunit 6A OS=Homo sapiens OX=9606 GN=PSMC3 PE=1 SV=3	2.16	2	1	1	1	439	49.2	5.24	2.26	334220
O43819	Protein SCO2 homolog, mitochondrial OS=Homo sapiens OX=9606 GN=SCO2 PE=1 SV=3	2.157	3	1	1	1	266	29.8	8.85	2.55	1.34087e+06
Q13017	Rho GTPase-activating protein 5 OS=Homo sapiens OX=9606 GN=ARHGAP5 PE=1 SV=2	2.147	1	1	1	1	1502	172.4	6.62	2.04	130467
O95168	NADH dehydrogenase [ubiquinone] 1 beta subcomplex subunit 4 OS=Homo sapiens OX=9606 GN=NDUFB4 PE=1 SV=3	2.146	14	1	1	1	129	15.2	9.85	2.06	123842
P62312	U6 snRNA-associated Sm-like protein LSm6 OS=Homo sapiens OX=9606 GN=LSM6 PE=1 SV=1	2.142	10	1	1	1	80	9.1	9.58	0
Q92552	Small ribosomal subunit protein mS27 OS=Homo sapiens OX=9606 GN=MRPS27 PE=1 SV=3	2.112	3	1	1	1	414	47.6	6.18	0	88249.7
O43148	mRNA cap guanine-N7 methyltransferase OS=Homo sapiens OX=9606 GN=RNMT PE=1 SV=1	2.104	2	1	1	1	476	54.8	6.61	1.84	877658
O00469	Procollagen-lysine,2-oxoglutarate 5-dioxygenase 2 OS=Homo sapiens OX=9606 GN=PLOD2 PE=1 SV=2	2.103	1	1	1	1	737	84.6	6.71	1.72	784880
Q71RC2	La-related protein 4 OS=Homo sapiens OX=9606 GN=LARP4 PE=1 SV=3	2.101	1	1	1	1	724	80.5	6.61	1.88	951766
O75152	Zinc finger CCCH domain-containing protein 11A OS=Homo sapiens OX=9606 GN=ZC3H11A PE=1 SV=3	2.098	3	2	2	1	810	89.1	8.37	1.62	37629.7
P62310	U6 snRNA-associated Sm-like protein LSm3 OS=Homo sapiens OX=9606 GN=LSM3 PE=1 SV=2	2.098	12	1	1	1	102	11.8	4.7	2.64	935632
Q13148	TAR DNA-binding protein 43 OS=Homo sapiens OX=9606 GN=TARDBP PE=1 SV=1	2.098	2	1	1	1	414	44.7	6.19	2.51	1668881
P53618	Coatomer subunit beta OS=Homo sapiens OX=9606 GN=COPB1 PE=1 SV=3	2.09	2	2	2	2	953	107.1	6.05	1.87	1.17754e+06
P08134	Rho-related GTP-binding protein RhoC OS=Homo sapiens OX=9606 GN=RHOC PE=1 SV=1	2.081	4	1	1	1	193	22	6.58	1.96	1453656
O60869	Endothelial differentiation-related factor 1 OS=Homo sapiens OX=9606 GN=EDF1 PE=1 SV=1	2.06	7	1	1	1	148	16.4	9.95	1.92	1.95502e+06
Q71SY5	Mediator of RNA polymerase II transcription subunit 25 OS=Homo sapiens OX=9606 GN=MED25 PE=1 SV=2	2.056	3	1	1	1	747	78.1	8.34	2.18	226868
Q9Y6W5	Actin-binding protein WASF2 OS=Homo sapiens OX=9606 GN=WASF2 PE=1 SV=3	2.049	2	1	1	1	498	54.3	5.53	2.17	236749
P56962	Syntaxin-17 OS=Homo sapiens OX=9606 GN=STX17 PE=1 SV=2	2.045	3	1	1	1	302	33.4	6.57	1.68	340604
P23490	Loricrin OS=Homo sapiens OX=9606 GN=LORICRIN PE=1 SV=2	2.044	3	1	1	1	312	25.7	8.09	1.61	478486
Q9UNL2	Translocon-associated protein subunit gamma OS=Homo sapiens OX=9606 GN=SSR3 PE=1 SV=1	2.028	8	1	1	1	185	21.1	9.61	0	117024
O14936	Peripheral plasma membrane protein CASK OS=Homo sapiens OX=9606 GN=CASK PE=1 SV=3	2.021	1	1	1	1	926	105.1	6.43	0	171961
Q9UPS8	Ankyrin repeat domain-containing protein 26 OS=Homo sapiens OX=9606 GN=ANKRD26 PE=1 SV=4	2.017	0	1	1	1	1710	196.3	5.72	1.84	396615
Q92947	Glutaryl-CoA dehydrogenase, mitochondrial OS=Homo sapiens OX=9606 GN=GCDH PE=1 SV=1	2.004	2	1	1	1	438	48.1	8.06	1.88	422738
Q9NRX2	Large ribosomal subunit protein bL17m OS=Homo sapiens OX=9606 GN=MRPL17 PE=1 SV=1	2.002	5	1	1	1	175	20	10.11	2.21	256747
Q9NPE3	H/ACA ribonucleoprotein complex subunit 3 OS=Homo sapiens OX=9606 GN=NOP10 PE=1 SV=1	1.997	14	1	1	1	64	7.7	9.99	0	557437
P50416	Carnitine O-palmitoyltransferase 1, liver isoform OS=Homo sapiens OX=9606 GN=CPT1A PE=1 SV=2	1.99	1	1	1	1	773	88.3	8.65	0	81720.9
P31150	Rab GDP dissociation inhibitor alpha OS=Homo sapiens OX=9606 GN=GDI1 PE=1 SV=2	1.988	2	1	1	1	447	50.6	5.14	1.95
Q92989	Polyribonucleotide 5'-hydroxyl-kinase Clp1 OS=Homo sapiens OX=9606 GN=CLP1 PE=1 SV=1	1.987	2	1	1	1	425	47.6	6.62	2.12	348859
Q8N5I9	NOP protein chaperone 1 OS=Homo sapiens OX=9606 GN=NOPCHAP1 PE=1 SV=2	1.987	4	1	1	1	185	20.1	5.22	2.25	1.79619e+06
Q8WX92	Negative elongation factor B OS=Homo sapiens OX=9606 GN=NELFB PE=1 SV=1	1.985	2	1	1	1	580	65.7	6.13	2.03	106202
P51659	Peroxisomal multifunctional enzyme type 2 OS=Homo sapiens OX=9606 GN=HSD17B4 PE=1 SV=3	1.98	1	1	1	1	736	79.6	8.84	1.89	701825
Q14244	Ensconsin OS=Homo sapiens OX=9606 GN=MAP7 PE=1 SV=1	1.979	3	2	3	2	749	84	9.61	0	126602
A0FGR8	Extended synaptotagmin-2 OS=Homo sapiens OX=9606 GN=ESYT2 PE=1 SV=1	1.977	2	1	1	1	921	102.3	9.26	2.15	85759.4
Q7L590	Protein MCM10 homolog OS=Homo sapiens OX=9606 GN=MCM10 PE=1 SV=2	1.971	1	1	1	1	875	98.1	8.75	1.85	371195
Q9Y3A5	Ribosome maturation protein SBDS OS=Homo sapiens OX=9606 GN=SBDS PE=1 SV=4	1.971	4	1	1	1	250	28.7	8.75	1.69	1.0975e+06
P62306	Small nuclear ribonucleoprotein F OS=Homo sapiens OX=9606 GN=SNRPF PE=1 SV=1	1.967	9	1	1	1	86	9.7	4.67	2.87	895323
P07384	Calpain-1 catalytic subunit OS=Homo sapiens OX=9606 GN=CAPN1 PE=1 SV=1	1.96	1	1	1	1	714	81.8	5.67	2.37	358714
Q969X6	U3 small nucleolar RNA-associated protein 4 homolog OS=Homo sapiens OX=9606 GN=UTP4 PE=1 SV=1	1.955	1	1	1	1	686	76.8	8.85	1.93	419160
Q969S9	Ribosome-releasing factor 2, mitochondrial OS=Homo sapiens OX=9606 GN=GFM2 PE=1 SV=1	1.953	2	1	1	1	779	86.5	6.51	0	121604
P82930	Small ribosomal subunit protein mS34 OS=Homo sapiens OX=9606 GN=MRPS34 PE=1 SV=2	1.949	7	2	2	2	218	25.6	9.98	0	337869
P51648	Aldehyde dehydrogenase family 3 member A2 OS=Homo sapiens OX=9606 GN=ALDH3A2 PE=1 SV=1	1.946	2	1	1	1	485	54.8	7.88	2.09	814316
P10244	Myb-related protein B OS=Homo sapiens OX=9606 GN=MYBL2 PE=1 SV=1	1.945	1	1	1	1	700	78.7	6.87	2.08	1325341
P00747	Plasminogen OS=Homo sapiens OX=9606 GN=PLG PE=1 SV=2	1.943	1	1	1	1	810	90.5	7.24	2.24	1.48284e+06
Q01469	Fatty acid-binding protein 5 OS=Homo sapiens OX=9606 GN=FABP5 PE=1 SV=3	1.934	7	1	1	1	135	15.2	7.01	1.85	368751
Q16181	Septin-7 OS=Homo sapiens OX=9606 GN=SEPTIN7 PE=1 SV=2	1.923	2	1	1	1	437	50.6	8.63	2.01	184238
P49643	DNA primase large subunit OS=Homo sapiens OX=9606 GN=PRIM2 PE=1 SV=2	1.918	2	1	1	1	509	58.8	7.91	1.65	306983
Q92896	Golgi apparatus protein 1 OS=Homo sapiens OX=9606 GN=GLG1 PE=1 SV=2	1.915	1	1	1	1	1179	134.5	6.9	2.02	145613
Q8IYB8	ATP-dependent RNA helicase SUPV3L1, mitochondrial OS=Homo sapiens OX=9606 GN=SUPV3L1 PE=1 SV=1	1.906	1	1	1	1	786	87.9	7.99	1.95	1.35668e+06
Q00587	Cdc42 effector protein 1 OS=Homo sapiens OX=9606 GN=CDC42EP1 PE=1 SV=1	1.904	2	1	1	1	391	40.3	7.15	2.11	991241
P25786	Proteasome subunit alpha type-1 OS=Homo sapiens OX=9606 GN=PSMA1 PE=1 SV=1	1.9	3	1	1	1	263	29.5	6.61	2.14	741287
Q9Y5A7	NEDD8 ultimate buster 1 OS=Homo sapiens OX=9606 GN=NUB1 PE=1 SV=2	1.899	2	1	1	1	615	70.5	5.96	0	201359
Q96QC0	Serine/threonine-protein phosphatase 1 regulatory subunit 10 OS=Homo sapiens OX=9606 GN=PPP1R10 PE=1 SV=1	1.88	1	1	1	1	940	99	9.17	2.17	2092573
P49005	DNA polymerase delta subunit 2 OS=Homo sapiens OX=9606 GN=POLD2 PE=1 SV=1	1.875	2	1	1	1	469	51.3	5.58	2.26	255877
Q99460	26S proteasome non-ATPase regulatory subunit 1 OS=Homo sapiens OX=9606 GN=PSMD1 PE=1 SV=2	1.865	1	1	1	1	953	105.8	5.39	2.21	229233
Q8N554	Zinc finger protein 276 OS=Homo sapiens OX=9606 GN=ZNF276 PE=1 SV=4	1.858	4	1	1	1	614	67.2	8.51	0	54725.5
O43776	Asparagine--tRNA ligase, cytoplasmic OS=Homo sapiens OX=9606 GN=NARS1 PE=1 SV=1	1.857	3	2	2	2	548	62.9	6.25	1.78	755222
P43307	Translocon-associated protein subunit alpha OS=Homo sapiens OX=9606 GN=SSR1 PE=1 SV=3	1.852	3	1	1	1	286	32.2	4.49	1.9
P05204	Non-histone chromosomal protein HMG-17 OS=Homo sapiens OX=9606 GN=HMGN2 PE=1 SV=3	1.851	29	1	1	1	90	9.4	9.99	0	197917
Q9BWS9	Chitinase domain-containing protein 1 OS=Homo sapiens OX=9606 GN=CHID1 PE=1 SV=1	1.85	3	1	1	1	393	44.9	8.63	2.42
P62995	Transformer-2 protein homolog beta OS=Homo sapiens OX=9606 GN=TRA2B PE=1 SV=1	1.843	3	1	1	1	288	33.6	11.25	2.04	347789
Q9HD45	Transmembrane 9 superfamily member 3 OS=Homo sapiens OX=9606 GN=TM9SF3 PE=1 SV=2	1.837	2	1	1	1	589	67.8	7.21	1.9	399754
P61129	Zinc finger CCCH domain-containing protein 6 OS=Homo sapiens OX=9606 GN=ZC3H6 PE=1 SV=2	1.835	1	1	1	1	1189	131.6	7.64	1.9	190119
Q9BZJ0	Crooked neck-like protein 1 OS=Homo sapiens OX=9606 GN=CRNKL1 PE=1 SV=4	1.834	1	1	1	1	848	100.4	8	1.91	553299
Q14566	DNA replication licensing factor MCM6 OS=Homo sapiens OX=9606 GN=MCM6 PE=1 SV=1	1.832	2	2	2	2	821	92.8	5.41	1.73	917392
Q15464	SH2 domain-containing adapter protein B OS=Homo sapiens OX=9606 GN=SHB PE=1 SV=2	1.831	2	1	1	1	509	55	8.9	0
P49916	DNA ligase 3 OS=Homo sapiens OX=9606 GN=LIG3 PE=1 SV=2	1.825	1	1	1	1	1009	112.8	9.01	0
Q08380	Galectin-3-binding protein OS=Homo sapiens OX=9606 GN=LGALS3BP PE=1 SV=1	1.817	2	1	1	1	585	65.3	5.27	2.17	265327
O75915	PRA1 family protein 3 OS=Homo sapiens OX=9606 GN=ARL6IP5 PE=1 SV=1	1.795	5	1	1	1	188	21.6	9.77	2.34	86635.5
Q9Y3E1	Hepatoma-derived growth factor-related protein 3 OS=Homo sapiens OX=9606 GN=HDGFL3 PE=1 SV=1	1.791	4	1	1	1	203	22.6	7.99	2.6	1.56399e+06
P35232	Prohibitin 1 OS=Homo sapiens OX=9606 GN=PHB1 PE=1 SV=1	1.787	4	1	1	1	272	29.8	5.76	2.22	340016
Q9NYZ3	G2 and S phase-expressed protein 1 OS=Homo sapiens OX=9606 GN=GTSE1 PE=1 SV=3	1.783	3	1	1	1	720	76.6	9.39	0	59832.2
O75880	Protein SCO1 homolog, mitochondrial OS=Homo sapiens OX=9606 GN=SCO1 PE=1 SV=1	1.777	3	1	1	1	301	33.8	8.88	1.77	1306927
Q9H4L5	Oxysterol-binding protein-related protein 3 OS=Homo sapiens OX=9606 GN=OSBPL3 PE=1 SV=1	1.768	1	1	1	1	887	101.2	6.87	0	53689.1
P59998	Actin-related protein 2/3 complex subunit 4 OS=Homo sapiens OX=9606 GN=ARPC4 PE=1 SV=3	1.763	5	1	1	1	168	19.7	8.43	1.78	567645
P17252	Protein kinase C alpha type OS=Homo sapiens OX=9606 GN=PRKCA PE=1 SV=4	1.76	2	1	1	1	672	76.7	7.05	0
Q969Q0	Ribosomal protein eL42-like OS=Homo sapiens OX=9606 GN=RPL36AL PE=1 SV=3	1.751	8	1	2	1	106	12.5	10.65	3.96	38301804
P56556	NADH dehydrogenase [ubiquinone] 1 alpha subcomplex subunit 6 OS=Homo sapiens OX=9606 GN=NDUFA6 PE=1 SV=4	1.742	6	1	1	1	128	15.1	9.98	0	345288
Q9BUK6	Protein misato homolog 1 OS=Homo sapiens OX=9606 GN=MSTO1 PE=1 SV=1	1.74	2	1	1	1	570	61.8	6.11	0	5.27597e+06
P17028	Zinc finger protein 24 OS=Homo sapiens OX=9606 GN=ZNF24 PE=1 SV=4	1.735	2	1	1	1	368	42.1	6.21	2.18	1599896
O94806	Serine/threonine-protein kinase D3 OS=Homo sapiens OX=9606 GN=PRKD3 PE=1 SV=1	1.727	1	1	1	1	890	100.4	6.87	2.57	975515
Q9H0H5	Rac GTPase-activating protein 1 OS=Homo sapiens OX=9606 GN=RACGAP1 PE=1 SV=1	1.727	3	1	1	1	632	71	8.88	0
O15355	Protein phosphatase 1G OS=Homo sapiens OX=9606 GN=PPM1G PE=1 SV=1	1.726	1	1	1	1	546	59.2	4.36	2.19	1.66687e+06
O75386	Tubby-related protein 3 OS=Homo sapiens OX=9606 GN=TULP3 PE=1 SV=2	1.721	2	1	1	1	442	49.6	7.74	1.62	299347
Q9H1X3	DnaJ homolog subfamily C member 25 OS=Homo sapiens OX=9606 GN=DNAJC25 PE=1 SV=1	1.711	3	1	1	1	360	42.4	9.13	0	59580.2
O00506	Serine/threonine-protein kinase 25 OS=Homo sapiens OX=9606 GN=STK25 PE=1 SV=1	1.702	2	1	1	1	426	48.1	6.74	0	350651
Q9UNS2	COP9 signalosome complex subunit 3 OS=Homo sapiens OX=9606 GN=COPS3 PE=1 SV=3	1.695	2	1	1	1	423	47.8	6.65	0
Q96HU8	GTP-binding protein Di-Ras2 OS=Homo sapiens OX=9606 GN=DIRAS2 PE=1 SV=1	1.686	6	1	1	1	199	22.5	8.76	2.12	1.44298e+06
O94832	Unconventional myosin-Id OS=Homo sapiens OX=9606 GN=MYO1D PE=1 SV=2	1.681	1	1	1	1	1006	116.1	9.39	2.07	679335
Q96KB5	Lymphokine-activated killer T-cell-originated protein kinase OS=Homo sapiens OX=9606 GN=PBK PE=1 SV=3	1.665	4	1	1	1	322	36.1	5.12	2.01	235189
Q13501	Sequestosome-1 OS=Homo sapiens OX=9606 GN=SQSTM1 PE=1 SV=1	1.66	3	1	1	1	440	47.7	5.22	0	40621.8
Q9BWU0	Kanadaptin OS=Homo sapiens OX=9606 GN=SLC4A1AP PE=1 SV=1	1.659	3	1	1	1	796	88.8	5.19	0	83850.6
P13473	Lysosome-associated membrane glycoprotein 2 OS=Homo sapiens OX=9606 GN=LAMP2 PE=1 SV=2	1.658	2	1	1	1	410	44.9	5.63	1.66	221056
P07305	Histone H1.0 OS=Homo sapiens OX=9606 GN=H1-0 PE=1 SV=3	1.657	4	1	1	1	194	20.9	10.84	2.4
Q8IX21	SMC5-SMC6 complex localization factor protein 2 OS=Homo sapiens OX=9606 GN=SLF2 PE=1 SV=2	1.654	1	1	1	1	1173	131.8	8.97	2.06	208949
Q6PI48	Aspartate--tRNA ligase, mitochondrial OS=Homo sapiens OX=9606 GN=DARS2 PE=1 SV=1	1.652	1	1	1	1	645	73.5	8.02	1.74	123121
P52701	DNA mismatch repair protein Msh6 OS=Homo sapiens OX=9606 GN=MSH6 PE=1 SV=2	1.646	2	1	1	1	1360	152.7	6.9	0	68077.6
Q9UJX3	Anaphase-promoting complex subunit 7 OS=Homo sapiens OX=9606 GN=ANAPC7 PE=1 SV=5	1.639	2	1	1	1	565	63.1	5.72	0	153984
P18074	General transcription and DNA repair factor IIH helicase subunit XPD OS=Homo sapiens OX=9606 GN=ERCC2 PE=1 SV=1	1.637	1	1	1	1	760	86.9	7.15	1.91	723104
Q13620	Cullin-4B OS=Homo sapiens OX=9606 GN=CUL4B PE=1 SV=4	1.634	1	1	1	1	913	103.9	7.37	1.82	179740
Q96S94	Cyclin-L2 OS=Homo sapiens OX=9606 GN=CCNL2 PE=1 SV=1	1.627	1	1	1	1	520	58.1	10.26	0	836652
Q8NBF2	NHL repeat-containing protein 2 OS=Homo sapiens OX=9606 GN=NHLRC2 PE=1 SV=1	1.626	1	1	1	1	726	79.4	5.55	1.89	283692
Q9NZT1	Calmodulin-like protein 5 OS=Homo sapiens OX=9606 GN=CALML5 PE=1 SV=2	1.624	5	1	1	1	146	15.9	4.44	2.32	41959600
Q9UJ83	2-hydroxyacyl-CoA lyase 1 OS=Homo sapiens OX=9606 GN=HACL1 PE=1 SV=2	1.623	2	1	1	1	578	63.7	7.36	1.65	133334
Q9Y223	Bifunctional UDP-N-acetylglucosamine 2-epimerase/N-acetylmannosamine kinase OS=Homo sapiens OX=9606 GN=GNE PE=1 SV=1	1.612	1	1	1	1	722	79.2	6.8	1.91	204575
Q9UMY1	Nucleolar protein 7 OS=Homo sapiens OX=9606 GN=NOL7 PE=1 SV=2	1.6	3	1	1	1	257	29.4	9.67	1.94	1.1847e+06
O00429	Dynamin-1-like protein OS=Homo sapiens OX=9606 GN=DNM1L PE=1 SV=2	1.591	1	1	1	1	736	81.8	6.81	0
Q16643	Drebrin OS=Homo sapiens OX=9606 GN=DBN1 PE=1 SV=4	1.585	1	1	1	1	649	71.4	4.45	2.04	1.87608e+06
Q7Z460	CLIP-associating protein 1 OS=Homo sapiens OX=9606 GN=CLASP1 PE=1 SV=1	1.585	1	1	1	1	1538	169.3	9.03	0	654944
Q9H0U3	Magnesium transporter protein 1 OS=Homo sapiens OX=9606 GN=MAGT1 PE=1 SV=1	1.583	3	1	1	1	335	38	9.63	2.17	3.55523e+06
Q9UBM7	7-dehydrocholesterol reductase OS=Homo sapiens OX=9606 GN=DHCR7 PE=1 SV=1	1.579	2	1	1	1	475	54.5	8.7	2.4	1563396
O75832	26S proteasome non-ATPase regulatory subunit 10 OS=Homo sapiens OX=9606 GN=PSMD10 PE=1 SV=1	1.573	4	1	1	1	226	24.4	6.1	1.63	199729
Q9UBE0	SUMO-activating enzyme subunit 1 OS=Homo sapiens OX=9606 GN=SAE1 PE=1 SV=1	1.53	2	1	1	1	346	38.4	5.3	1.77	216716
Q9Y2S7	Polymerase delta-interacting protein 2 OS=Homo sapiens OX=9606 GN=POLDIP2 PE=1 SV=1	1.515	3	1	1	1	368	42	8.63	2.13	200252
Q9HCC0	Methylcrotonoyl-CoA carboxylase beta chain, mitochondrial OS=Homo sapiens OX=9606 GN=MCCC2 PE=1 SV=1	1.504	1	1	1	1	563	61.3	7.68	1.69	476155
Q9UH99	SUN domain-containing protein 2 OS=Homo sapiens OX=9606 GN=SUN2 PE=1 SV=3	1.498	1	1	1	1	717	80.3	6.73	0	987424
Q9NYL9	Tropomodulin-3 OS=Homo sapiens OX=9606 GN=TMOD3 PE=1 SV=1	1.493	2	1	1	1	352	39.6	5.19	0	595845
Q9H2G4	Testis-specific Y-encoded-like protein 2 OS=Homo sapiens OX=9606 GN=TSPYL2 PE=1 SV=1	1.493	1	1	1	1	693	79.4	4.58	2.29	831380
Q9H307	Pinin OS=Homo sapiens OX=9606 GN=PNN PE=1 SV=5	1.489	1	1	1	1	717	81.6	7.14	1.94	946493
Q9NXF1	Testis-expressed protein 10 OS=Homo sapiens OX=9606 GN=TEX10 PE=1 SV=2	1.477	1	1	1	1	929	105.6	9.36	2.02	1.1474e+06
P21266	Glutathione S-transferase Mu 3 OS=Homo sapiens OX=9606 GN=GSTM3 PE=1 SV=3	1.471	4	1	1	1	225	26.5	5.54	1.8	238199
P25398	Small ribosomal subunit protein eS12 OS=Homo sapiens OX=9606 GN=RPS12 PE=1 SV=3	1.471	6	1	1	1	132	14.5	7.21	0
P78549	Endonuclease III-like protein 1 OS=Homo sapiens OX=9606 GN=NTHL1 PE=1 SV=2	1.469	3	1	1	1	312	34.4	9.67	2.47	498809
Q8WYA6	Beta-catenin-like protein 1 OS=Homo sapiens OX=9606 GN=CTNNBL1 PE=1 SV=1	1.462	1	1	1	1	563	65.1	5.05	0	149531
Q8N5A5	Zinc finger CCCH-type with G patch domain-containing protein OS=Homo sapiens OX=9606 GN=ZGPAT PE=1 SV=3	1.458	1	1	1	1	531	57.3	5.43	2.34
O00154	Cytosolic acyl coenzyme A thioester hydrolase OS=Homo sapiens OX=9606 GN=ACOT7 PE=1 SV=3	1.456	3	1	1	1	380	41.8	8.54	1.97	124881
O43920	NADH dehydrogenase [ubiquinone] iron-sulfur protein 5 OS=Homo sapiens OX=9606 GN=NDUFS5 PE=1 SV=3	1.453	7	1	2	1	106	12.5	9.14	3.83	650486
P11172	Uridine 5'-monophosphate synthase OS=Homo sapiens OX=9606 GN=UMPS PE=1 SV=1	1.438	1	1	1	1	480	52.2	7.24	2.07	526875
Q8IW75	Serpin A12 OS=Homo sapiens OX=9606 GN=SERPINA12 PE=1 SV=1	1.438	2	1	1	1	414	47.1	9.29	2.09
Q9UJF2	Ras GTPase-activating protein nGAP OS=Homo sapiens OX=9606 GN=RASAL2 PE=1 SV=2	1.437	1	1	1	1	1139	128.5	8.24	0	404838
Q9NRL2	Bromodomain adjacent to zinc finger domain protein 1A OS=Homo sapiens OX=9606 GN=BAZ1A PE=1 SV=2	1.437	1	1	1	1	1556	178.6	6.6	0	147329
P14868	Aspartate--tRNA ligase, cytoplasmic OS=Homo sapiens OX=9606 GN=DARS1 PE=1 SV=2	1.43	1	1	1	1	501	57.1	6.55	1.99	898986
P50607	Tubby protein homolog OS=Homo sapiens OX=9606 GN=TUB PE=1 SV=1	1.428	1	1	1	1	506	55.6	8.76	0	344022
Q9HC62	Sentrin-specific protease 2 OS=Homo sapiens OX=9606 GN=SENP2 PE=1 SV=3	1.419	1	1	1	1	589	67.8	9.48	1.93	1.6074e+06
Q01970	1-phosphatidylinositol 4,5-bisphosphate phosphodiesterase beta-3 OS=Homo sapiens OX=9606 GN=PLCB3 PE=1 SV=2	1.419	1	1	1	1	1234	138.7	5.9	2.08	261527
Q9NZZ3	Charged multivesicular body protein 5 OS=Homo sapiens OX=9606 GN=CHMP5 PE=1 SV=1	1.408	3	1	1	1	219	24.6	4.83	0	545493
Q8WUM4	Programmed cell death 6-interacting protein OS=Homo sapiens OX=9606 GN=PDCD6IP PE=1 SV=1	1.408	1	1	1	1	868	96	6.52	2.14	453877
Q96JJ7	Protein disulfide-isomerase TMX3 OS=Homo sapiens OX=9606 GN=TMX3 PE=1 SV=2	1.402	2	1	1	1	454	51.8	4.91	1.87	305680
O95402	Mediator of RNA polymerase II transcription subunit 26 OS=Homo sapiens OX=9606 GN=MED26 PE=1 SV=2	1.399	3	1	1	1	600	65.4	9.16	0	51481.9
P04637	Cellular tumor antigen p53 OS=Homo sapiens OX=9606 GN=TP53 PE=1 SV=4	1.398	2	1	1	1	393	43.6	6.79	1.8	1.0835e+06
O75385	Serine/threonine-protein kinase ULK1 OS=Homo sapiens OX=9606 GN=ULK1 PE=1 SV=2	1.396	1	1	1	1	1050	112.6	8.79	3.02	899443
O94953	Lysine-specific demethylase 4B OS=Homo sapiens OX=9606 GN=KDM4B PE=1 SV=4	1.394	1	1	1	1	1096	121.8	7.09	0	153312
Q15070	Mitochondrial inner membrane protein OXA1L OS=Homo sapiens OX=9606 GN=OXA1L PE=1 SV=3	1.391	3	1	1	1	435	48.5	9.45	2.15	155778
P12259	Coagulation factor V OS=Homo sapiens OX=9606 GN=F5 PE=1 SV=4	1.391	0	1	1	1	2224	251.5	6.05	1.79	491219
Q92917	G-patch domain and KOW motifs-containing protein OS=Homo sapiens OX=9606 GN=GPKOW PE=1 SV=2	1.388	3	1	1	1	476	52.2	6.15	0	56094
P49959	Double-strand break repair protein MRE11 OS=Homo sapiens OX=9606 GN=MRE11 PE=1 SV=3	1.381	1	1	1	1	708	80.5	5.9	0	118033
Q6IAN0	Dehydrogenase/reductase SDR family member 7B OS=Homo sapiens OX=9606 GN=DHRS7B PE=1 SV=2	1.376	2	1	1	1	325	35.1	9.55	0	542360
Q86WW8	Cytochrome c oxidase assembly factor 5 OS=Homo sapiens OX=9606 GN=COA5 PE=1 SV=1	1.374	9	1	1	1	74	8.4	8.68	1.83	1.35108e+06
P42858	Huntingtin OS=Homo sapiens OX=9606 GN=HTT PE=1 SV=2	1.369	0	1	1	1	3142	347.4	6.2	1.99	1933422
Q13257	Mitotic spindle assembly checkpoint protein MAD2A OS=Homo sapiens OX=9606 GN=MAD2L1 PE=1 SV=1	1.366	3	1	1	1	205	23.5	5.08	1.73	1.08517e+06
Q93074	Mediator of RNA polymerase II transcription subunit 12 OS=Homo sapiens OX=9606 GN=MED12 PE=1 SV=4	1.366	0	1	1	1	2177	242.9	7.05	1.86	122075
P48047	ATP synthase subunit O, mitochondrial OS=Homo sapiens OX=9606 GN=ATP5PO PE=1 SV=1	1.363	3	1	1	1	213	23.3	9.96	0	438956
Q5VWG9	Transcription initiation factor TFIID subunit 3 OS=Homo sapiens OX=9606 GN=TAF3 PE=1 SV=1	1.349	1	1	1	1	929	103.5	9.06	1.73	808860
P28288	ATP-binding cassette sub-family D member 3 OS=Homo sapiens OX=9606 GN=ABCD3 PE=1 SV=1	1.33	1	1	1	1	659	75.4	9.36	1.64	960031
Q8IWA0	WD repeat-containing protein 75 OS=Homo sapiens OX=9606 GN=WDR75 PE=1 SV=1	1.325	1	1	1	1	830	94.4	5.96	2	735996
Q9H3G5	Probable serine carboxypeptidase CPVL OS=Homo sapiens OX=9606 GN=CPVL PE=1 SV=2	1.323	2	1	1	1	476	54.1	5.62	2.16	286521
Q8TEL6	Short transient receptor potential channel 4-associated protein OS=Homo sapiens OX=9606 GN=TRPC4AP PE=1 SV=2	1.322	1	1	1	1	797	90.8	7.61	0	883650
Q9C030	Tripartite motif-containing protein 6 OS=Homo sapiens OX=9606 GN=TRIM6 PE=1 SV=1	1.321	2	1	1	1	488	56.4	7.55	1.78	1.70728e+06
O43913	Origin recognition complex subunit 5 OS=Homo sapiens OX=9606 GN=ORC5 PE=1 SV=1	1.318	3	1	1	1	435	50.3	7.74	0	137008
Q9H967	WD repeat-containing protein 76 OS=Homo sapiens OX=9606 GN=WDR76 PE=1 SV=2	1.315	1	1	1	1	626	69.7	9.25	2.03	206774
Q92575	UBX domain-containing protein 4 OS=Homo sapiens OX=9606 GN=UBXN4 PE=1 SV=2	1.313	4	1	1	1	508	56.7	6.38	2.14	157633
O60264	SWI/SNF-related matrix-associated actin-dependent regulator of chromatin subfamily A member 5 OS=Homo sapiens OX=9606 GN=SMARCA5 PE=1 SV=1	1.311	1	1	1	1	1052	121.8	8.09	2.1	676824
Q01780	Exosome complex component 10 OS=Homo sapiens OX=9606 GN=EXOSC10 PE=1 SV=2	1.308	1	1	1	1	885	100.8	8.46	1.73
Q9P2K5	Myelin expression factor 2 OS=Homo sapiens OX=9606 GN=MYEF2 PE=1 SV=3	1.305	1	1	1	1	600	64.1	8.75	2.08	1.15682e+06
Q9H6R4	Nucleolar protein 6 OS=Homo sapiens OX=9606 GN=NOL6 PE=1 SV=2	1.3	1	1	1	1	1146	127.5	7.64	0	182134
P31751	RAC-beta serine/threonine-protein kinase OS=Homo sapiens OX=9606 GN=AKT2 PE=1 SV=2	1.295	2	1	1	1	481	55.7	6.37	1.95	1.13276e+06
O75818	Ribonuclease P protein subunit p40 OS=Homo sapiens OX=9606 GN=RPP40 PE=1 SV=3	1.281	2	1	1	1	363	41.8	6.67	2.23	800617
Q8N8Y5	Zinc finger protein 41 homolog OS=Homo sapiens OX=9606 GN=ZFP41 PE=1 SV=1	1.279	5	1	1	1	198	22.8	9.35	0	370755
P11233	Ras-related protein Ral-A OS=Homo sapiens OX=9606 GN=RALA PE=1 SV=1	1.271	3	1	1	1	206	23.6	7.11	0	113306
Q13813	Spectrin alpha chain, non-erythrocytic 1 OS=Homo sapiens OX=9606 GN=SPTAN1 PE=1 SV=3	1.264	0	1	1	1	2472	284.4	5.35	2.06	800895
Q99426	Tubulin-folding cofactor B OS=Homo sapiens OX=9606 GN=TBCB PE=1 SV=2	1.25	3	1	1	1	244	27.3	5.15	1.86	538972
Q9UBU9	Nuclear RNA export factor 1 OS=Homo sapiens OX=9606 GN=NXF1 PE=1 SV=1	1.242	2	1	1	1	619	70.1	8.51	0	4.24299e+06
P45973	Chromobox protein homolog 5 OS=Homo sapiens OX=9606 GN=CBX5 PE=1 SV=1	1.228	4	1	1	1	191	22.2	5.86	0	1.13351e+06
P84103	Serine/arginine-rich splicing factor 3 OS=Homo sapiens OX=9606 GN=SRSF3 PE=1 SV=1	1.225	5	1	1	1	164	19.3	11.65	2.55	1.31024e+06
P11171	Protein 4.1 OS=Homo sapiens OX=9606 GN=EPB41 PE=1 SV=4	1.207	1	1	1	1	864	97	5.58	1.85	2.22633e+06
Q5SRE5	Nucleoporin NUP188 OS=Homo sapiens OX=9606 GN=NUP188 PE=1 SV=1	1.204	0	1	1	1	1749	195.9	6.73	2.29
Q9UI43	rRNA methyltransferase 2, mitochondrial OS=Homo sapiens OX=9606 GN=MRM2 PE=1 SV=1	1.202	3	1	1	1	246	27.4	9.5	2.01	697366
O95243	Methyl-CpG-binding domain protein 4 OS=Homo sapiens OX=9606 GN=MBD4 PE=1 SV=1	1.202	1	1	1	1	580	66	8.82	0	33367.8
Q16584	Mitogen-activated protein kinase kinase kinase 11 OS=Homo sapiens OX=9606 GN=MAP3K11 PE=1 SV=1	1.202	1	1	1	1	847	92.6	8.12	0	331108
P09884	DNA polymerase alpha catalytic subunit OS=Homo sapiens OX=9606 GN=POLA1 PE=1 SV=2	1.197	1	1	1	1	1462	165.8	5.85	0	127987
P20618	Proteasome subunit beta type-1 OS=Homo sapiens OX=9606 GN=PSMB1 PE=1 SV=2	1.196	8	1	1	1	241	26.5	8.13	0	28888.4
P22234	Bifunctional phosphoribosylaminoimidazole carboxylase/phosphoribosylaminoimidazole succinocarboxamide synthetase OS=Homo sapiens OX=9606 GN=PAICS PE=1 SV=3	1.193	2	1	1	1	425	47	7.23	2.43	2.21021e+06
O00330	Pyruvate dehydrogenase protein X component, mitochondrial OS=Homo sapiens OX=9606 GN=PDHX PE=1 SV=3	1.182	3	1	1	1	501	54.1	8.66	0	71607.6
O95747	Serine/threonine-protein kinase OSR1 OS=Homo sapiens OX=9606 GN=OXSR1 PE=1 SV=1	1.18	2	1	1	1	527	58	6.43	1.78	199183
P02749	Beta-2-glycoprotein 1 OS=Homo sapiens OX=9606 GN=APOH PE=1 SV=3	1.176	3	1	1	1	345	38.3	7.97	2.81	3554532
P57060	RWD domain-containing protein 2B OS=Homo sapiens OX=9606 GN=RWDD2B PE=1 SV=1	1.17	3	1	1	1	319	36.3	5.87	0	645228
Q8N122	Regulatory-associated protein of mTOR OS=Homo sapiens OX=9606 GN=RPTOR PE=1 SV=1	1.165	1	1	1	1	1335	148.9	6.89	0	31628.3
P09001	Large ribosomal subunit protein uL3m OS=Homo sapiens OX=9606 GN=MRPL3 PE=1 SV=1	1.164	2	1	1	1	348	38.6	9.48	1.66	560634
Q8TBB1	E3 ubiquitin-protein ligase LNX OS=Homo sapiens OX=9606 GN=LNX1 PE=1 SV=1	1.163	1	1	1	1	728	80.6	7.09	0	24138934
Q9Y239	Nucleotide-binding oligomerization domain-containing protein 1 OS=Homo sapiens OX=9606 GN=NOD1 PE=1 SV=1	1.159	1	1	1	1	953	107.6	7.11	1.78	11591893
Q16555	Dihydropyrimidinase-related protein 2 OS=Homo sapiens OX=9606 GN=DPYSL2 PE=1 SV=1	1.154	2	1	1	1	572	62.3	6.38	0	2.59517e+06
O14929	Histone acetyltransferase type B catalytic subunit OS=Homo sapiens OX=9606 GN=HAT1 PE=1 SV=2	1.153	1	1	1	1	419	49.5	5.69	0	2.04709e+06
Q8TF21	Ankyrin repeat domain-containing protein 24 OS=Homo sapiens OX=9606 GN=ANKRD24 PE=2 SV=2	1.151	1	1	1	1	1146	124.1	5.01	0	327340
P00338	L-lactate dehydrogenase A chain OS=Homo sapiens OX=9606 GN=LDHA PE=1 SV=2	1.149	3	1	1	1	332	36.7	8.27	2.25	1.01751e+06
Q9NSV4	Protein diaphanous homolog 3 OS=Homo sapiens OX=9606 GN=DIAPH3 PE=1 SV=4	1.148	1	1	1	1	1193	136.8	7.03	1.97	1.56787e+06
Q969N2	GPI transamidase component PIG-T OS=Homo sapiens OX=9606 GN=PIGT PE=1 SV=1	1.144	1	1	1	1	578	65.7	8.38	2.05	1.94721e+06
Q9HCI7	E3 ubiquitin-protein ligase MSL2 OS=Homo sapiens OX=9606 GN=MSL2 PE=1 SV=2	1.139	2	1	1	1	577	62.5	7.8	0	282264
Q9BZE1	Large ribosomal subunit protein mL37 OS=Homo sapiens OX=9606 GN=MRPL37 PE=1 SV=2	1.137	4	1	1	1	423	48.1	8.59	2	137269
Q12849	G-rich sequence factor 1 OS=Homo sapiens OX=9606 GN=GRSF1 PE=1 SV=3	1.131	2	1	1	1	480	53.1	6.19	2.13	283092
Q13724	Mannosyl-oligosaccharide glucosidase OS=Homo sapiens OX=9606 GN=MOGS PE=1 SV=5	1.129	1	1	1	1	837	91.9	8.9	0
Q9UK59	Lariat debranching enzyme OS=Homo sapiens OX=9606 GN=DBR1 PE=1 SV=2	1.127	2	1	1	1	544	61.5	5.47	1.85	167709
Q6P2C8	Mediator of RNA polymerase II transcription subunit 27 OS=Homo sapiens OX=9606 GN=MED27 PE=1 SV=1	1.124	6	1	1	1	311	35.4	9.31	0	61029.3
Q9NUL7	Probable ATP-dependent RNA helicase DDX28 OS=Homo sapiens OX=9606 GN=DDX28 PE=1 SV=2	1.122	1	1	1	1	540	59.5	10.42	1.75	1.11234e+06
P46459	Vesicle-fusing ATPase OS=Homo sapiens OX=9606 GN=NSF PE=1 SV=3	1.12	1	1	1	1	744	82.5	6.95	0	677851
Q8N6Q8	Probable methyltransferase-like protein 25 OS=Homo sapiens OX=9606 GN=METTL25 PE=2 SV=2	1.119	1	1	1	1	603	68.2	7.08	0	319592
Q9C0A0	Contactin-associated protein-like 4 OS=Homo sapiens OX=9606 GN=CNTNAP4 PE=1 SV=3	1.114	1	1	1	1	1308	145.2	6.68	1.72	13036843
Q2PPJ7	Ral GTPase-activating protein subunit alpha-2 OS=Homo sapiens OX=9606 GN=RALGAPA2 PE=1 SV=2	1.114	1	1	1	1	1873	210.6	6.07	0
P05546	Heparin cofactor 2 OS=Homo sapiens OX=9606 GN=SERPIND1 PE=1 SV=3	1.105	1	1	1	1	499	57	6.9	2.13	1.70057e+06
Q12802	A-kinase anchor protein 13 OS=Homo sapiens OX=9606 GN=AKAP13 PE=1 SV=2	1.102	1	1	1	1	2813	307.4	5.24	1.81
P18077	Large ribosomal subunit protein eL33 OS=Homo sapiens OX=9606 GN=RPL35A PE=1 SV=2	1.095	7	1	1	1	110	12.5	11.06	2.04	685950
P05156	Complement factor I OS=Homo sapiens OX=9606 GN=CFI PE=1 SV=2	1.091	1	1	1	1	583	65.7	7.5	1.86	38474896
Q9Y4E5	E3 SUMO-protein ligase ZNF451 OS=Homo sapiens OX=9606 GN=ZNF451 PE=1 SV=2	1.087	1	1	1	1	1061	121.4	6.77	1.87
P08246	Neutrophil elastase OS=Homo sapiens OX=9606 GN=ELANE PE=1 SV=1	1.084	3	1	1	1	267	28.5	9.35	2.01	492648
P42356	Phosphatidylinositol 4-kinase alpha OS=Homo sapiens OX=9606 GN=PI4KA PE=1 SV=4	1.081	0	1	1	1	2102	236.7	7.06	2.39	363618
P54577	Tyrosine--tRNA ligase, cytoplasmic OS=Homo sapiens OX=9606 GN=YARS1 PE=1 SV=4	1.076	1	1	1	1	528	59.1	7.05	0
Q68CQ7	Glycosyltransferase 8 domain-containing protein 1 OS=Homo sapiens OX=9606 GN=GLT8D1 PE=1 SV=2	1.075	3	1	1	1	371	41.9	9.35	0	116581
Q8TDR0	TRAF3-interacting protein 1 OS=Homo sapiens OX=9606 GN=TRAF3IP1 PE=1 SV=1	1.061	2	1	1	1	691	78.6	7.93	0	58160.6
Q15185	Prostaglandin E synthase 3 OS=Homo sapiens OX=9606 GN=PTGES3 PE=1 SV=1	1.055	4	1	1	1	160	18.7	4.54	0	1.05787e+06
Q9H3U1	Protein unc-45 homolog A OS=Homo sapiens OX=9606 GN=UNC45A PE=1 SV=1	1.048	1	1	1	1	944	103	6.07	2.24	167174
Q7Z417	FMR1-interacting protein NUFIP2 OS=Homo sapiens OX=9606 GN=NUFIP2 PE=1 SV=1	1.032	3	1	1	1	695	76.1	8.7	0	71434.4
Q6ZN55	Zinc finger protein 574 OS=Homo sapiens OX=9606 GN=ZNF574 PE=1 SV=2	1.029	2	1	1	1	896	98.8	8.07	0	47254.9
Q5VYS8	Terminal uridylyltransferase 7 OS=Homo sapiens OX=9606 GN=TUT7 PE=1 SV=1	1.023	1	1	1	1	1495	171.1	6.83	0	108940
Q15046	Lysine--tRNA ligase OS=Homo sapiens OX=9606 GN=KARS1 PE=1 SV=3	1.021	2	1	1	1	597	68	6.35	0	857379
Q96JB1	Dynein axonemal heavy chain 8 OS=Homo sapiens OX=9606 GN=DNAH8 PE=1 SV=2	1.004	0	1	1	1	4490	514.3	6.32	0	3.99545e+06
Q0VF96	Cingulin-like protein 1 OS=Homo sapiens OX=9606 GN=CGNL1 PE=1 SV=2	0.984	1	1	1	1	1302	149	5.67	2.22
Q9Y3S1	Serine/threonine-protein kinase WNK2 OS=Homo sapiens OX=9606 GN=WNK2 PE=1 SV=4	0.978	0	1	1	1	2297	242.5	6.13	1.94	1.89573e+06
Q14CX7	N-alpha-acetyltransferase 25, NatB auxiliary subunit OS=Homo sapiens OX=9606 GN=NAA25 PE=1 SV=1	0.977	1	1	1	1	972	112.2	6.64	0	72178.6
Q9Y4F3	Meiosis regulator and mRNA stability factor 1 OS=Homo sapiens OX=9606 GN=MARF1 PE=1 SV=6	0.963	0	1	1	1	1742	192.7	7.87	0	100618
P0C1S8	Wee1-like protein kinase 2 OS=Homo sapiens OX=9606 GN=WEE2 PE=1 SV=2	0.946	5	1	1	1	567	62.9	6.51	0	43403.3
Q9H974	Queuine tRNA-ribosyltransferase accessory subunit 2 OS=Homo sapiens OX=9606 GN=QTRT2 PE=1 SV=1	0.924	2	1	1	1	415	46.7	6.81	0	2.18391e+06
Q86SQ0	Pleckstrin homology-like domain family B member 2 OS=Homo sapiens OX=9606 GN=PHLDB2 PE=1 SV=2	0.901	1	1	1	1	1253	142.1	7.43	1.65	186710
Q8IX12	Cell division cycle and apoptosis regulator protein 1 OS=Homo sapiens OX=9606 GN=CCAR1 PE=1 SV=2	0.899	1	1	1	1	1150	132.7	5.76	0	225877
P02751	Fibronectin OS=Homo sapiens OX=9606 GN=FN1 PE=1 SV=5	0.896	0	1	1	1	2477	272.2	5.5	0	904790
Q8TAA9	Vang-like protein 1 OS=Homo sapiens OX=9606 GN=VANGL1 PE=1 SV=1	0.895	2	1	1	1	524	59.9	8.81	0	305710
O15397	Importin-8 OS=Homo sapiens OX=9606 GN=IPO8 PE=1 SV=2	0.89	1	1	1	1	1037	119.9	5.16	0	128657
Q6UXT9	Protein ABHD15 OS=Homo sapiens OX=9606 GN=ABHD15 PE=1 SV=2	0.887	2	1	1	1	468	51.7	7.61	0	2.18997e+06
P05455	Lupus La protein OS=Homo sapiens OX=9606 GN=SSB PE=1 SV=2	0.883	2	1	1	1	408	46.8	7.12	0	125656
A4D1P6	WD repeat-containing protein 91 OS=Homo sapiens OX=9606 GN=WDR91 PE=1 SV=2	0.88	1	1	1	1	747	83.3	6.58	1.85	2.55792e+06
Q99518	Flavin-containing monooxygenase 2 OS=Homo sapiens OX=9606 GN=FMO2 PE=1 SV=5	0.873	1	1	1	1	535	60.9	8.28	1.79	4.98131e+06
O43299	AP-5 complex subunit zeta-1 OS=Homo sapiens OX=9606 GN=AP5Z1 PE=1 SV=2	0.866	1	1	1	1	807	88.5	7.01	0	977974
Q2TB18	Protein asteroid homolog 1 OS=Homo sapiens OX=9606 GN=ASTE1 PE=1 SV=1	0.864	1	1	1	1	679	77	8.06	0
Q9ULG1	Chromatin-remodeling ATPase INO80 OS=Homo sapiens OX=9606 GN=INO80 PE=1 SV=2	0.861	0	1	1	1	1556	176.6	9.5	1.63
Q99942	E3 ubiquitin-protein ligase RNF5 OS=Homo sapiens OX=9606 GN=RNF5 PE=1 SV=1	0.859	8	1	1	1	180	19.9	6.65	0	43528.2
A4D1E9	GTP-binding protein 10 OS=Homo sapiens OX=9606 GN=GTPBP10 PE=1 SV=1	0.855	2	1	1	1	387	42.9	9.03	0	87039.6
Q8TDN6	Ribosome biogenesis protein BRX1 homolog OS=Homo sapiens OX=9606 GN=BRIX1 PE=1 SV=2	0.852	2	1	1	1	353	41.4	9.92	0	856274
P31350	Ribonucleoside-diphosphate reductase subunit M2 OS=Homo sapiens OX=9606 GN=RRM2 PE=1 SV=1	0.852	5	1	1	1	389	44.8	5.38	0	32820.2
Q9BZM4	UL16-binding protein 3 OS=Homo sapiens OX=9606 GN=ULBP3 PE=1 SV=1	0.85	2	1	1	1	244	27.9	8.02	1.93	1.04337e+06
Q02487	Desmocollin-2 OS=Homo sapiens OX=9606 GN=DSC2 PE=1 SV=1	0.848	1	1	1	1	901	99.9	5.34	0	385845
Q15287	RNA-binding protein with serine-rich domain 1 OS=Homo sapiens OX=9606 GN=RNPS1 PE=1 SV=1	0.821	3	1	1	1	305	34.2	11.84	0	784722
P53621	Coatomer subunit alpha OS=Homo sapiens OX=9606 GN=COPA PE=1 SV=2	0.818	1	1	1	1	1224	138.3	7.66	0
P0DPB5	Protein POLR1D, isoform 2 OS=Homo sapiens OX=9606 GN=POLR1D PE=1 SV=1	0.816	6	1	1	1	122	14.3	9.88	0	1.98013e+06
Q12929	Epidermal growth factor receptor kinase substrate 8 OS=Homo sapiens OX=9606 GN=EPS8 PE=1 SV=1	0.815	1	1	1	1	822	91.8	7.5	0	155914
Q9NX63	MICOS complex subunit MIC19 OS=Homo sapiens OX=9606 GN=CHCHD3 PE=1 SV=1	0.814	5	1	1	1	227	26.1	8.28	0	4.00435e+06
Q9NRG9	Aladin OS=Homo sapiens OX=9606 GN=AAAS PE=1 SV=1	0.81	2	1	1	1	546	59.5	7.5	0	385514
P37275	Zinc finger E-box-binding homeobox 1 OS=Homo sapiens OX=9606 GN=ZEB1 PE=1 SV=2	0.791	1	1	1	1	1124	124	4.94	0	19180
Q9GZX3	Carbohydrate sulfotransferase 6 OS=Homo sapiens OX=9606 GN=CHST6 PE=1 SV=1	0.789	2	1	1	1	395	44.1	9.98	0	1.58574e+06
Q8NF64	Zinc finger MIZ domain-containing protein 2 OS=Homo sapiens OX=9606 GN=ZMIZ2 PE=1 SV=2	0.786	1	1	1	1	920	96.5	7.12	1.91	236706
P49760	Dual specificity protein kinase CLK2 OS=Homo sapiens OX=9606 GN=CLK2 PE=1 SV=1	0.785	2	1	1	1	499	60.1	9.66	2.1	3377970
P06702	Protein S100-A9 OS=Homo sapiens OX=9606 GN=S100A9 PE=1 SV=1	0.765	6	1	1	1	114	13.2	6.13	0	653172
O00472	RNA polymerase II elongation factor ELL2 OS=Homo sapiens OX=9606 GN=ELL2 PE=1 SV=2	0.765	3	1	1	1	640	72.3	9	0	55962.6

## Sheet: Flag-PRMT1
	Description	Coverage [%]	# Peptides	# PSMs	# Unique Peptides	# AAs	MW [kDa]	calc. pI	Score Sequest HT: Sequest HT	Abundance: F12: Sample
P04264	Keratin, type II cytoskeletal 1 OS=Homo sapiens OX=9606 GN=KRT1 PE=1 SV=6	72	64	212	47	644	66	8.12	679.75	6.29266e+09
P35527	Keratin, type I cytoskeletal 9 OS=Homo sapiens OX=9606 GN=KRT9 PE=1 SV=3	78	40	106	39	623	62	5.24	327	2.73113e+09
P08670	Vimentin OS=Homo sapiens OX=9606 GN=VIM PE=1 SV=4	75	46	89	43	466	53.6	5.12	303.05	9.62509e+08
Q99873	Protein arginine N-methyltransferase 1 OS=Homo sapiens OX=9606 GN=PRMT1 PE=1 SV=3	72	35	287	35	371	42.4	5.35	977.89	1.76547e+10
Q00839	Heterogeneous nuclear ribonucleoprotein U OS=Homo sapiens OX=9606 GN=HNRNPU PE=1 SV=6	45	46	93	46	825	90.5	6	270.81	1.64684e+09
P15924	Desmoplakin OS=Homo sapiens OX=9606 GN=DSP PE=1 SV=3	23	66	70	66	2871	331.6	6.81	186.6	6.53568e+07
P11142	Heat shock cognate 71 kDa protein OS=Homo sapiens OX=9606 GN=HSPA8 PE=1 SV=1	56	36	45	24	646	70.9	5.52	152.29	3.33896e+08
Q92499	ATP-dependent RNA helicase DDX1 OS=Homo sapiens OX=9606 GN=DDX1 PE=1 SV=2	47	38	49	38	740	82.4	7.23	163.94	3.18676e+08
P0DMV9	Heat shock 70 kDa protein 1B OS=Homo sapiens OX=9606 GN=HSPA1B PE=1 SV=1	57	33	45	29	641	70	5.66	141.94	2.09385e+08
Q08211	ATP-dependent RNA helicase A OS=Homo sapiens OX=9606 GN=DHX9 PE=1 SV=4	34	38	42	38	1270	140.9	6.84	123.87	9.22343e+07
P04259	Keratin, type II cytoskeletal 6B OS=Homo sapiens OX=9606 GN=KRT6B PE=1 SV=5	51	37	66	4	564	60	8	173.7	1.36126e+08
P51991	Heterogeneous nuclear ribonucleoprotein A3 OS=Homo sapiens OX=9606 GN=HNRNPA3 PE=1 SV=2	60	28	47	26	378	39.6	9.01	150.61	281322742
Q02413	Desmoglein-1 OS=Homo sapiens OX=9606 GN=DSG1 PE=1 SV=2	34	28	38	28	1049	113.7	5.03	116.59	5.76222e+07
P07437	Tubulin beta chain OS=Homo sapiens OX=9606 GN=TUBB PE=1 SV=2	59	23	41	3	444	49.6	4.89	134.09	5.91038e+07
Q9Y2W1	Thyroid hormone receptor-associated protein 3 OS=Homo sapiens OX=9606 GN=THRAP3 PE=1 SV=2	29	30	40	30	955	108.6	10.15	115.78	2.98836e+08
Q9Y3I0	RNA-splicing ligase RtcB homolog OS=Homo sapiens OX=9606 GN=RTCB PE=1 SV=1	46	24	36	24	505	55.2	7.23	113.75	2.22162e+08
P68371	Tubulin beta-4B chain OS=Homo sapiens OX=9606 GN=TUBB4B PE=1 SV=1	56	23	37	1	445	49.8	4.89	118.81	1.83287e+08
P52732	Kinesin-like protein KIF11 OS=Homo sapiens OX=9606 GN=KIF11 PE=1 SV=2	31	29	32	29	1056	119.1	5.64	104.27	3.72061e+07
Q13885	Tubulin beta-2A chain OS=Homo sapiens OX=9606 GN=TUBB2A PE=1 SV=1	48	22	36	2	445	49.9	4.89	115.11	2.03359e+06
O60506	Heterogeneous nuclear ribonucleoprotein Q OS=Homo sapiens OX=9606 GN=SYNCRIP PE=1 SV=2	44	26	29	21	623	69.6	8.59	98.36	1.045e+08
O00571	ATP-dependent RNA helicase DDX3X OS=Homo sapiens OX=9606 GN=DDX3X PE=1 SV=3	37	25	31	24	662	73.2	7.18	90.46	1.53328e+08
P11021	Endoplasmic reticulum chaperone BiP OS=Homo sapiens OX=9606 GN=HSPA5 PE=1 SV=2	41	27	31	25	654	72.3	5.16	103.41	3.74509e+07
P61978	Heterogeneous nuclear ribonucleoprotein K OS=Homo sapiens OX=9606 GN=HNRNPK PE=1 SV=1	47	24	41	24	463	50.9	5.54	123.45	2.7986e+08
P08238	Heat shock protein HSP 90-beta OS=Homo sapiens OX=9606 GN=HSP90AB1 PE=1 SV=4	39	27	31	16	724	83.2	5.03	97.34	1.02561e+08
Q01844	RNA-binding protein EWS OS=Homo sapiens OX=9606 GN=EWSR1 PE=1 SV=1	22	13	31	13	656	68.4	9.33	128.35	6.59642e+08
O43390	Heterogeneous nuclear ribonucleoprotein R OS=Homo sapiens OX=9606 GN=HNRNPR PE=1 SV=1	36	21	25	16	633	70.9	8.13	78.51	7.64602e+07
P09651	Heterogeneous nuclear ribonucleoprotein A1 OS=Homo sapiens OX=9606 GN=HNRNPA1 PE=1 SV=5	55	21	36	6	372	38.7	9.13	99.67	2.04114e+08
P04350	Tubulin beta-4A chain OS=Homo sapiens OX=9606 GN=TUBB4A PE=1 SV=2	51	19	31	2	444	49.6	4.88	97.6	290660
Q9NYF8	Bcl-2-associated transcription factor 1 OS=Homo sapiens OX=9606 GN=BCLAF1 PE=1 SV=2	28	25	29	25	920	106.1	9.98	77.89	1.21948e+08
P07900	Heat shock protein HSP 90-alpha OS=Homo sapiens OX=9606 GN=HSP90AA1 PE=1 SV=5	33	23	27	14	732	84.6	5.02	84.04	1.82206e+07
Q86VP6	Cullin-associated NEDD8-dissociated protein 1 OS=Homo sapiens OX=9606 GN=CAND1 PE=1 SV=2	23	24	24	23	1230	136.3	5.78	70.74	1.4985e+07
P10809	60 kDa heat shock protein, mitochondrial OS=Homo sapiens OX=9606 GN=HSPD1 PE=1 SV=2	47	22	25	22	573	61	5.87	79.75	4.8443e+07
P06733	Alpha-enolase OS=Homo sapiens OX=9606 GN=ENO1 PE=1 SV=2	46	20	24	20	434	47.1	7.39	77.2	4.17643e+07
P68363	Tubulin alpha-1B chain OS=Homo sapiens OX=9606 GN=TUBA1B PE=1 SV=1	46	17	21	1	451	50.1	5.06	61.54	1.67451e+08
P13639	Elongation factor 2 OS=Homo sapiens OX=9606 GN=EEF2 PE=1 SV=4	26	21	23	21	858	95.3	6.83	63.47	3.61205e+07
P06576	ATP synthase subunit beta, mitochondrial OS=Homo sapiens OX=9606 GN=ATP5F1B PE=1 SV=3	52	19	21	19	529	56.5	5.4	71.85	3.14025e+07
P17844	Probable ATP-dependent RNA helicase DDX5 OS=Homo sapiens OX=9606 GN=DDX5 PE=1 SV=1	34	21	25	14	614	69.1	8.92	70.82	9.80785e+07
Q71U36	Tubulin alpha-1A chain OS=Homo sapiens OX=9606 GN=TUBA1A PE=1 SV=1	46	17	21	1	451	50.1	5.06	60.78	645538
Q92841	Probable ATP-dependent RNA helicase DDX17 OS=Homo sapiens OX=9606 GN=DDX17 PE=1 SV=2	33	19	22	12	729	80.2	8.27	65.13	2.40011e+07
Q9BQE3	Tubulin alpha-1C chain OS=Homo sapiens OX=9606 GN=TUBA1C PE=1 SV=1	47	17	21	1	449	49.9	5.1	59.81	6804437
P38646	Stress-70 protein, mitochondrial OS=Homo sapiens OX=9606 GN=HSPA9 PE=1 SV=2	34	21	23	21	679	73.6	6.16	70.58	2.75435e+07
Q13509	Tubulin beta-3 chain OS=Homo sapiens OX=9606 GN=TUBB3 PE=1 SV=2	31	15	23	1	450	50.4	4.93	73.36	115571
P38159	RNA-binding motif protein, X chromosome OS=Homo sapiens OX=9606 GN=RBMX PE=1 SV=3	43	19	28	8	391	42.3	10.05	80.3	1.92609e+08
Q8NC51	SERPINE1 mRNA-binding protein 1 OS=Homo sapiens OX=9606 GN=SERBP1 PE=1 SV=2	37	20	23	20	408	44.9	8.65	67.38	8.48702e+07
A0A2R8Y4L2	Heterogeneous nuclear ribonucleoprotein A1-like 3 OS=Homo sapiens OX=9606 GN=HNRNPA1L3 PE=4 SV=1	62	16	29	1	275	29.2	9.48	78.25
Q8N1N4	Keratin, type II cytoskeletal 78 OS=Homo sapiens OX=9606 GN=KRT78 PE=1 SV=2	37	18	18	15	520	56.8	6.02	59.59	1.83035e+07
P78371	T-complex protein 1 subunit beta OS=Homo sapiens OX=9606 GN=CCT2 PE=1 SV=4	44	18	18	18	535	57.5	6.46	54.2	1.22801e+07
P35637	RNA-binding protein FUS OS=Homo sapiens OX=9606 GN=FUS PE=1 SV=1	20	13	34	11	526	53.4	9.36	101.93	5.11379e+08
P14923	Junction plakoglobin OS=Homo sapiens OX=9606 GN=JUP PE=1 SV=3	26	17	19	16	745	81.7	6.14	53.42	2.42947e+07
P11802	Cyclin-dependent kinase 4 OS=Homo sapiens OX=9606 GN=CDK4 PE=1 SV=2	51	14	15	13	303	33.7	7.01	58.32	1.50554e+07
O43175	D-3-phosphoglycerate dehydrogenase OS=Homo sapiens OX=9606 GN=PHGDH PE=1 SV=4	33	14	15	14	533	56.6	6.71	54.42	33382443
Q52LJ0	Protein FAM98B OS=Homo sapiens OX=9606 GN=FAM98B PE=1 SV=2	30	11	19	11	433	45.5	8.69	59.79	4.66242e+07
P07355	Annexin A2 OS=Homo sapiens OX=9606 GN=ANXA2 PE=1 SV=2	46	17	19	17	339	38.6	7.75	58.97	1.93833e+07
Q92804	TATA-binding protein-associated factor 2N OS=Homo sapiens OX=9606 GN=TAF15 PE=1 SV=1	30	13	25	11	592	61.8	8.02	75.88	6.12207e+07
P22061	Protein-L-isoaspartate(D-aspartate) O-methyltransferase OS=Homo sapiens OX=9606 GN=PCMT1 PE=1 SV=4	62	10	17	10	227	24.6	7.21	62.41	6.56807e+07
Q9Y224	RNA transcription, translation and transport factor protein OS=Homo sapiens OX=9606 GN=RTRAF PE=1 SV=1	46	14	16	14	244	28.1	6.65	56.71	4.38621e+07
P54652	Heat shock-related 70 kDa protein 2 OS=Homo sapiens OX=9606 GN=HSPA2 PE=1 SV=1	21	15	21	3	639	70	5.74	68.81	227232
O14980	Exportin-1 OS=Homo sapiens OX=9606 GN=XPO1 PE=1 SV=1	22	19	19	19	1071	123.3	6.06	52.4	9.94499e+06
P22626	Heterogeneous nuclear ribonucleoproteins A2/B1 OS=Homo sapiens OX=9606 GN=HNRNPA2B1 PE=1 SV=2	48	16	20	12	353	37.4	8.95	52.78	2.45189e+07
P50990	T-complex protein 1 subunit theta OS=Homo sapiens OX=9606 GN=CCT8 PE=1 SV=4	31	16	18	16	548	59.6	5.6	52.15	1.10173e+07
P49411	Elongation factor Tu, mitochondrial OS=Homo sapiens OX=9606 GN=TUFM PE=1 SV=3	45	16	18	16	455	49.8	7.61	59.14	3.71928e+07
Q9BUF5	Tubulin beta-6 chain OS=Homo sapiens OX=9606 GN=TUBB6 PE=1 SV=1	38	16	21	6	446	49.8	4.88	64.8	2.47858e+06
Q96E39	RNA binding motif protein, X-linked-like-1 OS=Homo sapiens OX=9606 GN=RBMXL1 PE=1 SV=1	42	17	23	6	390	42.1	9.89	64.6	5.73345e+06
Q8ND56	Protein LSM14 homolog A OS=Homo sapiens OX=9606 GN=LSM14A PE=1 SV=3	41	18	22	18	463	50.5	9.52	64.45	1.47632e+08
Q08188	Protein-glutamine gamma-glutamyltransferase E OS=Homo sapiens OX=9606 GN=TGM3 PE=1 SV=4	23	15	17	15	693	76.6	5.86	50.28	1.10468e+07
P42704	Leucine-rich PPR motif-containing protein, mitochondrial OS=Homo sapiens OX=9606 GN=LRPPRC PE=1 SV=3	14	20	21	20	1394	157.8	6.13	59.84	1.0034e+07
Q99832	T-complex protein 1 subunit eta OS=Homo sapiens OX=9606 GN=CCT7 PE=1 SV=2	41	18	19	18	543	59.3	7.65	55.01	9.49123e+06
P05023	Sodium/potassium-transporting ATPase subunit alpha-1 OS=Homo sapiens OX=9606 GN=ATP1A1 PE=1 SV=1	19	16	17	16	1023	112.8	5.49	48.39	1.1848e+07
P50991	T-complex protein 1 subunit delta OS=Homo sapiens OX=9606 GN=CCT4 PE=1 SV=4	31	16	19	15	539	57.9	7.83	56.85	1.14915e+07
P23396	Small ribosomal subunit protein uS3 OS=Homo sapiens OX=9606 GN=RPS3 PE=1 SV=2	72	17	23	17	243	26.7	9.66	64.49	1.22159e+08
Q14157	Ubiquitin-associated protein 2-like OS=Homo sapiens OX=9606 GN=UBAP2L PE=1 SV=2	23	14	14	14	1087	114.5	7.11	48.23	3.30325e+07
P04843	Dolichyl-diphosphooligosaccharide--protein glycosyltransferase subunit 1 OS=Homo sapiens OX=9606 GN=RPN1 PE=1 SV=1	30	14	14	14	607	68.5	6.38	45.47	1.49889e+07
P40926	Malate dehydrogenase, mitochondrial OS=Homo sapiens OX=9606 GN=MDH2 PE=1 SV=3	44	13	14	13	338	35.5	8.68	48.04	1.26079e+07
P34932	Heat shock 70 kDa protein 4 OS=Homo sapiens OX=9606 GN=HSPA4 PE=1 SV=4	23	15	15	14	840	94.3	5.19	45.36	6.75405e+06
Q9UJS0	Electrogenic aspartate/glutamate antiporter SLC25A13, mitochondrial OS=Homo sapiens OX=9606 GN=SLC25A13 PE=1 SV=2	31	17	17	10	675	74.1	8.62	48.47	1.49859e+07
P22314	Ubiquitin-like modifier-activating enzyme 1 OS=Homo sapiens OX=9606 GN=UBA1 PE=1 SV=3	17	13	14	13	1058	117.8	5.76	46.45	1.06822e+07
P68104	Elongation factor 1-alpha 1 OS=Homo sapiens OX=9606 GN=EEF1A1 PE=1 SV=1	34	12	17	12	462	50.1	9.01	55.6	1.01907e+08
P25705	ATP synthase subunit alpha, mitochondrial OS=Homo sapiens OX=9606 GN=ATP5F1A PE=1 SV=1	29	14	16	14	553	59.7	9.13	47.82	3.71796e+07
P60709	Actin, cytoplasmic 1 OS=Homo sapiens OX=9606 GN=ACTB PE=1 SV=1	55	15	16	6	375	41.7	5.48	51.46	9.54994e+07
P11586	C-1-tetrahydrofolate synthase, cytoplasmic OS=Homo sapiens OX=9606 GN=MTHFD1 PE=1 SV=4	22	16	16	16	935	101.5	7.3	45.17	7.61343e+06
P23246	Splicing factor, proline- and glutamine-rich OS=Homo sapiens OX=9606 GN=SFPQ PE=1 SV=2	28	18	19	17	707	76.1	9.44	40.7	2.18843e+07
P49368	T-complex protein 1 subunit gamma OS=Homo sapiens OX=9606 GN=CCT3 PE=1 SV=4	31	15	15	15	545	60.5	6.49	42.27	1.22691e+07
P14618	Pyruvate kinase PKM OS=Homo sapiens OX=9606 GN=PKM PE=1 SV=4	31	14	14	14	531	57.9	7.84	43.06	2.03652e+07
Q99623	Prohibitin-2 OS=Homo sapiens OX=9606 GN=PHB2 PE=1 SV=2	42	12	13	12	299	33.3	9.83	38.19	1.46369e+07
Q15365	Poly(rC)-binding protein 1 OS=Homo sapiens OX=9606 GN=PCBP1 PE=1 SV=2	42	10	12	7	356	37.5	7.09	42.7	2.28026e+07
Q9H0D6	5'-3' exoribonuclease 2 OS=Homo sapiens OX=9606 GN=XRN2 PE=1 SV=1	20	13	13	13	950	108.5	7.47	40.08	1.16238e+07
Q92598	Heat shock protein 105 kDa OS=Homo sapiens OX=9606 GN=HSPH1 PE=1 SV=1	21	14	14	12	858	96.8	5.39	40.11	2.14484e+06
P31689	DnaJ homolog subfamily A member 1 OS=Homo sapiens OX=9606 GN=DNAJA1 PE=1 SV=2	33	10	12	10	397	44.8	7.08	39.8	7.20287e+06
O75122	CLIP-associating protein 2 OS=Homo sapiens OX=9606 GN=CLASP2 PE=1 SV=3	12	12	12	12	1294	141	8.4	38.83	2.60173e+06
P31943	Heterogeneous nuclear ribonucleoprotein H OS=Homo sapiens OX=9606 GN=HNRNPH1 PE=1 SV=4	37	10	13	5	449	49.2	6.3	43.84	1.58758e+07
P05141	ADP/ATP translocase 2 OS=Homo sapiens OX=9606 GN=SLC25A5 PE=1 SV=7	39	12	15	4	298	32.8	9.69	40.05	2.33397e+08
Q08554	Desmocollin-1 OS=Homo sapiens OX=9606 GN=DSC1 PE=1 SV=2	13	10	11	10	894	99.9	5.43	37.65	9.60613e+06
P02788	Lactotransferrin OS=Homo sapiens OX=9606 GN=LTF PE=1 SV=6	20	12	14	12	710	78.1	8.12	42.64	3.87362e+06
P04040	Catalase OS=Homo sapiens OX=9606 GN=CAT PE=1 SV=3	23	10	10	10	527	59.7	7.39	32.18	6.21039e+06
P12236	ADP/ATP translocase 3 OS=Homo sapiens OX=9606 GN=SLC25A6 PE=1 SV=4	40	11	12	1	298	32.8	9.74	33.74	2.64585e+07
P22087	rRNA 2'-O-methyltransferase fibrillarin OS=Homo sapiens OX=9606 GN=FBL PE=1 SV=2	41	11	12	11	321	33.8	10.18	37.36	1.19425e+07
P42167	Lamina-associated polypeptide 2, isoforms beta/gamma OS=Homo sapiens OX=9606 GN=TMPO PE=1 SV=2	31	10	10	6	454	50.6	9.38	33.23	1.75177e+07
Q15233	Non-POU domain-containing octamer-binding protein OS=Homo sapiens OX=9606 GN=NONO PE=1 SV=4	40	13	14	12	471	54.2	8.95	40.5	7.43977e+06
Q00610	Clathrin heavy chain 1 OS=Homo sapiens OX=9606 GN=CLTC PE=1 SV=5	13	16	16	16	1675	191.5	5.69	49.66	2.95176e+06
P78527	DNA-dependent protein kinase catalytic subunit OS=Homo sapiens OX=9606 GN=PRKDC PE=1 SV=3	5	19	19	19	4128	468.8	7.12	45.34	3.84293e+06
Q5T6F2	Ubiquitin-associated protein 2 OS=Homo sapiens OX=9606 GN=UBAP2 PE=1 SV=1	12	10	13	10	1119	117	7.34	41.88	7.08692e+06
P53396	ATP-citrate synthase OS=Homo sapiens OX=9606 GN=ACLY PE=1 SV=3	15	13	13	13	1101	120.8	7.33	38.41	9.25842e+06
Q5T749	Keratinocyte proline-rich protein OS=Homo sapiens OX=9606 GN=KPRP PE=1 SV=1	34	12	14	12	579	64.1	8.27	45.25	2.0112e+07
P07197	Neurofilament medium polypeptide OS=Homo sapiens OX=9606 GN=NEFM PE=1 SV=3	14	11	11	9	916	102.4	4.91	35.29	4.98231e+06
P12235	ADP/ATP translocase 1 OS=Homo sapiens OX=9606 GN=SLC25A4 PE=1 SV=4	36	10	11	2	298	33	9.76	32.5	2528502
O75746	Electrogenic aspartate/glutamate antiporter SLC25A12, mitochondrial OS=Homo sapiens OX=9606 GN=SLC25A12 PE=1 SV=2	24	14	14	7	678	74.7	8.38	35.32	1.60723e+06
Q9BY77	Polymerase delta-interacting protein 3 OS=Homo sapiens OX=9606 GN=POLDIP3 PE=1 SV=2	35	11	11	11	421	46.1	9.99	34.44	1.56513e+07
P16615	Sarcoplasmic/endoplasmic reticulum calcium ATPase 2 OS=Homo sapiens OX=9606 GN=ATP2A2 PE=1 SV=1	10	9	9	9	1042	114.7	5.34	29.61	4.34336e+06
Q06830	Peroxiredoxin-1 OS=Homo sapiens OX=9606 GN=PRDX1 PE=1 SV=1	48	14	16	10	199	22.1	8.13	42.73	7.05563e+07
P17987	T-complex protein 1 subunit alpha OS=Homo sapiens OX=9606 GN=TCP1 PE=1 SV=1	25	12	14	12	556	60.3	6.11	36.11	8.3599e+06
P62979	Ubiquitin-ribosomal protein eS31 fusion protein OS=Homo sapiens OX=9606 GN=RPS27A PE=1 SV=2	44	8	12	2	156	18	9.64	42.51	4.40261e+07
P19338	Nucleolin OS=Homo sapiens OX=9606 GN=NCL PE=1 SV=3	19	11	11	11	710	76.6	4.7	32.95	1.86935e+07
P46782	Small ribosomal subunit protein uS7 OS=Homo sapiens OX=9606 GN=RPS5 PE=1 SV=4	36	8	28	8	204	22.9	9.72	86.21	1.94168e+08
Q01469	Fatty acid-binding protein 5 OS=Homo sapiens OX=9606 GN=FABP5 PE=1 SV=3	42	5	10	5	135	15.2	7.01	33.16	5.34606e+06
P11940	Polyadenylate-binding protein 1 OS=Homo sapiens OX=9606 GN=PABPC1 PE=1 SV=2	21	12	12	8	636	70.6	9.5	35.57	8.04261e+06
P45880	Voltage-dependent anion-selective channel protein 2 OS=Homo sapiens OX=9606 GN=VDAC2 PE=1 SV=2	39	9	10	9	294	31.5	7.56	32.34	2.40389e+07
O00410	Importin-5 OS=Homo sapiens OX=9606 GN=IPO5 PE=1 SV=4	12	11	11	11	1097	123.6	4.94	31.26	5.24425e+06
P04406	Glyceraldehyde-3-phosphate dehydrogenase OS=Homo sapiens OX=9606 GN=GAPDH PE=1 SV=3	35	11	13	11	335	36	8.46	37.04	4.9566e+07
P14625	Endoplasmin OS=Homo sapiens OX=9606 GN=HSP90B1 PE=1 SV=1	14	11	11	9	803	92.4	4.84	32.12	4.0191e+06
P12268	Inosine-5'-monophosphate dehydrogenase 2 OS=Homo sapiens OX=9606 GN=IMPDH2 PE=1 SV=2	22	8	8	8	514	55.8	6.9	30.32	7.04277e+06
Q99615	DnaJ homolog subfamily C member 7 OS=Homo sapiens OX=9606 GN=DNAJC7 PE=1 SV=2	21	10	10	10	494	56.4	6.96	29.64	3.8577e+06
P07195	L-lactate dehydrogenase B chain OS=Homo sapiens OX=9606 GN=LDHB PE=1 SV=2	24	8	9	7	334	36.6	6.05	28.42	1.89127e+07
Q16891	MICOS complex subunit MIC60 OS=Homo sapiens OX=9606 GN=IMMT PE=1 SV=1	17	11	11	11	758	83.6	6.48	31.19	4.62402e+06
P63267	Actin, gamma-enteric smooth muscle OS=Homo sapiens OX=9606 GN=ACTG2 PE=1 SV=1	34	11	12	2	376	41.9	5.48	34.96	127628
P60174	Triosephosphate isomerase OS=Homo sapiens OX=9606 GN=TPI1 PE=1 SV=4	49	9	9	9	249	26.7	6.9	31.97	6.30546e+06
P04075	Fructose-bisphosphate aldolase A OS=Homo sapiens OX=9606 GN=ALDOA PE=1 SV=2	30	11	11	10	364	39.4	8.09	30.27	1.49807e+07
Q13283	Ras GTPase-activating protein-binding protein 1 OS=Homo sapiens OX=9606 GN=G3BP1 PE=1 SV=1	25	9	12	9	466	52.1	5.52	35.54	1.00445e+07
P62701	Small ribosomal subunit protein eS4, X isoform OS=Homo sapiens OX=9606 GN=RPS4X PE=1 SV=2	51	13	14	13	263	29.6	10.15	39.8	2.30921e+07
P22735	Protein-glutamine gamma-glutamyltransferase K OS=Homo sapiens OX=9606 GN=TGM1 PE=1 SV=4	14	10	10	10	817	89.7	6.04	28.65	4.40422e+06
O43148	mRNA cap guanine-N7 methyltransferase OS=Homo sapiens OX=9606 GN=RNMT PE=1 SV=1	28	10	10	10	476	54.8	6.61	29.74	4.97204e+06
P26641	Elongation factor 1-gamma OS=Homo sapiens OX=9606 GN=EEF1G PE=1 SV=3	23	11	13	11	437	50.1	6.67	35.48	2.98428e+07
P31944	Caspase-14 OS=Homo sapiens OX=9606 GN=CASP14 PE=1 SV=2	31	7	9	7	242	27.7	5.58	28.93	9.56359e+06
O95470	Sphingosine-1-phosphate lyase 1 OS=Homo sapiens OX=9606 GN=SGPL1 PE=1 SV=3	20	8	9	8	568	63.5	9.16	27.34	9.04812e+06
P20700	Lamin-B1 OS=Homo sapiens OX=9606 GN=LMNB1 PE=1 SV=2	17	12	12	8	586	66.4	5.16	28.54	6.57764e+06
P60842	Eukaryotic initiation factor 4A-I OS=Homo sapiens OX=9606 GN=EIF4A1 PE=1 SV=1	25	7	8	6	406	46.1	5.48	29.04	5.3326e+06
P62851	Small ribosomal subunit protein eS25 OS=Homo sapiens OX=9606 GN=RPS25 PE=1 SV=1	37	9	14	9	125	13.7	10.11	43.12	1.69453e+08
P29218	Inositol monophosphatase 1 OS=Homo sapiens OX=9606 GN=IMPA1 PE=1 SV=1	44	12	12	12	277	30.2	5.26	32.87	1.85765e+07
P14868	Aspartate--tRNA ligase, cytoplasmic OS=Homo sapiens OX=9606 GN=DARS1 PE=1 SV=2	23	9	9	9	501	57.1	6.55	26.64	9.92977e+06
Q9UBB4	Ataxin-10 OS=Homo sapiens OX=9606 GN=ATXN10 PE=1 SV=1	27	10	10	10	475	53.5	5.25	30.12	1.79438e+06
P55072	Transitional endoplasmic reticulum ATPase OS=Homo sapiens OX=9606 GN=VCP PE=1 SV=4	17	12	13	12	806	89.3	5.26	35.92	3.83439e+06
P61247	Small ribosomal subunit protein eS1 OS=Homo sapiens OX=9606 GN=RPS3A PE=1 SV=2	41	11	13	11	264	29.9	9.73	35.03	1.84963e+07
P31942	Heterogeneous nuclear ribonucleoprotein H3 OS=Homo sapiens OX=9606 GN=HNRNPH3 PE=1 SV=2	36	7	8	7	346	36.9	6.87	28.59	1.29407e+07
Q99714	3-hydroxyacyl-CoA dehydrogenase type-2 OS=Homo sapiens OX=9606 GN=HSD17B10 PE=1 SV=3	49	7	8	7	261	26.9	7.78	27.45	4.00571e+06
Q8WWM7	Ataxin-2-like protein OS=Homo sapiens OX=9606 GN=ATXN2L PE=1 SV=2	12	11	11	11	1075	113.3	8.59	31.49	3.49132e+06
P35232	Prohibitin 1 OS=Homo sapiens OX=9606 GN=PHB1 PE=1 SV=1	35	8	9	8	272	29.8	5.76	28.07	8.71377e+06
Q13151	Heterogeneous nuclear ribonucleoprotein A0 OS=Homo sapiens OX=9606 GN=HNRNPA0 PE=1 SV=1	38	8	13	6	305	30.8	9.29	34.88	3.90387e+06
Q96P63	Serpin B12 OS=Homo sapiens OX=9606 GN=SERPINB12 PE=1 SV=1	20	7	7	7	405	46.2	5.53	25.14	7.80318e+06
Q92973	Transportin-1 OS=Homo sapiens OX=9606 GN=TNPO1 PE=1 SV=2	11	8	8	8	898	102.3	4.98	24.18	3.37704e+06
Q8NCA5	Protein FAM98A OS=Homo sapiens OX=9606 GN=FAM98A PE=1 SV=2	26	8	8	8	518	55.2	8.95	23.59	2.15541e+07
P55795	Heterogeneous nuclear ribonucleoprotein H2 OS=Homo sapiens OX=9606 GN=HNRNPH2 PE=1 SV=1	22	7	10	3	449	49.2	6.3	28.96	1274223
P18206	Vinculin OS=Homo sapiens OX=9606 GN=VCL PE=1 SV=4	12	11	11	11	1134	123.7	5.66	28.36	2.70099e+06
P17980	26S proteasome regulatory subunit 6A OS=Homo sapiens OX=9606 GN=PSMC3 PE=1 SV=3	25	8	8	8	439	49.2	5.24	24.91	1.32302e+06
Q99590	Protein SCAF11 OS=Homo sapiens OX=9606 GN=SCAF11 PE=1 SV=2	8	10	10	10	1463	164.6	8.41	26.62	4.74196e+06
P36578	Large ribosomal subunit protein uL4 OS=Homo sapiens OX=9606 GN=RPL4 PE=1 SV=5	21	7	7	7	427	47.7	11.06	22.3	8.40282e+06
P62263	Small ribosomal subunit protein uS11 OS=Homo sapiens OX=9606 GN=RPS14 PE=1 SV=3	42	8	8	8	151	16.3	10.05	25.06	3.57407e+07
O95757	Heat shock 70 kDa protein 4L OS=Homo sapiens OX=9606 GN=HSPA4L PE=1 SV=3	12	8	8	6	839	94.5	5.88	26.07	1.65292e+06
A2NJV5	Immunoglobulin kappa variable 2-29 OS=Homo sapiens OX=9606 GN=IGKV2-29 PE=3 SV=2	19	4	96	3	120	13.1	7.28	232.99	8.91697e+09
Q14974	Importin subunit beta-1 OS=Homo sapiens OX=9606 GN=KPNB1 PE=1 SV=2	14	9	9	9	876	97.1	4.78	26.15	5.50423e+06
P25205	DNA replication licensing factor MCM3 OS=Homo sapiens OX=9606 GN=MCM3 PE=1 SV=3	15	10	10	10	808	90.9	5.77	25.77	2.49756e+06
Q9Y5M8	Signal recognition particle receptor subunit beta OS=Homo sapiens OX=9606 GN=SRPRB PE=1 SV=3	38	9	10	9	271	29.7	9.04	31.06	7.49834e+06
Q92616	Stalled ribosome sensor GCN1 OS=Homo sapiens OX=9606 GN=GCN1 PE=1 SV=7	5	11	12	11	2671	292.5	7.43	31.09	1.39096e+06
P60891	Ribose-phosphate pyrophosphokinase 1 OS=Homo sapiens OX=9606 GN=PRPS1 PE=1 SV=2	29	8	8	8	318	34.8	6.98	23.79	1.14478e+07
Q12906	Interleukin enhancer-binding factor 3 OS=Homo sapiens OX=9606 GN=ILF3 PE=1 SV=3	10	8	8	8	894	95.3	8.76	22.25	3.59402e+06
Q9H5H4	Zinc finger protein 768 OS=Homo sapiens OX=9606 GN=ZNF768 PE=1 SV=2	15	7	8	7	540	60.2	7.97	23.88	6.58261e+06
P52272	Heterogeneous nuclear ribonucleoprotein M OS=Homo sapiens OX=9606 GN=HNRNPM PE=1 SV=3	14	8	8	8	730	77.5	8.7	21.73	3.08043e+06
Q92945	Far upstream element-binding protein 2 OS=Homo sapiens OX=9606 GN=KHSRP PE=1 SV=4	20	10	10	10	711	73.1	7.3	26.2	3.76945e+06
P52292	Importin subunit alpha-1 OS=Homo sapiens OX=9606 GN=KPNA2 PE=1 SV=1	18	8	8	8	529	57.8	5.4	28.02	1.77188e+07
O75694	Nuclear pore complex protein Nup155 OS=Homo sapiens OX=9606 GN=NUP155 PE=1 SV=1	7	8	8	8	1391	155.1	6.16	22.09	1.16021e+06
P30101	Protein disulfide-isomerase A3 OS=Homo sapiens OX=9606 GN=PDIA3 PE=1 SV=4	21	9	9	9	505	56.7	6.35	25.15	3.44579e+06
Q9Y230	RuvB-like 2 OS=Homo sapiens OX=9606 GN=RUVBL2 PE=1 SV=3	22	8	8	8	463	51.1	5.64	23.92	2.91872e+06
Q96EK7	Constitutive coactivator of peroxisome proliferator-activated receptor gamma OS=Homo sapiens OX=9606 GN=FAM120B PE=1 SV=1	17	11	11	11	910	103.7	5.69	29.4	3.11649e+06
P25311	Zinc-alpha-2-glycoprotein OS=Homo sapiens OX=9606 GN=AZGP1 PE=1 SV=2	22	6	6	6	298	34.2	6.05	21	6.4828e+06
P09874	Poly [ADP-ribose] polymerase 1 OS=Homo sapiens OX=9606 GN=PARP1 PE=1 SV=4	12	9	9	9	1014	113	8.88	28.8	2.10862e+06
O60716	Catenin delta-1 OS=Homo sapiens OX=9606 GN=CTNND1 PE=1 SV=1	14	9	9	9	968	108.1	6.23	28.74	1493233
P13797	Plastin-3 OS=Homo sapiens OX=9606 GN=PLS3 PE=1 SV=4	15	9	9	9	630	70.8	5.6	21.46	2.91994e+06
P27635	Large ribosomal subunit protein uL16 OS=Homo sapiens OX=9606 GN=RPL10 PE=1 SV=5	42	8	8	8	214	24.6	10.08	20.57	1.1112e+07
Q15717	ELAV-like protein 1 OS=Homo sapiens OX=9606 GN=ELAVL1 PE=1 SV=2	28	7	7	7	326	36.1	9.17	19.5	2.08974e+06
Q9NR30	Nucleolar RNA helicase 2 OS=Homo sapiens OX=9606 GN=DDX21 PE=1 SV=5	15	10	10	9	783	87.3	9.28	25.22	3.64331e+06
Q00403	Transcription initiation factor IIB OS=Homo sapiens OX=9606 GN=GTF2B PE=1 SV=1	36	9	9	9	316	34.8	8.35	23.35	4.00378e+06
Q9Y277	Voltage-dependent anion-selective channel protein 3 OS=Homo sapiens OX=9606 GN=VDAC3 PE=1 SV=1	26	5	6	4	283	30.6	8.66	23.51	3.71232e+06
Q9BXP5	Serrate RNA effector molecule homolog OS=Homo sapiens OX=9606 GN=SRRT PE=1 SV=1	10	9	9	9	876	100.6	5.96	20.47	7.464e+06
P07339	Cathepsin D OS=Homo sapiens OX=9606 GN=CTSD PE=1 SV=1	26	8	9	8	412	44.5	6.54	25.44	1.19926e+07
P62269	Small ribosomal subunit protein uS13 OS=Homo sapiens OX=9606 GN=RPS18 PE=1 SV=3	33	8	10	8	152	17.7	10.99	27.05	2.63979e+07
Q14008	Cytoskeleton-associated protein 5 OS=Homo sapiens OX=9606 GN=CKAP5 PE=1 SV=3	5	9	9	9	2032	225.4	7.8	26.19	1.28812e+06
O14744	Protein arginine N-methyltransferase 5 OS=Homo sapiens OX=9606 GN=PRMT5 PE=1 SV=4	14	7	7	7	637	72.6	6.29	20.91	3.47358e+06
P08865	Small ribosomal subunit protein uS2 OS=Homo sapiens OX=9606 GN=RPSA PE=1 SV=4	31	6	6	6	295	32.8	4.87	20.62	1.26632e+07
Q86V81	THO complex subunit 4 OS=Homo sapiens OX=9606 GN=ALYREF PE=1 SV=3	39	7	9	7	257	26.9	11.15	31.83	2.01619e+07
P02545	Prelamin-A/C OS=Homo sapiens OX=9606 GN=LMNA PE=1 SV=1	14	9	9	8	664	74.1	7.02	24.65	3.0362e+06
O14929	Histone acetyltransferase type B catalytic subunit OS=Homo sapiens OX=9606 GN=HAT1 PE=1 SV=2	20	6	7	6	419	49.5	5.69	22.68	1.03186e+07
P52597	Heterogeneous nuclear ribonucleoprotein F OS=Homo sapiens OX=9606 GN=HNRNPF PE=1 SV=3	18	5	6	3	415	45.6	5.58	23.07	3.56862e+06
Q15366	Poly(rC)-binding protein 2 OS=Homo sapiens OX=9606 GN=PCBP2 PE=1 SV=1	27	7	8	4	365	38.6	6.79	27.72	6863188
Q12931	Heat shock protein 75 kDa, mitochondrial OS=Homo sapiens OX=9606 GN=TRAP1 PE=1 SV=3	13	7	7	6	704	80.1	8.21	21.45	1.86052e+06
Q14444	Caprin-1 OS=Homo sapiens OX=9606 GN=CAPRIN1 PE=1 SV=2	13	7	11	7	709	78.3	5.25	33.36	4.67451e+07
Q9UN86	Ras GTPase-activating protein-binding protein 2 OS=Homo sapiens OX=9606 GN=G3BP2 PE=1 SV=2	20	7	7	7	482	54.1	5.55	23.63	2.75028e+06
Q9NYL2	Mitogen-activated protein kinase kinase kinase 20 OS=Homo sapiens OX=9606 GN=MAP3K20 PE=1 SV=3	12	8	8	8	800	91.1	7.87	23.45	1.28505e+06
P05089	Arginase-1 OS=Homo sapiens OX=9606 GN=ARG1 PE=1 SV=2	24	6	8	6	322	34.7	7.21	23.38	5.64624e+06
Q01804	OTU domain-containing protein 4 OS=Homo sapiens OX=9606 GN=OTUD4 PE=1 SV=4	10	10	11	10	1114	124	6.71	25.09	1.44498e+08
Q14558	Phosphoribosyl pyrophosphate synthase-associated protein 1 OS=Homo sapiens OX=9606 GN=PRPSAP1 PE=1 SV=2	28	7	7	7	356	39.4	7.2	22.42	1.35265e+06
P12273	Prolactin-inducible protein OS=Homo sapiens OX=9606 GN=PIP PE=1 SV=1	38	6	7	6	146	16.6	8.05	23.36	1.08106e+07
P29508	Serpin B3 OS=Homo sapiens OX=9606 GN=SERPINB3 PE=1 SV=2	24	8	8	4	390	44.5	6.81	21.56	1.10703e+07
O95831	Apoptosis-inducing factor 1, mitochondrial OS=Homo sapiens OX=9606 GN=AIFM1 PE=1 SV=1	19	9	9	9	613	66.9	8.95	22.36	7.68866e+06
P48643	T-complex protein 1 subunit epsilon OS=Homo sapiens OX=9606 GN=CCT5 PE=1 SV=1	18	9	10	8	541	59.6	5.66	22.43	6.10169e+06
P16402	Histone H1.3 OS=Homo sapiens OX=9606 GN=H1-3 PE=1 SV=2	17	7	8	7	221	22.3	11.02	24.25	4.4347e+07
P40227	T-complex protein 1 subunit zeta OS=Homo sapiens OX=9606 GN=CCT6A PE=1 SV=3	20	8	8	8	531	58	6.68	23.06	4.64247e+06
P62280	Small ribosomal subunit protein uS17 OS=Homo sapiens OX=9606 GN=RPS11 PE=1 SV=3	52	9	9	9	158	18.4	10.3	21.2	1.61752e+07
P09543	2',3'-cyclic-nucleotide 3'-phosphodiesterase OS=Homo sapiens OX=9606 GN=CNP PE=1 SV=2	15	7	7	7	421	47.5	9.07	20.48	2.03426e+06
Q9BSD7	Cancer-related nucleoside-triphosphatase OS=Homo sapiens OX=9606 GN=NTPCR PE=1 SV=1	43	7	8	7	190	20.7	9.54	23.11	5.97883e+06
P42166	Lamina-associated polypeptide 2, isoform alpha OS=Homo sapiens OX=9606 GN=TMPO PE=1 SV=2	12	5	5	1	694	75.4	7.66	18.09	61217.9
P50402	Emerin OS=Homo sapiens OX=9606 GN=EMD PE=1 SV=1	41	9	9	9	254	29	5.5	22.23	2.38926e+06
P41219	Peripherin OS=Homo sapiens OX=9606 GN=PRPH PE=1 SV=2	19	8	8	5	470	53.6	5.47	21.14	1.61762e+06
P00558	Phosphoglycerate kinase 1 OS=Homo sapiens OX=9606 GN=PGK1 PE=1 SV=3	23	8	8	8	417	44.6	8.1	19.11	6.52043e+06
P62244	Small ribosomal subunit protein uS8 OS=Homo sapiens OX=9606 GN=RPS15A PE=1 SV=2	49	7	9	7	130	14.8	10.13	23.7	1.53991e+07
P62258	14-3-3 protein epsilon OS=Homo sapiens OX=9606 GN=YWHAE PE=1 SV=1	25	7	8	6	255	29.2	4.74	21.08	1.15223e+07
P62241	Small ribosomal subunit protein eS8 OS=Homo sapiens OX=9606 GN=RPS8 PE=1 SV=2	34	7	7	7	208	24.2	10.32	22.06	9.86417e+07
P32119	Peroxiredoxin-2 OS=Homo sapiens OX=9606 GN=PRDX2 PE=1 SV=5	25	8	9	7	198	21.9	5.97	25.29	1.36692e+07
P15880	Small ribosomal subunit protein uS5 OS=Homo sapiens OX=9606 GN=RPS2 PE=1 SV=2	26	7	7	7	293	31.3	10.24	20.5	1.46727e+07
P08708	Small ribosomal subunit protein eS17 OS=Homo sapiens OX=9606 GN=RPS17 PE=1 SV=2	55	5	7	5	135	15.5	9.85	22.9	1.25385e+07
Q9H9B4	Sideroflexin-1 OS=Homo sapiens OX=9606 GN=SFXN1 PE=1 SV=4	25	6	6	5	322	35.6	9.07	19.37	3.13141e+06
Q9H0C8	Integrin-linked kinase-associated serine/threonine phosphatase 2C OS=Homo sapiens OX=9606 GN=ILKAP PE=1 SV=1	16	6	7	6	392	42.9	7.09	20.1	3.53929e+06
P51148	Ras-related protein Rab-5C OS=Homo sapiens OX=9606 GN=RAB5C PE=1 SV=2	31	5	6	4	216	23.5	8.41	19.18	2.80579e+06
O95433	Activator of 90 kDa heat shock protein ATPase homolog 1 OS=Homo sapiens OX=9606 GN=AHSA1 PE=1 SV=1	24	6	6	6	338	38.3	5.53	19.52	2.06298e+06
P63104	14-3-3 protein zeta/delta OS=Homo sapiens OX=9606 GN=YWHAZ PE=1 SV=1	34	7	8	5	245	27.7	4.79	17.94	5.06111e+06
P47897	Glutamine--tRNA ligase OS=Homo sapiens OX=9606 GN=QARS1 PE=1 SV=1	12	9	9	9	775	87.7	7.15	23.76	1.09378e+06
Q9Y3Y2	Chromatin target of PRMT1 protein OS=Homo sapiens OX=9606 GN=CHTOP PE=1 SV=2	21	6	7	6	248	26.4	12.23	23.55	1.28013e+07
Q9NZI8	Insulin-like growth factor 2 mRNA-binding protein 1 OS=Homo sapiens OX=9606 GN=IGF2BP1 PE=1 SV=2	15	7	7	7	577	63.4	9.2	18.46	1.44437e+06
Q14103	Heterogeneous nuclear ribonucleoprotein D0 OS=Homo sapiens OX=9606 GN=HNRNPD PE=1 SV=1	26	6	7	5	355	38.4	7.81	23	1.12731e+07
O75534	Cold shock domain-containing protein E1 OS=Homo sapiens OX=9606 GN=CSDE1 PE=1 SV=2	12	9	9	9	798	88.8	6.25	21.82	1.87683e+06
P62424	Large ribosomal subunit protein eL8 OS=Homo sapiens OX=9606 GN=RPL7A PE=1 SV=2	21	6	6	6	266	30	10.61	18.8	6.128e+06
P12004	Proliferating cell nuclear antigen OS=Homo sapiens OX=9606 GN=PCNA PE=1 SV=1	34	8	8	8	261	28.8	4.69	20	6.70532e+06
P62987	Ubiquitin-ribosomal protein eL40 fusion protein OS=Homo sapiens OX=9606 GN=UBA52 PE=1 SV=2	45	7	10	1	128	14.7	9.83	28.87	60165.6
P46777	Large ribosomal subunit protein uL18 OS=Homo sapiens OX=9606 GN=RPL5 PE=1 SV=3	28	6	6	6	297	34.3	9.72	19.25	503197
P30153	Serine/threonine-protein phosphatase 2A 65 kDa regulatory subunit A alpha isoform OS=Homo sapiens OX=9606 GN=PPP2R1A PE=1 SV=4	16	7	7	6	589	65.3	5.11	21.92	2.09461e+06
Q14152	Eukaryotic translation initiation factor 3 subunit A OS=Homo sapiens OX=9606 GN=EIF3A PE=1 SV=1	8	9	9	9	1382	166.5	6.79	21.46	2.018e+06
Q9NXV6	CDKN2A-interacting protein OS=Homo sapiens OX=9606 GN=CDKN2AIP PE=1 SV=3	15	7	7	7	580	61.1	9.01	21	1.4706e+06
O00148	ATP-dependent RNA helicase DDX39A OS=Homo sapiens OX=9606 GN=DDX39A PE=1 SV=2	18	7	7	2	427	49.1	5.68	20.36	6.70303e+06
P20618	Proteasome subunit beta type-1 OS=Homo sapiens OX=9606 GN=PSMB1 PE=1 SV=2	26	5	6	5	241	26.5	8.13	19.59	2.2541e+06
P48047	ATP synthase subunit O, mitochondrial OS=Homo sapiens OX=9606 GN=ATP5PO PE=1 SV=1	31	6	7	6	213	23.3	9.96	21.45	8.82437e+06
Q9H936	Mitochondrial glutamate carrier 1 OS=Homo sapiens OX=9606 GN=SLC25A22 PE=1 SV=1	28	6	7	6	323	34.4	9.29	20.67	2.28752e+06
P30566	Adenylosuccinate lyase OS=Homo sapiens OX=9606 GN=ADSL PE=1 SV=2	16	6	6	6	484	54.9	7.11	19.34	4.5667e+06
P55265	Double-stranded RNA-specific adenosine deaminase OS=Homo sapiens OX=9606 GN=ADAR PE=1 SV=4	8	9	9	9	1226	136	8.65	21.46	4.16639e+06
Q9UG63	ATP-binding cassette sub-family F member 2 OS=Homo sapiens OX=9606 GN=ABCF2 PE=1 SV=2	11	6	6	6	623	71.2	7.37	19.47	2.83374e+06
P23284	Peptidyl-prolyl cis-trans isomerase B OS=Homo sapiens OX=9606 GN=PPIB PE=1 SV=2	28	5	5	5	216	23.7	9.41	17.85	5.66696e+06
Q9HC21	Mitochondrial thiamine pyrophosphate carrier OS=Homo sapiens OX=9606 GN=SLC25A19 PE=1 SV=1	22	8	8	8	320	35.5	9.55	20.09	6.39457e+06
Q9UJV9	Probable ATP-dependent RNA helicase DDX41 OS=Homo sapiens OX=9606 GN=DDX41 PE=1 SV=2	15	7	7	7	622	69.8	6.84	22.28	1.19208e+06
P21333	Filamin-A OS=Homo sapiens OX=9606 GN=FLNA PE=1 SV=4	5	8	8	8	2647	280.6	6.06	22.08	945262
Q9HAV4	Exportin-5 OS=Homo sapiens OX=9606 GN=XPO5 PE=1 SV=1	6	6	6	6	1204	136.2	5.8	16.97	1.42101e+06
Q9NRG9	Aladin OS=Homo sapiens OX=9606 GN=AAAS PE=1 SV=1	15	6	6	6	546	59.5	7.5	18.14	4.55124e+06
O60884	DnaJ homolog subfamily A member 2 OS=Homo sapiens OX=9606 GN=DNAJA2 PE=1 SV=1	18	8	8	8	412	45.7	6.48	19.39	6.83296e+06
Q5T9A4	ATPase family AAA domain-containing protein 3B OS=Homo sapiens OX=9606 GN=ATAD3B PE=1 SV=1	16	9	10	1	648	72.5	9.2	24.22
Q96QA5	Gasdermin-A OS=Homo sapiens OX=9606 GN=GSDMA PE=1 SV=4	17	6	6	6	445	49.3	5.29	19.26	2.26347e+06
P40938	Replication factor C subunit 3 OS=Homo sapiens OX=9606 GN=RFC3 PE=1 SV=2	19	4	4	4	356	40.5	8.34	16.67	1.87513e+06
Q13310	Polyadenylate-binding protein 4 OS=Homo sapiens OX=9606 GN=PABPC4 PE=1 SV=1	12	7	7	3	644	70.7	9.26	20.91	2.70515e+06
P08195	Amino acid transporter heavy chain SLC3A2 OS=Homo sapiens OX=9606 GN=SLC3A2 PE=1 SV=3	11	5	5	5	630	68	5.01	19.02	1.28736e+06
P54136	Arginine--tRNA ligase, cytoplasmic OS=Homo sapiens OX=9606 GN=RARS1 PE=1 SV=2	12	6	6	6	660	75.3	6.68	18.62	806005
Q9NVI7	ATPase family AAA domain-containing protein 3A OS=Homo sapiens OX=9606 GN=ATAD3A PE=1 SV=2	17	10	11	2	634	71.3	8.98	21.54	4.65478e+06
P62805	Histone H4 OS=Homo sapiens OX=9606 GN=H4C1 PE=1 SV=2	44	5	6	5	103	11.4	11.36	17.98	6.7151e+06
P51114	RNA-binding protein FXR1 OS=Homo sapiens OX=9606 GN=FXR1 PE=1 SV=3	10	6	6	5	621	69.7	6.15	17.01	1.46494e+06
Q13867	Bleomycin hydrolase OS=Homo sapiens OX=9606 GN=BLMH PE=1 SV=1	17	7	8	7	455	52.5	6.27	20.18	7.69768e+06
Q03252	Lamin-B2 OS=Homo sapiens OX=9606 GN=LMNB2 PE=1 SV=4	12	9	9	5	620	69.9	5.59	20.27	1.01207e+06
Q5JSZ5	Protein PRRC2B OS=Homo sapiens OX=9606 GN=PRRC2B PE=1 SV=2	5	8	8	8	2229	242.8	8.34	19.86	6.28875e+06
Q00325	Solute carrier family 25 member 3 OS=Homo sapiens OX=9606 GN=SLC25A3 PE=1 SV=2	20	8	8	8	362	40.1	9.38	15.66	3.95757e+07
P62753	Small ribosomal subunit protein eS6 OS=Homo sapiens OX=9606 GN=RPS6 PE=1 SV=1	19	6	6	6	249	28.7	10.84	18.96	8.03843e+06
P30050	Large ribosomal subunit protein uL11 OS=Homo sapiens OX=9606 GN=RPL12 PE=1 SV=1	33	4	4	4	165	17.8	9.42	15.02	1.08721e+07
P00390	Glutathione reductase, mitochondrial OS=Homo sapiens OX=9606 GN=GSR PE=1 SV=2	14	5	5	5	522	56.2	8.5	16.7	886455
Q9UK59	Lariat debranching enzyme OS=Homo sapiens OX=9606 GN=DBR1 PE=1 SV=2	16	7	7	7	544	61.5	5.47	19.36	2.67856e+06
P62750	Large ribosomal subunit protein uL23 OS=Homo sapiens OX=9606 GN=RPL23A PE=1 SV=1	28	6	7	6	156	17.7	10.45	20.82	1.76117e+07
Q13838	Spliceosome RNA helicase DDX39B OS=Homo sapiens OX=9606 GN=DDX39B PE=1 SV=1	15	6	6	1	428	49	5.67	17.37
Q9UI42	Carboxypeptidase A4 OS=Homo sapiens OX=9606 GN=CPA4 PE=1 SV=2	14	7	7	7	421	47.3	6.7	19.9	4.5346e+06
P23526	Adenosylhomocysteinase OS=Homo sapiens OX=9606 GN=AHCY PE=1 SV=4	14	6	6	6	432	47.7	6.34	16.23	5.16831e+06
Q16576	Histone-binding protein RBBP7 OS=Homo sapiens OX=9606 GN=RBBP7 PE=1 SV=1	16	4	4	4	425	47.8	5.05	16.07	2.39245e+06
P13995	Bifunctional methylenetetrahydrofolate dehydrogenase/cyclohydrolase, mitochondrial OS=Homo sapiens OX=9606 GN=MTHFD2 PE=1 SV=2	21	5	7	5	350	37.9	8.73	21.02	5.4132e+06
P05388	Large ribosomal subunit protein uL10 OS=Homo sapiens OX=9606 GN=RPLP0 PE=1 SV=1	21	6	6	6	317	34.3	5.97	16.18	5.3481e+06
P07737	Profilin-1 OS=Homo sapiens OX=9606 GN=PFN1 PE=1 SV=2	31	5	5	5	140	15	8.27	17.32	1.38721e+06
Q86U42	Polyadenylate-binding protein 2 OS=Homo sapiens OX=9606 GN=PABPN1 PE=1 SV=3	32	5	5	5	306	32.7	5.06	14.72	6.06757e+06
P60866	Small ribosomal subunit protein uS10 OS=Homo sapiens OX=9606 GN=RPS20 PE=1 SV=1	24	4	4	4	119	13.4	9.94	16.48	34451817
P33992	DNA replication licensing factor MCM5 OS=Homo sapiens OX=9606 GN=MCM5 PE=1 SV=5	14	8	8	8	734	82.2	8.37	22.67	3.43009e+06
O60841	Eukaryotic translation initiation factor 5B OS=Homo sapiens OX=9606 GN=EIF5B PE=1 SV=4	6	5	5	5	1220	138.7	5.49	17.19	1.64658e+07
Q6UWP8	Suprabasin OS=Homo sapiens OX=9606 GN=SBSN PE=1 SV=2	23	6	6	6	590	60.5	7.01	19.26	4.71999e+06
P62249	Small ribosomal subunit protein uS9 OS=Homo sapiens OX=9606 GN=RPS16 PE=1 SV=2	42	7	7	7	146	16.4	10.21	19.52	6.19852e+07
P15531	Nucleoside diphosphate kinase A OS=Homo sapiens OX=9606 GN=NME1 PE=1 SV=1	34	4	5	1	152	17.1	6.19	14.54	258779
Q9BZZ5	Apoptosis inhibitor 5 OS=Homo sapiens OX=9606 GN=API5 PE=1 SV=3	20	8	8	8	524	59	7.34	23	3.33773e+06
P27348	14-3-3 protein theta OS=Homo sapiens OX=9606 GN=YWHAQ PE=1 SV=1	36	7	8	5	245	27.7	4.78	16.78	876887
P55060	Exportin-2 OS=Homo sapiens OX=9606 GN=CSE1L PE=1 SV=3	7	7	7	7	971	110.3	5.77	17.9	4.33047e+06
P40939	Trifunctional enzyme subunit alpha, mitochondrial OS=Homo sapiens OX=9606 GN=HADHA PE=1 SV=2	15	8	8	8	763	82.9	9.04	22.66	1.04452e+06
P54886	Delta-1-pyrroline-5-carboxylate synthase OS=Homo sapiens OX=9606 GN=ALDH18A1 PE=1 SV=2	12	7	7	7	795	87.2	7.12	16.06	529635
O96011	Peroxisomal membrane protein 11B OS=Homo sapiens OX=9606 GN=PEX11B PE=1 SV=1	25	7	7	7	259	28.4	9.85	18.7	1.52353e+06
P10321	HLA class I histocompatibility antigen, C alpha chain OS=Homo sapiens OX=9606 GN=HLA-C PE=1 SV=3	20	5	6	3	366	40.6	6.04	15.49	2.05827e+07
Q14331	Protein FRG1 OS=Homo sapiens OX=9606 GN=FRG1 PE=1 SV=1	23	6	6	6	258	29.2	9.01	18.41	8.35997e+06
P31040	Succinate dehydrogenase [ubiquinone] flavoprotein subunit, mitochondrial OS=Homo sapiens OX=9606 GN=SDHA PE=1 SV=2	10	5	5	5	664	72.6	7.39	16.63	1.33637e+06
O00231	26S proteasome non-ATPase regulatory subunit 11 OS=Homo sapiens OX=9606 GN=PSMD11 PE=1 SV=3	15	6	6	6	422	47.4	6.48	17.03	1.97503e+06
P51648	Aldehyde dehydrogenase family 3 member A2 OS=Homo sapiens OX=9606 GN=ALDH3A2 PE=1 SV=1	15	5	5	5	485	54.8	7.88	16.43	1.16189e+06
P29401	Transketolase OS=Homo sapiens OX=9606 GN=TKT PE=1 SV=3	10	5	5	5	623	67.8	7.66	15.85	2.11165e+06
Q9NYU2	UDP-glucose:glycoprotein glucosyltransferase 1 OS=Homo sapiens OX=9606 GN=UGGT1 PE=1 SV=3	4	6	6	6	1555	177.1	5.63	16.48	1.40957e+06
P00367	Glutamate dehydrogenase 1, mitochondrial OS=Homo sapiens OX=9606 GN=GLUD1 PE=1 SV=2	17	6	7	6	558	61.4	7.8	23.68	1.89942e+07
Q9UBU9	Nuclear RNA export factor 1 OS=Homo sapiens OX=9606 GN=NXF1 PE=1 SV=1	12	7	7	7	619	70.1	8.51	18.19	1.47891e+06
Q02878	Large ribosomal subunit protein eL6 OS=Homo sapiens OX=9606 GN=RPL6 PE=1 SV=3	24	6	6	6	288	32.7	10.58	16.15	3.0941e+06
P12277	Creatine kinase B-type OS=Homo sapiens OX=9606 GN=CKB PE=1 SV=1	17	5	6	5	381	42.6	5.59	13.6	2.68699e+06
Q8N2K0	Lysophosphatidylserine lipase ABHD12 OS=Homo sapiens OX=9606 GN=ABHD12 PE=1 SV=2	18	6	6	6	398	45.1	8.65	15.55	491481
Q16352	Alpha-internexin OS=Homo sapiens OX=9606 GN=INA PE=1 SV=2	13	7	7	4	499	55.4	5.4	17.44	427683
O75688	Protein phosphatase 1B OS=Homo sapiens OX=9606 GN=PPM1B PE=1 SV=1	15	7	7	7	479	52.6	5.05	18.57	9.70521e+06
P62937	Peptidyl-prolyl cis-trans isomerase A OS=Homo sapiens OX=9606 GN=PPIA PE=1 SV=2	49	6	6	6	165	18	7.81	18.83	9.33182e+06
Q9Y265	RuvB-like 1 OS=Homo sapiens OX=9606 GN=RUVBL1 PE=1 SV=1	20	7	7	7	456	50.2	6.42	16.63	2.04416e+06
Q14011	Cold-inducible RNA-binding protein OS=Homo sapiens OX=9606 GN=CIRBP PE=1 SV=1	33	6	6	6	172	18.6	9.51	17.81	5.10758e+06
Q15029	116 kDa U5 small nuclear ribonucleoprotein component OS=Homo sapiens OX=9606 GN=EFTUD2 PE=1 SV=1	9	6	6	6	972	109.4	5	14.29	681249
P42766	Large ribosomal subunit protein uL29 OS=Homo sapiens OX=9606 GN=RPL35 PE=1 SV=2	38	5	5	5	123	14.5	11.05	16.35	8.10746e+06
P18669	Phosphoglycerate mutase 1 OS=Homo sapiens OX=9606 GN=PGAM1 PE=1 SV=2	28	5	5	5	254	28.8	7.18	15.67	3.7592e+06
P31930	Cytochrome b-c1 complex subunit 1, mitochondrial OS=Homo sapiens OX=9606 GN=UQCRC1 PE=1 SV=3	13	5	5	4	480	52.6	6.37	12.14	828234
Q9NP73	Putative bifunctional UDP-N-acetylglucosamine transferase and deubiquitinase ALG13 OS=Homo sapiens OX=9606 GN=ALG13 PE=1 SV=2	6	6	6	6	1137	126	6.74	15.1	1.50024e+06
Q15084	Protein disulfide-isomerase A6 OS=Homo sapiens OX=9606 GN=PDIA6 PE=1 SV=1	15	6	6	6	440	48.1	5.08	16.58	4.0024e+06
P63173	Large ribosomal subunit protein eL38 OS=Homo sapiens OX=9606 GN=RPL38 PE=1 SV=2	57	5	13	5	70	8.2	10.1	39.09	3.85576e+07
Q9Y383	Putative RNA-binding protein Luc7-like 2 OS=Homo sapiens OX=9606 GN=LUC7L2 PE=1 SV=2	16	5	5	5	392	46.5	10.01	14.21	912941
P04181	Ornithine aminotransferase, mitochondrial OS=Homo sapiens OX=9606 GN=OAT PE=1 SV=1	20	6	7	6	439	48.5	7.03	17.18	2.27095e+06
P55084	Trifunctional enzyme subunit beta, mitochondrial OS=Homo sapiens OX=9606 GN=HADHB PE=1 SV=3	13	7	8	7	474	51.3	9.41	16.35	4.00208e+06
P28482	Mitogen-activated protein kinase 1 OS=Homo sapiens OX=9606 GN=MAPK1 PE=1 SV=3	22	6	6	4	360	41.4	6.98	15.38	1.19436e+06
O14757	Serine/threonine-protein kinase Chk1 OS=Homo sapiens OX=9606 GN=CHEK1 PE=1 SV=2	14	5	5	5	476	54.4	8.25	17.11	2.06434e+06
P63000	Ras-related C3 botulinum toxin substrate 1 OS=Homo sapiens OX=9606 GN=RAC1 PE=1 SV=1	34	6	6	5	192	21.4	8.5	15.04	3.62909e+06
P13489	Ribonuclease inhibitor OS=Homo sapiens OX=9606 GN=RNH1 PE=1 SV=2	14	5	5	5	461	49.9	4.82	15	1.23118e+06
P28074	Proteasome subunit beta type-5 OS=Homo sapiens OX=9606 GN=PSMB5 PE=1 SV=3	19	4	4	4	263	28.5	6.92	12.25	1.55991e+06
Q9NZB2	Constitutive coactivator of PPAR-gamma-like protein 1 OS=Homo sapiens OX=9606 GN=FAM120A PE=1 SV=2	9	6	6	6	1118	121.8	8.88	20.62	825977
P24752	Acetyl-CoA acetyltransferase, mitochondrial OS=Homo sapiens OX=9606 GN=ACAT1 PE=1 SV=1	17	6	6	6	427	45.2	8.85	16.95	1.02361e+06
P49862	Kallikrein-7 OS=Homo sapiens OX=9606 GN=KLK7 PE=1 SV=1	30	5	5	5	253	27.5	8.47	16.03	3.29455e+06
Q9UQ80	Proliferation-associated protein 2G4 OS=Homo sapiens OX=9606 GN=PA2G4 PE=1 SV=3	20	6	6	6	394	43.8	6.55	13.61	4.60336e+06
O75439	Mitochondrial-processing peptidase subunit beta OS=Homo sapiens OX=9606 GN=PMPCB PE=1 SV=2	17	7	8	6	489	54.3	6.83	19.57	2.64308e+06
O75223	Gamma-glutamylcyclotransferase OS=Homo sapiens OX=9606 GN=GGCT PE=1 SV=1	24	5	5	5	188	21	5.14	16.08	1.95896e+07
Q15424	Scaffold attachment factor B1 OS=Homo sapiens OX=9606 GN=SAFB PE=1 SV=4	12	6	6	6	915	102.6	5.47	17.39	3.45146e+06
Q96AG4	Leucine-rich repeat-containing protein 59 OS=Homo sapiens OX=9606 GN=LRRC59 PE=1 SV=1	19	5	5	5	307	34.9	9.57	13.82	4.52199e+06
O15371	Eukaryotic translation initiation factor 3 subunit D OS=Homo sapiens OX=9606 GN=EIF3D PE=1 SV=1	21	7	7	7	548	63.9	6.05	19.22	1.27177e+06
O43823	A-kinase anchor protein 8 OS=Homo sapiens OX=9606 GN=AKAP8 PE=1 SV=1	11	8	8	8	692	76.1	5.15	18.33	7.37431e+06
Q02790	Peptidyl-prolyl cis-trans isomerase FKBP4 OS=Homo sapiens OX=9606 GN=FKBP4 PE=1 SV=3	21	7	7	7	459	51.8	5.43	18.83	1.31851e+06
Q8TEX9	Importin-4 OS=Homo sapiens OX=9606 GN=IPO4 PE=1 SV=2	7	7	7	7	1081	118.6	4.96	17.81	954407
P17812	CTP synthase 1 OS=Homo sapiens OX=9606 GN=CTPS1 PE=1 SV=2	10	5	5	5	591	66.6	6.46	14.94	1.07855e+06
P22102	Trifunctional purine biosynthetic protein adenosine-3 OS=Homo sapiens OX=9606 GN=GART PE=1 SV=1	6	6	6	6	1010	107.7	6.7	15.28	1.8749e+06
Q08J23	RNA cytosine C(5)-methyltransferase NSUN2 OS=Homo sapiens OX=9606 GN=NSUN2 PE=1 SV=2	11	6	6	6	767	86.4	6.77	16.61	432515
P00492	Hypoxanthine-guanine phosphoribosyltransferase OS=Homo sapiens OX=9606 GN=HPRT1 PE=1 SV=2	33	6	6	6	218	24.6	6.68	15.68	1.39389e+06
P53621	Coatomer subunit alpha OS=Homo sapiens OX=9606 GN=COPA PE=1 SV=2	5	5	5	5	1224	138.3	7.66	14.68	6.83982e+06
Q07065	Cytoskeleton-associated protein 4 OS=Homo sapiens OX=9606 GN=CKAP4 PE=1 SV=2	9	4	4	4	602	66	5.92	14.75	1.58879e+06
Q6UB35	Monofunctional C1-tetrahydrofolate synthase, mitochondrial OS=Homo sapiens OX=9606 GN=MTHFD1L PE=1 SV=1	10	8	8	8	978	105.7	8.06	18.11	2.09807e+06
Q9UJX3	Anaphase-promoting complex subunit 7 OS=Homo sapiens OX=9606 GN=ANAPC7 PE=1 SV=5	10	5	5	5	565	63.1	5.72	14.42	2.21271e+06
P50897	Palmitoyl-protein thioesterase 1 OS=Homo sapiens OX=9606 GN=PPT1 PE=1 SV=1	18	4	4	4	306	34.2	6.52	13.42	949305
Q13263	Transcription intermediary factor 1-beta OS=Homo sapiens OX=9606 GN=TRIM28 PE=1 SV=5	11	7	7	7	835	88.5	5.77	18.51	2.97653e+06
Q02978	Mitochondrial 2-oxoglutarate/malate carrier protein OS=Homo sapiens OX=9606 GN=SLC25A11 PE=1 SV=3	20	6	6	6	314	34	9.91	14.2	3.9163e+06
P62333	26S proteasome regulatory subunit 10B OS=Homo sapiens OX=9606 GN=PSMC6 PE=1 SV=1	23	7	7	7	389	44.1	7.49	19.6	1.24006e+06
P22234	Bifunctional phosphoribosylaminoimidazole carboxylase/phosphoribosylaminoimidazole succinocarboxamide synthetase OS=Homo sapiens OX=9606 GN=PAICS PE=1 SV=3	17	6	6	6	425	47	7.23	16.39	4.76726e+06
P62277	Small ribosomal subunit protein uS15 OS=Homo sapiens OX=9606 GN=RPS13 PE=1 SV=2	32	4	4	4	151	17.2	10.54	12.9	2.26626e+06
Q13835	Plakophilin-1 OS=Homo sapiens OX=9606 GN=PKP1 PE=1 SV=2	8	5	5	5	747	82.8	9.13	14	2.69336e+06
P42677	Small ribosomal subunit protein eS27 OS=Homo sapiens OX=9606 GN=RPS27 PE=1 SV=3	40	5	5	3	84	9.5	9.45	11.44	3.2816e+07
P23528	Cofilin-1 OS=Homo sapiens OX=9606 GN=CFL1 PE=1 SV=3	23	3	3	3	166	18.5	8.09	11.69	2.77806e+06
Q8NBS9	Thioredoxin domain-containing protein 5 OS=Homo sapiens OX=9606 GN=TXNDC5 PE=1 SV=2	16	6	6	6	432	47.6	5.97	15.35	1.53139e+06
P56270	Myc-associated zinc finger protein OS=Homo sapiens OX=9606 GN=MAZ PE=1 SV=1	14	5	5	5	477	48.6	8.95	15.68	718458
P50570	Dynamin-2 OS=Homo sapiens OX=9606 GN=DNM2 PE=1 SV=2	8	6	6	6	870	98	7.44	15.78	587314
P49915	GMP synthase [glutamine-hydrolyzing] OS=Homo sapiens OX=9606 GN=GMPS PE=1 SV=1	10	6	6	6	693	76.7	6.87	13.91	1.99988e+06
P37837	Transaldolase OS=Homo sapiens OX=9606 GN=TALDO1 PE=1 SV=2	18	6	6	6	337	37.5	6.81	15.22	2.95026e+06
Q9GZT9	Egl nine homolog 1 OS=Homo sapiens OX=9606 GN=EGLN1 PE=1 SV=1	13	4	4	4	426	46	8.53	13.57	728537
B5ME19	Eukaryotic translation initiation factor 3 subunit C-like protein OS=Homo sapiens OX=9606 GN=EIF3CL PE=1 SV=1	7	5	5	5	914	105.4	5.64	14.11	622617
P46776	Large ribosomal subunit protein uL15 OS=Homo sapiens OX=9606 GN=RPL27A PE=1 SV=2	25	4	4	4	148	16.6	11	12.06	5.20694e+06
Q9NVI1	Fanconi anemia group I protein OS=Homo sapiens OX=9606 GN=FANCI PE=1 SV=4	5	5	5	5	1328	149.2	6.74	13.32	187281
Q15393	Splicing factor 3B subunit 3 OS=Homo sapiens OX=9606 GN=SF3B3 PE=1 SV=4	5	5	5	5	1217	135.5	5.26	15.21	794046
P00918	Carbonic anhydrase 2 OS=Homo sapiens OX=9606 GN=CA2 PE=1 SV=2	25	5	5	5	260	29.2	7.4	14.33	3.39711e+06
P00338	L-lactate dehydrogenase A chain OS=Homo sapiens OX=9606 GN=LDHA PE=1 SV=2	15	5	5	4	332	36.7	8.27	13.45	5.23367e+06
P22392	Nucleoside diphosphate kinase B OS=Homo sapiens OX=9606 GN=NME2 PE=1 SV=1	31	4	5	1	152	17.3	8.41	10.4	5.72778e+06
Q9Y3F4	Serine-threonine kinase receptor-associated protein OS=Homo sapiens OX=9606 GN=STRAP PE=1 SV=1	15	4	4	4	350	38.4	5.12	11.72	2.1044e+06
Q96IJ6	Mannose-1-phosphate guanyltransferase alpha OS=Homo sapiens OX=9606 GN=GMPPA PE=1 SV=1	14	5	5	5	420	46.3	7.21	13.72	511605
Q13200	26S proteasome non-ATPase regulatory subunit 2 OS=Homo sapiens OX=9606 GN=PSMD2 PE=1 SV=3	6	5	5	5	908	100.1	5.2	13.54	1.00171e+06
Q9BRX2	Protein pelota homolog OS=Homo sapiens OX=9606 GN=PELO PE=1 SV=2	17	6	6	6	385	43.3	6.34	13.68	2.27019e+06
Q9ULX6	A-kinase anchor protein 8-like OS=Homo sapiens OX=9606 GN=AKAP8L PE=1 SV=4	8	5	6	5	646	71.6	5.05	14.57	1.81403e+06
Q9UBX3	Mitochondrial dicarboxylate carrier OS=Homo sapiens OX=9606 GN=SLC25A10 PE=1 SV=2	19	4	4	4	287	31.3	9.54	11.29	975852
P08758	Annexin A5 OS=Homo sapiens OX=9606 GN=ANXA5 PE=1 SV=2	15	4	4	4	320	35.9	5.05	11.89	1.314e+06
Q12905	Interleukin enhancer-binding factor 2 OS=Homo sapiens OX=9606 GN=ILF2 PE=1 SV=2	16	5	5	5	390	43	5.26	14.5	2.70325e+06
Q8NBN7	Retinol dehydrogenase 13 OS=Homo sapiens OX=9606 GN=RDH13 PE=1 SV=2	17	4	4	4	331	35.9	8.1	12.53	213801
O14818	Proteasome subunit alpha type-7 OS=Homo sapiens OX=9606 GN=PSMA7 PE=1 SV=1	20	4	4	4	248	27.9	8.46	11.67	1.57075e+06
Q14498	RNA-binding protein 39 OS=Homo sapiens OX=9606 GN=RBM39 PE=1 SV=2	10	4	4	4	530	59.3	10.1	11.6	1.67245e+06
Q96PK6	RNA-binding protein 14 OS=Homo sapiens OX=9606 GN=RBM14 PE=1 SV=2	9	5	5	5	669	69.4	9.67	14.67	828928
P29590	Protein PML OS=Homo sapiens OX=9606 GN=PML PE=1 SV=3	6	5	5	5	882	97.5	6.21	11.46	1.09981e+06
Q14681	BTB/POZ domain-containing protein KCTD2 OS=Homo sapiens OX=9606 GN=KCTD2 PE=1 SV=3	19	3	3	3	263	28.5	5.29	11.08	1.53302e+06
P61204	ADP-ribosylation factor 3 OS=Homo sapiens OX=9606 GN=ARF3 PE=1 SV=2	29	4	4	1	181	20.6	7.43	9.86
P12956	X-ray repair cross-complementing protein 6 OS=Homo sapiens OX=9606 GN=XRCC6 PE=1 SV=2	10	5	5	5	609	69.8	6.64	17.03	1.21762e+07
Q9Y295	Developmentally-regulated GTP-binding protein 1 OS=Homo sapiens OX=9606 GN=DRG1 PE=1 SV=1	21	5	5	5	367	40.5	8.9	15.95	311197
O43684	Mitotic checkpoint protein BUB3 OS=Homo sapiens OX=9606 GN=BUB3 PE=1 SV=1	17	4	4	4	328	37.1	6.84	12.08	789197
P13010	X-ray repair cross-complementing protein 5 OS=Homo sapiens OX=9606 GN=XRCC5 PE=1 SV=3	11	7	7	7	732	82.7	5.81	13.79	2.51273e+06
Q9NXV2	BTB/POZ domain-containing protein KCTD5 OS=Homo sapiens OX=9606 GN=KCTD5 PE=1 SV=1	18	3	3	3	234	26.1	6.24	11.75	1.38035e+07
P83731	Large ribosomal subunit protein eL24 OS=Homo sapiens OX=9606 GN=RPL24 PE=1 SV=1	18	3	4	3	157	17.8	11.25	11.98	3.09536e+06
Q14697	Neutral alpha-glucosidase AB OS=Homo sapiens OX=9606 GN=GANAB PE=1 SV=3	7	5	5	5	944	106.8	6.14	14.68	330951
Q9BVC5	Ashwin OS=Homo sapiens OX=9606 GN=C2orf49 PE=1 SV=1	25	4	4	4	232	25.8	9.74	14.43	4.72208e+06
P08559	Pyruvate dehydrogenase E1 component subunit alpha, somatic form, mitochondrial OS=Homo sapiens OX=9606 GN=PDHA1 PE=1 SV=3	12	5	5	5	390	43.3	8.06	12.59	3.68561e+06
Q13148	TAR DNA-binding protein 43 OS=Homo sapiens OX=9606 GN=TARDBP PE=1 SV=1	11	4	5	4	414	44.7	6.19	14.74	2.13312e+06
P05783	Keratin, type I cytoskeletal 18 OS=Homo sapiens OX=9606 GN=KRT18 PE=1 SV=2	12	5	11	4	430	48	5.45	18.77	1.57183e+06
Q96I24	Far upstream element-binding protein 3 OS=Homo sapiens OX=9606 GN=FUBP3 PE=1 SV=2	10	6	6	5	572	61.6	8.38	13.05	1.22412e+06
P60900	Proteasome subunit alpha type-6 OS=Homo sapiens OX=9606 GN=PSMA6 PE=1 SV=1	22	5	5	5	246	27.4	6.76	13.85	4.23075e+06
P60228	Eukaryotic translation initiation factor 3 subunit E OS=Homo sapiens OX=9606 GN=EIF3E PE=1 SV=1	11	4	4	4	445	52.2	6.04	12.87	4.42602e+06
P18621	Large ribosomal subunit protein uL22 OS=Homo sapiens OX=9606 GN=RPL17 PE=1 SV=3	22	4	4	4	184	21.4	10.17	9.76	1.25389e+06
P35998	26S proteasome regulatory subunit 7 OS=Homo sapiens OX=9606 GN=PSMC2 PE=1 SV=3	13	5	5	5	433	48.6	5.95	13.05	643554
P35268	Large ribosomal subunit protein eL22 OS=Homo sapiens OX=9606 GN=RPL22 PE=1 SV=2	29	4	5	4	128	14.8	9.19	15.51	1.89865e+07
Q9HCC0	Methylcrotonoyl-CoA carboxylase beta chain, mitochondrial OS=Homo sapiens OX=9606 GN=MCCC2 PE=1 SV=1	8	4	4	4	563	61.3	7.68	11.89	1.23006e+06
Q8NBX0	Saccharopine dehydrogenase-like oxidoreductase OS=Homo sapiens OX=9606 GN=SCCPDH PE=1 SV=1	9	3	3	3	429	47.1	9.14	9.45	567807
Q3ZCQ8	Mitochondrial import inner membrane translocase subunit TIM50 OS=Homo sapiens OX=9606 GN=TIMM50 PE=1 SV=2	11	3	3	3	353	39.6	8.37	10.4	2.10415e+06
O75390	Citrate synthase, mitochondrial OS=Homo sapiens OX=9606 GN=CS PE=1 SV=2	13	6	6	6	466	51.7	8.32	12.96	2.82005e+06
P46060	Ran GTPase-activating protein 1 OS=Homo sapiens OX=9606 GN=RANGAP1 PE=1 SV=1	13	5	5	5	587	63.5	4.68	12.92	822409
Q9Y6C9	Mitochondrial carrier homolog 2 OS=Homo sapiens OX=9606 GN=MTCH2 PE=1 SV=1	15	4	6	4	303	33.3	7.97	12.9	6.64219e+06
O94905	Erlin-2 OS=Homo sapiens OX=9606 GN=ERLIN2 PE=1 SV=1	13	4	4	4	339	37.8	5.62	11.44	781613
Q15070	Mitochondrial inner membrane protein OXA1L OS=Homo sapiens OX=9606 GN=OXA1L PE=1 SV=3	11	5	5	5	435	48.5	9.45	9.97	4.62342e+06
P25398	Small ribosomal subunit protein eS12 OS=Homo sapiens OX=9606 GN=RPS12 PE=1 SV=3	39	4	4	4	132	14.5	7.21	11.84	1.05357e+06
P62826	GTP-binding nuclear protein Ran OS=Homo sapiens OX=9606 GN=RAN PE=1 SV=3	20	5	5	5	216	24.4	7.49	13.54	7449022
Q9BWF3	RNA-binding protein 4 OS=Homo sapiens OX=9606 GN=RBM4 PE=1 SV=1	16	4	4	4	364	40.3	7.08	12.67	710125
P26639	Threonine--tRNA ligase 1, cytoplasmic OS=Homo sapiens OX=9606 GN=TARS1 PE=1 SV=3	6	4	4	4	723	83.4	6.67	9.68	838892
Q9NRZ9	Lymphoid-specific helicase OS=Homo sapiens OX=9606 GN=HELLS PE=1 SV=1	6	4	4	4	838	97	7.93	12.64	629152
P10155	RNA-binding protein RO60 OS=Homo sapiens OX=9606 GN=RO60 PE=1 SV=2	7	3	3	3	538	60.6	8.03	10.02	189694
Q9HB71	Calcyclin-binding protein OS=Homo sapiens OX=9606 GN=CACYBP PE=1 SV=2	31	5	5	5	228	26.2	8.25	14.58	1.79031e+06
Q9NY12	H/ACA ribonucleoprotein complex subunit 1 OS=Homo sapiens OX=9606 GN=GAR1 PE=1 SV=1	30	6	7	6	217	22.3	10.92	18.21	2.84905e+07
P22695	Cytochrome b-c1 complex subunit 2, mitochondrial OS=Homo sapiens OX=9606 GN=UQCRC2 PE=1 SV=3	18	5	6	5	453	48.4	8.63	17.74	730001
Q9H3N1	Thioredoxin-related transmembrane protein 1 OS=Homo sapiens OX=9606 GN=TMX1 PE=1 SV=1	16	4	5	4	280	31.8	4.98	15.64	2.68512e+06
P61586	Transforming protein RhoA OS=Homo sapiens OX=9606 GN=RHOA PE=1 SV=1	34	6	6	6	193	21.8	6.1	12.06	752320
Q9NYH9	U3 small nucleolar RNA-associated protein 6 homolog OS=Homo sapiens OX=9606 GN=UTP6 PE=1 SV=2	10	6	6	6	597	70.1	7.28	10.08	456204
Q15208	Serine/threonine-protein kinase 38 OS=Homo sapiens OX=9606 GN=STK38 PE=1 SV=1	12	5	5	5	465	54.2	7.15	9.44	1.0997e+06
Q16875	6-phosphofructo-2-kinase/fructose-2,6-bisphosphatase 3 OS=Homo sapiens OX=9606 GN=PFKFB3 PE=1 SV=1	11	5	5	4	520	59.6	8.21	12.35	1.91634e+06
P62829	Large ribosomal subunit protein uL14 OS=Homo sapiens OX=9606 GN=RPL23 PE=1 SV=1	44	5	5	5	140	14.9	10.51	13.69	1.11106e+07
Q53H12	Acylglycerol kinase, mitochondrial OS=Homo sapiens OX=9606 GN=AGK PE=1 SV=2	17	5	5	5	422	47.1	8.09	13.53	2.36959e+06
Q7Z460	CLIP-associating protein 1 OS=Homo sapiens OX=9606 GN=CLASP1 PE=1 SV=1	4	5	5	5	1538	169.3	9.03	14.09	400269
P30044	Peroxiredoxin-5, mitochondrial OS=Homo sapiens OX=9606 GN=PRDX5 PE=1 SV=4	25	4	4	4	214	22.1	8.7	12.28	2.17335e+06
P53004	Biliverdin reductase A OS=Homo sapiens OX=9606 GN=BLVRA PE=1 SV=2	19	4	4	4	296	33.4	6.44	11.73	309301
Q07020	Large ribosomal subunit protein eL18 OS=Homo sapiens OX=9606 GN=RPL18 PE=1 SV=2	20	3	3	3	188	21.6	11.72	9.47	2.73675e+06
Q9BU76	Multiple myeloma tumor-associated protein 2 OS=Homo sapiens OX=9606 GN=MMTAG2 PE=1 SV=1	22	4	4	4	263	29.4	10.02	12.62	1.22394e+06
P13804	Electron transfer flavoprotein subunit alpha, mitochondrial OS=Homo sapiens OX=9606 GN=ETFA PE=1 SV=1	18	4	4	4	333	35.1	8.38	12.43	790848
Q8TAP9	M-phase-specific PLK1-interacting protein OS=Homo sapiens OX=9606 GN=MPLKIP PE=1 SV=1	36	4	5	4	179	19.1	10.23	7.84	9.42561e+06
O95573	Fatty acid CoA ligase Acsl3 OS=Homo sapiens OX=9606 GN=ACSL3 PE=1 SV=3	6	3	3	2	720	80.4	8.38	9.66	854374
P16152	Carbonyl reductase [NADPH] 1 OS=Homo sapiens OX=9606 GN=CBR1 PE=1 SV=3	20	4	4	4	277	30.4	8.32	12.15	726961
O15269	Serine palmitoyltransferase 1 OS=Homo sapiens OX=9606 GN=SPTLC1 PE=1 SV=1	14	6	6	6	473	52.7	6.01	13.79	3.39572e+06
P50914	Large ribosomal subunit protein eL14 OS=Homo sapiens OX=9606 GN=RPL14 PE=1 SV=4	19	4	4	4	215	23.4	10.93	6.06	2.61875e+06
P25787	Proteasome subunit alpha type-2 OS=Homo sapiens OX=9606 GN=PSMA2 PE=1 SV=2	29	4	4	4	234	25.9	7.43	12.98	831002
P33991	DNA replication licensing factor MCM4 OS=Homo sapiens OX=9606 GN=MCM4 PE=1 SV=5	8	5	5	5	863	96.5	6.74	10.34	960182
Q96EY4	Translation machinery-associated protein 16 OS=Homo sapiens OX=9606 GN=TMA16 PE=1 SV=2	17	4	4	4	203	23.8	9.26	11.49	2.49669e+06
Q07666	KH domain-containing, RNA-binding, signal transduction-associated protein 1 OS=Homo sapiens OX=9606 GN=KHDRBS1 PE=1 SV=1	8	4	4	4	443	48.2	8.66	8.35	3.84143e+07
Q9Y4W6	AFG3-like protein 2 OS=Homo sapiens OX=9606 GN=AFG3L2 PE=1 SV=2	7	4	4	4	797	88.5	8.66	11.03	383101
P62913	Large ribosomal subunit protein uL5 OS=Homo sapiens OX=9606 GN=RPL11 PE=1 SV=2	17	3	5	3	178	20.2	9.6	13.1	3.25591e+07
P05455	Lupus La protein OS=Homo sapiens OX=9606 GN=SSB PE=1 SV=2	15	5	5	5	408	46.8	7.12	10.83	541902
O43592	Exportin-T OS=Homo sapiens OX=9606 GN=XPOT PE=1 SV=2	6	4	4	4	962	109.9	5.39	11.66	629753
P52789	Hexokinase-2 OS=Homo sapiens OX=9606 GN=HK2 PE=1 SV=2	6	5	5	3	917	102.3	6.05	10.67	168631
P62899	Large ribosomal subunit protein eL31 OS=Homo sapiens OX=9606 GN=RPL31 PE=1 SV=1	34	4	4	4	125	14.5	10.54	13.31	1.38783e+07
P78346	Ribonuclease P protein subunit p30 OS=Homo sapiens OX=9606 GN=RPP30 PE=1 SV=1	19	4	4	4	268	29.3	8.91	11.11	443314
Q16204	Coiled-coil domain-containing protein 6 OS=Homo sapiens OX=9606 GN=CCDC6 PE=1 SV=2	11	5	5	5	474	53.3	7.34	13.53	256044
P18085	ADP-ribosylation factor 4 OS=Homo sapiens OX=9606 GN=ARF4 PE=1 SV=3	26	4	4	1	180	20.5	7.14	9.24	4.03901e+06
Q15758	Neutral amino acid transporter B(0) OS=Homo sapiens OX=9606 GN=SLC1A5 PE=1 SV=2	9	3	3	3	541	56.6	5.48	11.3
P50395	Rab GDP dissociation inhibitor beta OS=Homo sapiens OX=9606 GN=GDI2 PE=1 SV=2	13	5	5	5	445	50.6	6.47	11.43	1.80901e+06
P61088	Ubiquitin-conjugating enzyme E2 N OS=Homo sapiens OX=9606 GN=UBE2N PE=1 SV=1	33	4	5	4	152	17.1	6.57	16.01	1.28915e+06
P84085	ADP-ribosylation factor 5 OS=Homo sapiens OX=9606 GN=ARF5 PE=1 SV=2	26	4	4	1	180	20.5	6.79	9.08	529446
P67809	Y-box-binding protein 1 OS=Homo sapiens OX=9606 GN=YBX1 PE=1 SV=3	18	3	3	3	324	35.9	9.88	10.44	268103
P62847	Small ribosomal subunit protein eS24 OS=Homo sapiens OX=9606 GN=RPS24 PE=1 SV=1	35	4	4	4	133	15.4	10.78	11.32	2.38769e+06
P08240	Signal recognition particle receptor subunit alpha OS=Homo sapiens OX=9606 GN=SRPRA PE=1 SV=2	7	4	4	4	638	69.8	8.95	10.42	716820
Q9BTX1	Nucleoporin NDC1 OS=Homo sapiens OX=9606 GN=NDC1 PE=1 SV=2	7	4	4	4	674	76.3	9.09	9.52	3.97122e+06
P25788	Proteasome subunit alpha type-3 OS=Homo sapiens OX=9606 GN=PSMA3 PE=1 SV=2	18	4	4	4	255	28.4	5.33	11.18	887135
P19367	Hexokinase-1 OS=Homo sapiens OX=9606 GN=HK1 PE=1 SV=3	7	6	6	4	917	102.4	6.8	14.87	838447
Q15654	Thyroid receptor-interacting protein 6 OS=Homo sapiens OX=9606 GN=TRIP6 PE=1 SV=3	6	2	2	2	476	50.3	7.37	8	162989
P52565	Rho GDP-dissociation inhibitor 1 OS=Homo sapiens OX=9606 GN=ARHGDIA PE=1 SV=3	23	4	4	4	204	23.2	5.11	12.56	1.77016e+06
Q9NYZ3	G2 and S phase-expressed protein 1 OS=Homo sapiens OX=9606 GN=GTSE1 PE=1 SV=3	8	4	4	4	720	76.6	9.39	12.91	732178
Q9NQW6	Anillin OS=Homo sapiens OX=9606 GN=ANLN PE=1 SV=2	5	6	6	6	1124	124.1	8.07	10.4	1.04859e+06
O14773	Tripeptidyl-peptidase 1 OS=Homo sapiens OX=9606 GN=TPP1 PE=1 SV=2	7	3	4	3	563	61.2	6.48	14.32	1.12334e+06
P31946	14-3-3 protein beta/alpha OS=Homo sapiens OX=9606 GN=YWHAB PE=1 SV=3	16	4	5	1	246	28.1	4.83	7.84	915019
Q16527	Cysteine and glycine-rich protein 2 OS=Homo sapiens OX=9606 GN=CSRP2 PE=1 SV=3	33	4	4	4	193	20.9	8.62	11.99	672540
P33993	DNA replication licensing factor MCM7 OS=Homo sapiens OX=9606 GN=MCM7 PE=1 SV=4	7	5	5	5	719	81.3	6.46	12.26	1.29886e+06
Q15645	Pachytene checkpoint protein 2 homolog OS=Homo sapiens OX=9606 GN=TRIP13 PE=1 SV=2	9	3	3	3	432	48.5	6.09	9.64	226366
P27816	Microtubule-associated protein 4 OS=Homo sapiens OX=9606 GN=MAP4 PE=1 SV=3	4	3	3	3	1152	120.9	5.43	10.24	914519
P36551	Oxygen-dependent coproporphyrinogen-III oxidase, mitochondrial OS=Homo sapiens OX=9606 GN=CPOX PE=1 SV=3	11	4	4	4	454	50.1	8.25	8.92	967478
Q8N1G4	Leucine-rich repeat-containing protein 47 OS=Homo sapiens OX=9606 GN=LRRC47 PE=1 SV=1	8	4	4	4	583	63.4	8.28	11.48	1.39139e+06
P62081	Small ribosomal subunit protein eS7 OS=Homo sapiens OX=9606 GN=RPS7 PE=1 SV=1	20	4	5	4	194	22.1	10.1	10.52	3.90286e+06
P55786	Puromycin-sensitive aminopeptidase OS=Homo sapiens OX=9606 GN=NPEPPS PE=1 SV=2	5	4	4	4	919	103.2	5.72	10.03	895815
Q5QNW6	Histone H2B type 2-F OS=Homo sapiens OX=9606 GN=H2BC18 PE=1 SV=3	40	5	5	1	126	13.9	10.32	7.71	1730386
Q9Y6J9	TAF6-like RNA polymerase II p300/CBP-associated factor-associated factor 65 kDa subunit 6L OS=Homo sapiens OX=9606 GN=TAF6L PE=1 SV=1	7	3	3	3	622	67.8	8.97	9.49	635733
P40925	Malate dehydrogenase, cytoplasmic OS=Homo sapiens OX=9606 GN=MDH1 PE=1 SV=4	13	4	4	4	334	36.4	7.36	8.05	1.45546e+06
P27361	Mitogen-activated protein kinase 3 OS=Homo sapiens OX=9606 GN=MAPK3 PE=1 SV=4	15	4	4	2	379	43.1	6.74	10.29	417194
P51570	Galactokinase OS=Homo sapiens OX=9606 GN=GALK1 PE=1 SV=1	14	5	5	5	392	42.2	6.46	13.27	1.29576e+06
Q7Z4W1	L-xylulose reductase OS=Homo sapiens OX=9606 GN=DCXR PE=1 SV=2	23	5	5	5	244	25.9	8.1	9.12	1.0676e+06
Q13428	Treacle protein OS=Homo sapiens OX=9606 GN=TCOF1 PE=1 SV=3	3	5	5	5	1488	152	9.04	12.36	905360
Q15417	Calponin-3 OS=Homo sapiens OX=9606 GN=CNN3 PE=1 SV=1	14	4	4	4	329	36.4	6.05	11.13	1.04068e+06
P48634	Protein PRRC2A OS=Homo sapiens OX=9606 GN=PRRC2A PE=1 SV=3	4	5	5	5	2157	228.7	9.45	13.19	612907
Q9Y3E5	Peptidyl-tRNA hydrolase 2, mitochondrial OS=Homo sapiens OX=9606 GN=PTRH2 PE=1 SV=1	24	3	3	3	179	19.2	8.73	8.31	282746
P26373	Large ribosomal subunit protein eL13 OS=Homo sapiens OX=9606 GN=RPL13 PE=1 SV=4	21	4	4	4	211	24.2	11.65	8.93	2.36004e+06
Q14318	Peptidyl-prolyl cis-trans isomerase FKBP8 OS=Homo sapiens OX=9606 GN=FKBP8 PE=1 SV=2	10	3	3	3	412	44.5	4.84	8.04	1.16036e+06
P41252	Isoleucine--tRNA ligase, cytoplasmic OS=Homo sapiens OX=9606 GN=IARS1 PE=1 SV=2	4	5	5	5	1262	144.4	6.15	12.85	1.44889e+06
P53007	Tricarboxylate transport protein, mitochondrial OS=Homo sapiens OX=9606 GN=SLC25A1 PE=1 SV=2	8	2	3	2	311	34	9.89	9.45	665984
Q04637	Eukaryotic translation initiation factor 4 gamma 1 OS=Homo sapiens OX=9606 GN=EIF4G1 PE=1 SV=4	3	5	5	5	1599	175.4	5.33	9.05	1.09749e+06
O14654	Insulin receptor substrate 4 OS=Homo sapiens OX=9606 GN=IRS4 PE=1 SV=1	4	4	4	4	1257	133.7	8.44	8.19	772209
P18124	Large ribosomal subunit protein uL30 OS=Homo sapiens OX=9606 GN=RPL7 PE=1 SV=1	15	3	3	3	248	29.2	10.65	7.86	5.19226e+06
Q8IWS0	PHD finger protein 6 OS=Homo sapiens OX=9606 GN=PHF6 PE=1 SV=1	11	3	3	3	365	41.3	8.68	10.59	846282
Q96T76	MMS19 nucleotide excision repair protein homolog OS=Homo sapiens OX=9606 GN=MMS19 PE=1 SV=2	4	4	4	4	1030	113.2	6.35	10.93	896355
Q16777	Histone H2A type 2-C OS=Homo sapiens OX=9606 GN=H2AC20 PE=1 SV=4	30	3	3	3	129	14	10.9	7.88	1.38166e+07
P63244	Small ribosomal subunit protein RACK1 OS=Homo sapiens OX=9606 GN=RACK1 PE=1 SV=3	12	3	3	3	317	35.1	7.69	9.28	2.21508e+06
P62070	Ras-related protein R-Ras2 OS=Homo sapiens OX=9606 GN=RRAS2 PE=1 SV=1	27	5	5	5	204	23.4	6.01	13.2	581997
O75600	2-amino-3-ketobutyrate coenzyme A ligase, mitochondrial OS=Homo sapiens OX=9606 GN=GCAT PE=1 SV=1	16	4	4	4	419	45.3	8.05	12.68	1.42272e+06
P34897	Serine hydroxymethyltransferase, mitochondrial OS=Homo sapiens OX=9606 GN=SHMT2 PE=1 SV=3	12	5	5	5	504	56	8.53	12.9	1.48215e+06
P24666	Low molecular weight phosphotyrosine protein phosphatase OS=Homo sapiens OX=9606 GN=ACP1 PE=1 SV=3	30	4	4	4	158	18	6.74	11.61	3.02786e+06
P21796	Voltage-dependent anion-selective channel protein 1 OS=Homo sapiens OX=9606 GN=VDAC1 PE=1 SV=2	12	3	3	2	283	30.8	8.54	7.77	796974
P56537	Eukaryotic translation initiation factor 6 OS=Homo sapiens OX=9606 GN=EIF6 PE=1 SV=1	21	3	3	3	245	26.6	4.68	9.39	1.75514e+06
P12532	Creatine kinase U-type, mitochondrial OS=Homo sapiens OX=9606 GN=CKMT1A PE=1 SV=1	16	5	5	5	417	47	8.34	9.9	174051
Q16778	Histone H2B type 2-E OS=Homo sapiens OX=9606 GN=H2BC21 PE=1 SV=3	40	5	5	1	126	13.9	10.32	7.29	1.07724e+07
P48594	Serpin B4 OS=Homo sapiens OX=9606 GN=SERPINB4 PE=1 SV=2	12	5	5	1	390	44.8	6.21	11.89	113797
P31153	S-adenosylmethionine synthase isoform type-2 OS=Homo sapiens OX=9606 GN=MAT2A PE=1 SV=1	7	2	2	2	395	43.6	6.48	7.08	1.26664e+06
P23193	Transcription elongation factor A protein 1 OS=Homo sapiens OX=9606 GN=TCEA1 PE=1 SV=2	15	4	4	4	301	33.9	8.38	10.29	676249
O75643	U5 small nuclear ribonucleoprotein 200 kDa helicase OS=Homo sapiens OX=9606 GN=SNRNP200 PE=1 SV=2	3	5	5	5	2136	244.4	6.06	12.39	578427
Q08209	Protein phosphatase 3 catalytic subunit alpha OS=Homo sapiens OX=9606 GN=PPP3CA PE=1 SV=1	7	4	4	4	521	58.7	5.86	9.81	3.32519e+06
Q5VYK3	Proteasome adapter and scaffold protein ECM29 OS=Homo sapiens OX=9606 GN=ECPAS PE=1 SV=2	2	3	3	3	1845	204.2	7.12	6.46	203168
Q5JTH9	RRP12-like protein OS=Homo sapiens OX=9606 GN=RRP12 PE=1 SV=2	5	6	6	6	1297	143.6	8.75	13.86	1.24675e+06
O60684	Importin subunit alpha-7 OS=Homo sapiens OX=9606 GN=KPNA6 PE=1 SV=1	8	4	4	4	536	60	4.98	7.75	1262906
P62266	Small ribosomal subunit protein uS12 OS=Homo sapiens OX=9606 GN=RPS23 PE=1 SV=3	24	4	4	4	143	15.8	10.49	10.97	5.10662e+06
O43819	Protein SCO2 homolog, mitochondrial OS=Homo sapiens OX=9606 GN=SCO2 PE=1 SV=3	16	3	3	3	266	29.8	8.85	10.79	1205767
P62906	Large ribosomal subunit protein uL1 OS=Homo sapiens OX=9606 GN=RPL10A PE=1 SV=2	10	3	3	3	217	24.8	9.94	8.57	3.04483e+06
P01876	Immunoglobulin heavy constant alpha 1 OS=Homo sapiens OX=9606 GN=IGHA1 PE=1 SV=3	10	3	3	3	398	42.8	5.64	8.58	2.45677e+06
P43246	DNA mismatch repair protein Msh2 OS=Homo sapiens OX=9606 GN=MSH2 PE=1 SV=1	6	5	5	5	934	104.7	5.77	12.61	1.11103e+06
Q7Z6E9	E3 ubiquitin-protein ligase RBBP6 OS=Homo sapiens OX=9606 GN=RBBP6 PE=1 SV=1	2	3	3	3	1792	201.4	9.64	8.39	271573
P04279	Semenogelin-1 OS=Homo sapiens OX=9606 GN=SEMG1 PE=1 SV=2	13	4	4	4	462	52.1	9.29	10.07	881311
P56192	Methionine--tRNA ligase, cytoplasmic OS=Homo sapiens OX=9606 GN=MARS1 PE=1 SV=2	8	5	5	5	900	101.1	6.16	13.71	1.56945e+06
Q9Y266	Nuclear migration protein nudC OS=Homo sapiens OX=9606 GN=NUDC PE=1 SV=1	11	3	3	3	331	38.2	5.38	9.98	2984805
O94906	Pre-mRNA-processing factor 6 OS=Homo sapiens OX=9606 GN=PRPF6 PE=1 SV=1	4	4	4	4	941	106.9	8.25	10.18	4.92144e+06
Q9P0L0	Vesicle-associated membrane protein-associated protein A OS=Homo sapiens OX=9606 GN=VAPA PE=1 SV=3	13	3	3	2	249	27.9	8.62	9.86	1.51792e+06
P61626	Lysozyme C OS=Homo sapiens OX=9606 GN=LYZ PE=1 SV=1	27	2	2	2	148	16.5	9.16	7.96	1.18641e+07
P36542	ATP synthase subunit gamma, mitochondrial OS=Homo sapiens OX=9606 GN=ATP5F1C PE=1 SV=1	14	4	4	4	298	33	9.22	10.14	2.88013e+06
P43686	26S proteasome regulatory subunit 6B OS=Homo sapiens OX=9606 GN=PSMC4 PE=1 SV=2	11	4	4	4	418	47.3	5.21	6.63	207285
P06748	Nucleophosmin OS=Homo sapiens OX=9606 GN=NPM1 PE=1 SV=2	16	4	5	4	294	32.6	4.78	13.14	2.21908e+06
Q9BY42	Replication termination factor 2 OS=Homo sapiens OX=9606 GN=RTF2 PE=1 SV=3	10	2	2	2	306	33.9	8.59	8.36	447241
P57088	Transmembrane protein 33 OS=Homo sapiens OX=9606 GN=TMEM33 PE=1 SV=2	16	3	3	3	247	28	9.7	9.94	264114
P28288	ATP-binding cassette sub-family D member 3 OS=Homo sapiens OX=9606 GN=ABCD3 PE=1 SV=1	8	5	5	5	659	75.4	9.36	13.09	1.56233e+06
Q16629	Serine/arginine-rich splicing factor 7 OS=Homo sapiens OX=9606 GN=SRSF7 PE=1 SV=1	18	3	3	3	238	27.4	11.82	9.19	1.95517e+06
Q96KC8	DnaJ homolog subfamily C member 1 OS=Homo sapiens OX=9606 GN=DNAJC1 PE=1 SV=1	8	4	4	4	554	63.8	8.63	11.69	518555
Q9Y285	Phenylalanine--tRNA ligase alpha subunit OS=Homo sapiens OX=9606 GN=FARSA PE=1 SV=3	13	5	5	5	508	57.5	7.8	14.5	2.37125e+06
P33176	Kinesin-1 heavy chain OS=Homo sapiens OX=9606 GN=KIF5B PE=1 SV=1	4	3	3	3	963	109.6	6.51	6.41	121191
Q9NZ45	CDGSH iron-sulfur domain-containing protein 1 OS=Homo sapiens OX=9606 GN=CISD1 PE=1 SV=1	31	3	3	3	108	12.2	9.09	10.53	610597
Q9H4B6	Protein salvador homolog 1 OS=Homo sapiens OX=9606 GN=SAV1 PE=1 SV=2	8	3	3	3	383	44.6	9.09	8.17	1.17442e+06
Q6NUK1	Mitochondrial adenyl nucleotide antiporter SLC25A24 OS=Homo sapiens OX=9606 GN=SLC25A24 PE=1 SV=2	9	4	4	4	477	53.3	6.33	9.38	1.7118e+06
O75131	Copine-3 OS=Homo sapiens OX=9606 GN=CPNE3 PE=1 SV=1	10	4	4	4	537	60.1	5.85	12.08	1.87605e+06
Q6FI81	Anamorsin OS=Homo sapiens OX=9606 GN=CIAPIN1 PE=1 SV=2	16	4	4	4	312	33.6	5.62	11.31	977451
P61981	14-3-3 protein gamma OS=Homo sapiens OX=9606 GN=YWHAG PE=1 SV=2	21	5	6	3	247	28.3	4.89	9.68	1.26019e+06
P63151	Serine/threonine-protein phosphatase 2A 55 kDa regulatory subunit B alpha isoform OS=Homo sapiens OX=9606 GN=PPP2R2A PE=1 SV=1	13	4	4	4	447	51.7	6.2	12.13	2.52685e+06
P01040	Cystatin-A OS=Homo sapiens OX=9606 GN=CSTA PE=1 SV=1	27	3	3	3	98	11	5.5	9.75	2151890
Q5SNT2	Transmembrane protein 201 OS=Homo sapiens OX=9606 GN=TMEM201 PE=1 SV=1	5	3	3	3	666	72.2	9.22	9.14	545492
O95373	Importin-7 OS=Homo sapiens OX=9606 GN=IPO7 PE=1 SV=1	5	4	4	4	1038	119.4	4.82	10.5	1.23186e+06
P28066	Proteasome subunit alpha type-5 OS=Homo sapiens OX=9606 GN=PSMA5 PE=1 SV=3	16	3	3	3	241	26.4	4.79	9.98	1.06262e+06
Q8NF37	Lysophosphatidylcholine acyltransferase 1 OS=Homo sapiens OX=9606 GN=LPCAT1 PE=1 SV=2	6	2	2	2	534	59.1	6.02	7.58	297883
P51452	Dual specificity protein phosphatase 3 OS=Homo sapiens OX=9606 GN=DUSP3 PE=1 SV=1	20	3	3	3	185	20.5	7.8	8.84	758472
Q99959	Plakophilin-2 OS=Homo sapiens OX=9606 GN=PKP2 PE=1 SV=2	4	4	4	4	881	97.4	9.33	7.51	703888
Q96CU9	FAD-dependent oxidoreductase domain-containing protein 1 OS=Homo sapiens OX=9606 GN=FOXRED1 PE=1 SV=2	8	3	3	3	486	53.8	7.78	8.91	298753
Q13162	Peroxiredoxin-4 OS=Homo sapiens OX=9606 GN=PRDX4 PE=1 SV=1	11	4	4	1	271	30.5	6.29	9.78	815255
P07814	Bifunctional glutamate/proline--tRNA ligase OS=Homo sapiens OX=9606 GN=EPRS1 PE=1 SV=5	4	5	5	5	1512	170.5	7.33	11.9	1.12746e+06
Q9BXW7	Haloacid dehalogenase-like hydrolase domain-containing 5 OS=Homo sapiens OX=9606 GN=HDHD5 PE=1 SV=1	11	3	3	3	423	46.3	8.13	8.39	645230
Q9BX40	Protein LSM14 homolog B OS=Homo sapiens OX=9606 GN=LSM14B PE=1 SV=1	17	3	3	3	385	42	9.69	10.74	402926
P51659	Peroxisomal multifunctional enzyme type 2 OS=Homo sapiens OX=9606 GN=HSD17B4 PE=1 SV=3	5	3	3	3	736	79.6	8.84	8.82	557138
Q99497	Parkinson disease protein 7 OS=Homo sapiens OX=9606 GN=PARK7 PE=1 SV=2	12	3	3	3	189	19.9	6.79	9.3	1.38027e+06
O95801	Tetratricopeptide repeat protein 4 OS=Homo sapiens OX=9606 GN=TTC4 PE=1 SV=3	10	4	4	4	387	44.7	5.6	9.97	1.61785e+06
P28070	Proteasome subunit beta type-4 OS=Homo sapiens OX=9606 GN=PSMB4 PE=1 SV=4	13	3	4	3	264	29.2	5.97	12.03	1.27558e+06
P39023	Large ribosomal subunit protein uL3 OS=Homo sapiens OX=9606 GN=RPL3 PE=1 SV=2	13	5	5	5	403	46.1	10.18	9.94	3.17805e+06
Q9UJZ1	Stomatin-like protein 2, mitochondrial OS=Homo sapiens OX=9606 GN=STOML2 PE=1 SV=1	12	3	3	3	356	38.5	7.39	7.91	1.55822e+06
P14866	Heterogeneous nuclear ribonucleoprotein L OS=Homo sapiens OX=9606 GN=HNRNPL PE=1 SV=2	8	4	4	4	589	64.1	8.22	10.86	2.31476e+06
P52294	Importin subunit alpha-5 OS=Homo sapiens OX=9606 GN=KPNA1 PE=1 SV=3	7	3	3	3	538	60.2	5.01	8.16	268537
P51610	Host cell factor 1 OS=Homo sapiens OX=9606 GN=HCFC1 PE=1 SV=2	1	2	2	2	2035	208.6	7.46	7.56
Q71UM5	Ribosomal protein eS27-like OS=Homo sapiens OX=9606 GN=RPS27L PE=1 SV=3	40	4	4	2	84	9.5	9.45	6.2	457764
B2RUZ4	Small integral membrane protein 1 OS=Homo sapiens OX=9606 GN=SMIM1 PE=1 SV=1	36	2	2	2	78	8.7	9.03	6.97	131714
Q96PU8	KH domain-containing RNA-binding protein QKI OS=Homo sapiens OX=9606 GN=QKI PE=1 SV=1	9	2	3	2	341	37.6	8.56	11.24	462373
Q9Y520	Protein PRRC2C OS=Homo sapiens OX=9606 GN=PRRC2C PE=1 SV=4	2	3	3	3	2896	316.7	9.13	9.09	506041
Q9Y3U8	Large ribosomal subunit protein eL36 OS=Homo sapiens OX=9606 GN=RPL36 PE=1 SV=3	29	3	4	3	105	12.2	11.59	10.79	3.28147e+06
Q9HA64	Ketosamine-3-kinase OS=Homo sapiens OX=9606 GN=FN3KRP PE=1 SV=2	8	2	2	2	309	34.4	7.33	7.37	1.86755e+06
P01859	Immunoglobulin heavy constant gamma 2 OS=Homo sapiens OX=9606 GN=IGHG2 PE=1 SV=3	14	4	4	3	395	43.8	6.52	10.51	2.89438e+07
P81605	Dermcidin OS=Homo sapiens OX=9606 GN=DCD PE=1 SV=2	23	3	7	3	110	11.3	6.54	22.59	3.61345e+07
Q9NXE4	Sphingomyelin phosphodiesterase 4 OS=Homo sapiens OX=9606 GN=SMPD4 PE=1 SV=3	6	3	3	3	866	97.7	8.27	9.62	72054.8
P01857	Immunoglobulin heavy constant gamma 1 OS=Homo sapiens OX=9606 GN=IGHG1 PE=1 SV=2	8	3	3	2	399	43.9	6.96	8.02	990567
A0A075B6R9	Probable non-functional immunoglobulin kappa variable 2D-24 OS=Homo sapiens OX=9606 GN=IGKV2D-24 PE=1 SV=1	13	3	54	2	120	13.1	8.87	95.29	4.11513e+07
Q9NWY4	Histone PARylation factor 1 OS=Homo sapiens OX=9606 GN=HPF1 PE=1 SV=2	10	3	3	3	346	39.4	6.8	7.6	282094
P09429	High mobility group protein B1 OS=Homo sapiens OX=9606 GN=HMGB1 PE=1 SV=3	13	2	2	1	215	24.9	5.74	7.69	549488
Q9BQG0	Myb-binding protein 1A OS=Homo sapiens OX=9606 GN=MYBBP1A PE=1 SV=2	3	4	4	4	1328	148.8	9.28	9.23	489796
Q00765	Receptor expression-enhancing protein 5 OS=Homo sapiens OX=9606 GN=REEP5 PE=1 SV=3	15	3	3	3	189	21.5	8.1	8.37	940866
O75153	Clustered mitochondria protein homolog OS=Homo sapiens OX=9606 GN=CLUH PE=1 SV=2	3	3	3	3	1309	146.6	6.13	8.48	173008
Q9Y5L0	Transportin-3 OS=Homo sapiens OX=9606 GN=TNPO3 PE=1 SV=3	5	4	4	4	923	104.1	5.57	7.56	712627
P06493	Cyclin-dependent kinase 1 OS=Homo sapiens OX=9606 GN=CDK1 PE=1 SV=3	19	5	5	3	297	34.1	8.4	13.52	1.04221e+06
O43809	Cleavage and polyadenylation specificity factor subunit 5 OS=Homo sapiens OX=9606 GN=NUDT21 PE=1 SV=1	17	2	2	2	227	26.2	8.82	9.12	763316
Q9Y4R8	Telomere length regulation protein TEL2 homolog OS=Homo sapiens OX=9606 GN=TELO2 PE=1 SV=2	5	4	4	4	837	91.7	5.76	10.61	872481
P54819	Adenylate kinase 2, mitochondrial OS=Homo sapiens OX=9606 GN=AK2 PE=1 SV=2	18	3	3	3	239	26.5	7.81	10.44	990001
P09622	Dihydrolipoyl dehydrogenase, mitochondrial OS=Homo sapiens OX=9606 GN=DLD PE=1 SV=2	6	3	3	3	509	54.1	7.85	7.7	725384
P09211	Glutathione S-transferase P OS=Homo sapiens OX=9606 GN=GSTP1 PE=1 SV=2	20	3	3	3	210	23.3	5.64	8.92	1.51305e+06
P41091	Eukaryotic translation initiation factor 2 subunit 3 OS=Homo sapiens OX=9606 GN=EIF2S3 PE=1 SV=3	8	3	3	3	472	51.1	8.4	9.58	921482
A8K2U0	Alpha-2-macroglobulin-like protein 1 OS=Homo sapiens OX=9606 GN=A2ML1 PE=1 SV=3	2	3	3	3	1454	161	5.73	8.69	798920
P49674	Casein kinase I isoform epsilon OS=Homo sapiens OX=9606 GN=CSNK1E PE=1 SV=1	10	3	3	3	416	47.3	9.66	9.17	753216
Q5T750	Protein KPLCE OS=Homo sapiens OX=9606 GN=KPLCE PE=1 SV=1	15	3	3	3	250	26.2	7.97	8.81	1.9855e+06
P14678	Small nuclear ribonucleoprotein-associated proteins B and B' OS=Homo sapiens OX=9606 GN=SNRPB PE=1 SV=2	15	3	3	3	240	24.6	11.19	8.62	5.18342e+06
P55884	Eukaryotic translation initiation factor 3 subunit B OS=Homo sapiens OX=9606 GN=EIF3B PE=1 SV=3	6	4	4	4	814	92.4	5	11.53	193934
Q09161	Nuclear cap-binding protein subunit 1 OS=Homo sapiens OX=9606 GN=NCBP1 PE=1 SV=1	8	4	4	4	790	91.8	6.43	11.29	285131
Q9P258	Protein RCC2 OS=Homo sapiens OX=9606 GN=RCC2 PE=1 SV=2	5	3	3	3	522	56	8.78	6.64	820830
P30154	Serine/threonine-protein phosphatase 2A 65 kDa regulatory subunit A beta isoform OS=Homo sapiens OX=9606 GN=PPP2R1B PE=1 SV=3	4	2	2	1	601	66.2	4.94	6.98	98328.6
P53365	Arfaptin-2 OS=Homo sapiens OX=9606 GN=ARFIP2 PE=1 SV=1	7	2	2	2	341	37.8	6.04	6.64	330801
P12081	Histidine--tRNA ligase, cytoplasmic OS=Homo sapiens OX=9606 GN=HARS1 PE=1 SV=2	7	3	3	3	509	57.4	5.88	6.04	267528
P13667	Protein disulfide-isomerase A4 OS=Homo sapiens OX=9606 GN=PDIA4 PE=1 SV=2	4	2	2	2	645	72.9	5.07	6.75	286276
Q9NX63	MICOS complex subunit MIC19 OS=Homo sapiens OX=9606 GN=CHCHD3 PE=1 SV=1	11	3	3	3	227	26.1	8.28	9.62	556635
O95347	Structural maintenance of chromosomes protein 2 OS=Homo sapiens OX=9606 GN=SMC2 PE=1 SV=2	4	4	4	4	1197	135.6	8.43	9.82	217741
P98179	RNA-binding protein 3 OS=Homo sapiens OX=9606 GN=RBM3 PE=1 SV=1	29	3	3	3	157	17.2	8.91	8.3	1.00173e+06
Q8IYB3	Serine/arginine repetitive matrix protein 1 OS=Homo sapiens OX=9606 GN=SRRM1 PE=1 SV=2	6	2	2	2	904	102.3	11.84	7.89	501079
O15067	Phosphoribosylformylglycinamidine synthase OS=Homo sapiens OX=9606 GN=PFAS PE=1 SV=4	3	3	3	3	1338	144.6	5.76	8.91	453624
O75319	RNA/RNP complex-1-interacting phosphatase OS=Homo sapiens OX=9606 GN=DUSP11 PE=1 SV=2	12	3	3	3	377	43.7	9.29	9.8	550879
Q86UK7	E3 ubiquitin-protein ligase ZNF598 OS=Homo sapiens OX=9606 GN=ZNF598 PE=1 SV=1	6	4	4	4	904	98.6	8.4	9.6	197721
P84090	Enhancer of rudimentary homolog OS=Homo sapiens OX=9606 GN=ERH PE=1 SV=1	35	3	3	3	104	12.3	5.92	8.03	3.25973e+06
Q9BQA1	Methylosome protein WDR77 OS=Homo sapiens OX=9606 GN=WDR77 PE=1 SV=1	8	3	3	3	342	36.7	5.17	9.22	2.97327e+06
P78344	Eukaryotic translation initiation factor 4 gamma 2 OS=Homo sapiens OX=9606 GN=EIF4G2 PE=1 SV=1	4	4	4	4	907	102.3	7.14	8.78	394306
Q8WWK9	Cytoskeleton-associated protein 2 OS=Homo sapiens OX=9606 GN=CKAP2 PE=1 SV=1	5	3	3	3	683	76.9	9.41	8.56	66359.6
Q9NZ01	Very-long-chain enoyl-CoA reductase OS=Homo sapiens OX=9606 GN=TECR PE=1 SV=1	12	3	3	3	308	36	9.45	10.32	1.68809e+06
P11310	Medium-chain specific acyl-CoA dehydrogenase, mitochondrial OS=Homo sapiens OX=9606 GN=ACADM PE=1 SV=1	5	2	2	2	421	46.6	8.37	4.07
Q9UHV9	Prefoldin subunit 2 OS=Homo sapiens OX=9606 GN=PFDN2 PE=1 SV=1	17	2	2	2	154	16.6	6.58	7.31	171456
P35249	Replication factor C subunit 4 OS=Homo sapiens OX=9606 GN=RFC4 PE=1 SV=2	12	3	3	3	363	39.7	8.02	8.4	431027
P35030	Trypsin-3 OS=Homo sapiens OX=9606 GN=PRSS3 PE=1 SV=2	8	2	2	2	304	32.5	7.49	6.58	6.03564e+06
Q15286	Ras-related protein Rab-35 OS=Homo sapiens OX=9606 GN=RAB35 PE=1 SV=1	11	2	3	1	201	23	8.29	8.6	244122
Q9BSF4	Mitochondrial import inner membrane translocase subunit Tim29 OS=Homo sapiens OX=9606 GN=TIMM29 PE=1 SV=2	12	2	2	2	260	29.2	8.09	6.62	215686
P49247	Ribose-5-phosphate isomerase OS=Homo sapiens OX=9606 GN=RPIA PE=1 SV=3	14	3	3	3	311	33.2	8.54	8.93
P51572	B-cell receptor-associated protein 31 OS=Homo sapiens OX=9606 GN=BCAP31 PE=1 SV=3	15	3	3	3	246	28	8.44	9.83	658294
P62917	Large ribosomal subunit protein uL2 OS=Homo sapiens OX=9606 GN=RPL8 PE=1 SV=2	13	3	3	3	257	28	11.03	7.75	4.43627e+06
Q9UPT8	Zinc finger CCCH domain-containing protein 4 OS=Homo sapiens OX=9606 GN=ZC3H4 PE=1 SV=3	5	4	4	4	1303	140.2	6.27	10.27	156729
O75155	Cullin-associated NEDD8-dissociated protein 2 OS=Homo sapiens OX=9606 GN=CAND2 PE=1 SV=3	2	2	2	1	1236	135.2	5.68	7.99	101656
P20339	Ras-related protein Rab-5A OS=Homo sapiens OX=9606 GN=RAB5A PE=1 SV=2	12	2	2	1	215	23.6	8.15	6.3	162772
P46781	Small ribosomal subunit protein uS4 OS=Homo sapiens OX=9606 GN=RPS9 PE=1 SV=3	18	4	4	4	194	22.6	10.65	9.15	1.717e+06
Q86Y56	Dynein axonemal assembly factor 5 OS=Homo sapiens OX=9606 GN=DNAAF5 PE=1 SV=4	5	4	4	4	855	93.5	6.42	9.15	838191
O15173	Membrane-associated progesterone receptor component 2 OS=Homo sapiens OX=9606 GN=PGRMC2 PE=1 SV=1	10	2	3	2	223	23.8	4.88	8.94	1.18696e+06
P84103	Serine/arginine-rich splicing factor 3 OS=Homo sapiens OX=9606 GN=SRSF3 PE=1 SV=1	34	4	4	4	164	19.3	11.65	11.37	2.16518e+06
P04792	Heat shock protein beta-1 OS=Homo sapiens OX=9606 GN=HSPB1 PE=1 SV=2	16	2	2	2	205	22.8	6.4	7.42	2.75088e+06
Q9NZT1	Calmodulin-like protein 5 OS=Homo sapiens OX=9606 GN=CALML5 PE=1 SV=2	21	2	2	2	146	15.9	4.44	6.48	9.48863e+06
Q9C0J8	pre-mRNA 3' end processing protein WDR33 OS=Homo sapiens OX=9606 GN=WDR33 PE=1 SV=2	3	3	3	3	1336	145.8	9.17	10.87	375409
O75880	Protein SCO1 homolog, mitochondrial OS=Homo sapiens OX=9606 GN=SCO1 PE=1 SV=1	12	3	3	3	301	33.8	8.88	8.01	1.10738e+06
P27824	Calnexin OS=Homo sapiens OX=9606 GN=CANX PE=1 SV=2	6	2	2	2	592	67.5	4.6	7.12	510475
Q9UIA9	Exportin-7 OS=Homo sapiens OX=9606 GN=XPO7 PE=1 SV=3	5	4	4	4	1087	123.8	6.32	8.18	850575
O00299	Chloride intracellular channel protein 1 OS=Homo sapiens OX=9606 GN=CLIC1 PE=1 SV=4	16	3	3	3	241	26.9	5.17	8.68	886757
P49327	Fatty acid synthase OS=Homo sapiens OX=9606 GN=FASN PE=1 SV=3	1	2	2	2	2511	273.3	6.44	8.17	86423.1
O75635	Serpin B7 OS=Homo sapiens OX=9606 GN=SERPINB7 PE=1 SV=1	6	2	2	2	380	42.9	6.8	6.53	530985
Q2TAM9	Tumor suppressor candidate gene 1 protein OS=Homo sapiens OX=9606 GN=TUSC1 PE=1 SV=3	16	2	2	2	212	23.4	11.18	7.45	6.91842e+06
Q14C86	GTPase-activating protein and VPS9 domain-containing protein 1 OS=Homo sapiens OX=9606 GN=GAPVD1 PE=1 SV=2	3	3	3	3	1478	164.9	5.22	8.45	118867
Q9UBM7	7-dehydrocholesterol reductase OS=Homo sapiens OX=9606 GN=DHCR7 PE=1 SV=1	6	3	3	3	475	54.5	8.7	7.22	3.01025e+06
Q9NSD9	Phenylalanine--tRNA ligase beta subunit OS=Homo sapiens OX=9606 GN=FARSB PE=1 SV=3	6	4	4	4	589	66.1	6.84	8.93	910531
Q29RF7	Sister chromatid cohesion protein PDS5 homolog A OS=Homo sapiens OX=9606 GN=PDS5A PE=1 SV=1	4	3	3	3	1337	150.7	7.91	8.49	153885
Q6P5R6	Ribosomal protein eL22-like OS=Homo sapiens OX=9606 GN=RPL22L1 PE=1 SV=2	20	2	2	2	122	14.6	9.38	6.76	4.145e+06
P08133	Annexin A6 OS=Homo sapiens OX=9606 GN=ANXA6 PE=1 SV=3	7	4	4	4	673	75.8	5.6	10.56	424135
P26583	High mobility group protein B2 OS=Homo sapiens OX=9606 GN=HMGB2 PE=1 SV=2	13	2	2	1	209	24	7.81	7.85	186452
Q96QK1	Vacuolar protein sorting-associated protein 35 OS=Homo sapiens OX=9606 GN=VPS35 PE=1 SV=2	4	3	3	3	796	91.6	5.49	8.28	556932
P61020	Ras-related protein Rab-5B OS=Homo sapiens OX=9606 GN=RAB5B PE=1 SV=1	12	2	2	1	215	23.7	8.13	6.47
Q9BUJ2	Heterogeneous nuclear ribonucleoprotein U-like protein 1 OS=Homo sapiens OX=9606 GN=HNRNPUL1 PE=1 SV=2	5	4	4	4	856	95.7	6.92	9.9	678513
O95292	Vesicle-associated membrane protein-associated protein B/C OS=Homo sapiens OX=9606 GN=VAPB PE=1 SV=3	19	3	3	2	243	27.2	7.3	10.25	496418
Q9Y512	Sorting and assembly machinery component 50 homolog OS=Homo sapiens OX=9606 GN=SAMM50 PE=1 SV=3	8	3	3	3	469	51.9	6.9	9.29	259067
Q53GQ0	Very-long-chain 3-oxoacyl-CoA reductase OS=Homo sapiens OX=9606 GN=HSD17B12 PE=1 SV=2	12	3	3	3	312	34.3	9.32	7.59
P35606	Coatomer subunit beta' OS=Homo sapiens OX=9606 GN=COPB2 PE=1 SV=2	4	3	3	3	906	102.4	5.27	7.89	277426
P52907	F-actin-capping protein subunit alpha-1 OS=Homo sapiens OX=9606 GN=CAPZA1 PE=1 SV=3	9	2	2	2	286	32.9	5.69	5.91	279350
P26640	Valine--tRNA ligase OS=Homo sapiens OX=9606 GN=VARS1 PE=1 SV=4	3	3	3	3	1264	140.4	7.59	6.42	636970
Q9UHD8	Septin-9 OS=Homo sapiens OX=9606 GN=SEPTIN9 PE=1 SV=2	6	3	3	3	586	65.4	8.97	6.5	275282
P69905	Hemoglobin subunit alpha OS=Homo sapiens OX=9606 GN=HBA1 PE=1 SV=2	22	3	3	1	142	15.2	8.68	8.13	805409
O14965	Aurora kinase A OS=Homo sapiens OX=9606 GN=AURKA PE=1 SV=3	10	3	3	2	403	45.8	9.39	8.56	646565
Q1KMD3	Heterogeneous nuclear ribonucleoprotein U-like protein 2 OS=Homo sapiens OX=9606 GN=HNRNPUL2 PE=1 SV=1	5	4	4	4	747	85.1	4.91	8.56	1.47094e+06
P05109	Protein S100-A8 OS=Homo sapiens OX=9606 GN=S100A8 PE=1 SV=1	24	2	2	2	93	10.8	7.03	6.29	6.52072e+06
P26368	Splicing factor U2AF 65 kDa subunit OS=Homo sapiens OX=9606 GN=U2AF2 PE=1 SV=4	8	2	2	2	475	53.5	9.09	7.89	328619
Q9UMS4	Pre-mRNA-processing factor 19 OS=Homo sapiens OX=9606 GN=PRPF19 PE=1 SV=1	8	4	4	4	504	55.1	6.61	9.79	1.95163e+06
Q9NRN7	L-aminoadipate-semialdehyde dehydrogenase-phosphopantetheinyl transferase OS=Homo sapiens OX=9606 GN=AASDHPPT PE=1 SV=2	7	2	2	2	309	35.8	6.8	7.27	652987
P26196	Probable ATP-dependent RNA helicase DDX6 OS=Homo sapiens OX=9606 GN=DDX6 PE=1 SV=2	12	3	3	3	483	54.4	8.66	11.08	54063
P38919	Eukaryotic initiation factor 4A-III OS=Homo sapiens OX=9606 GN=EIF4A3 PE=1 SV=4	7	2	2	1	411	46.8	6.73	7.71	155280
P51149	Ras-related protein Rab-7a OS=Homo sapiens OX=9606 GN=RAB7A PE=1 SV=1	12	2	2	2	207	23.5	6.7	6.34	294727
Q8TED1	Probable glutathione peroxidase 8 OS=Homo sapiens OX=9606 GN=GPX8 PE=1 SV=2	15	3	3	3	209	23.9	9.35	6.68
Q86YD1	Prostate tumor-overexpressed gene 1 protein OS=Homo sapiens OX=9606 GN=PTOV1 PE=1 SV=1	9	3	3	3	416	46.8	10.54	6.23	288465
Q9BU23	Lipase maturation factor 2 OS=Homo sapiens OX=9606 GN=LMF2 PE=1 SV=2	7	4	4	4	707	79.6	10.1	9.71	305475
Q9NQC3	Reticulon-4 OS=Homo sapiens OX=9606 GN=RTN4 PE=1 SV=2	2	2	3	2	1192	129.9	4.5	10.18	646269
P46783	Small ribosomal subunit protein eS10 OS=Homo sapiens OX=9606 GN=RPS10 PE=1 SV=1	14	2	2	2	165	18.9	10.15	5.73	4.21309e+06
Q07812	Apoptosis regulator BAX OS=Homo sapiens OX=9606 GN=BAX PE=1 SV=1	13	2	2	2	192	21.2	5.22	6.44	168294
Q9Y5X3	Sorting nexin-5 OS=Homo sapiens OX=9606 GN=SNX5 PE=1 SV=1	8	3	3	3	404	46.8	6.76	6.25	404906
Q9H845	Complex I assembly factor ACAD9, mitochondrial OS=Homo sapiens OX=9606 GN=ACAD9 PE=1 SV=1	6	4	4	4	621	68.7	7.96	8.97	2.76071e+06
P62841	Small ribosomal subunit protein uS19 OS=Homo sapiens OX=9606 GN=RPS15 PE=1 SV=2	31	4	4	4	145	17	10.39	9.58	2.04688e+06
Q9UGI8	Testin OS=Homo sapiens OX=9606 GN=TES PE=1 SV=1	8	3	3	3	421	48	7.68	7.11	543813
P62136	Serine/threonine-protein phosphatase PP1-alpha catalytic subunit OS=Homo sapiens OX=9606 GN=PPP1CA PE=1 SV=1	12	3	3	3	330	37.5	6.33	5.2	384461
O14979	Heterogeneous nuclear ribonucleoprotein D-like OS=Homo sapiens OX=9606 GN=HNRNPDL PE=1 SV=3	6	2	2	1	420	46.4	9.57	7.16	236094
O60701	UDP-glucose 6-dehydrogenase OS=Homo sapiens OX=9606 GN=UGDH PE=1 SV=1	6	3	3	3	494	55	7.12	7.74	853589
P04083	Annexin A1 OS=Homo sapiens OX=9606 GN=ANXA1 PE=1 SV=2	14	4	4	4	346	38.7	7.02	9.93	1.15266e+06
P61619	Protein transport protein Sec61 subunit alpha isoform 1 OS=Homo sapiens OX=9606 GN=SEC61A1 PE=1 SV=2	5	3	3	3	476	52.2	8.06	7.84	1.57458e+06
P62318	Small nuclear ribonucleoprotein Sm D3 OS=Homo sapiens OX=9606 GN=SNRPD3 PE=1 SV=1	25	2	2	2	126	13.9	10.32	7.15	1.00816e+06
Q16698	2,4-dienoyl-CoA reductase [(3E)-enoyl-CoA-producing], mitochondrial OS=Homo sapiens OX=9606 GN=DECR1 PE=1 SV=1	10	2	2	2	335	36	9.28	7.85
P41250	Glycine--tRNA ligase OS=Homo sapiens OX=9606 GN=GARS1 PE=1 SV=3	4	3	3	3	739	83.1	7.03	8.36	587425
Q5T440	Putative transferase CAF17, mitochondrial OS=Homo sapiens OX=9606 GN=IBA57 PE=1 SV=1	7	2	2	2	356	38.1	9.83	6.49	575560
Q6IAN0	Dehydrogenase/reductase SDR family member 7B OS=Homo sapiens OX=9606 GN=DHRS7B PE=1 SV=2	9	3	3	3	325	35.1	9.55	5.88	690820
Q5BKZ1	DBIRD complex subunit ZNF326 OS=Homo sapiens OX=9606 GN=ZNF326 PE=1 SV=2	7	4	4	4	582	65.6	5.15	6.72	804528
Q9Y314	Nitric oxide synthase-interacting protein OS=Homo sapiens OX=9606 GN=NOSIP PE=1 SV=1	19	4	4	4	301	33.2	8.82	9.61	858055
Q9P035	Very-long-chain (3R)-3-hydroxyacyl-CoA dehydratase 3 OS=Homo sapiens OX=9606 GN=HACD3 PE=1 SV=2	7	3	3	3	362	43.1	8.94	9.91	1.03156e+06
P47929	Galectin-7 OS=Homo sapiens OX=9606 GN=LGALS7 PE=1 SV=2	17	2	2	2	136	15.1	7.62	5.98	1.01115e+06
Q96DG6	Carboxymethylenebutenolidase homolog OS=Homo sapiens OX=9606 GN=CMBL PE=1 SV=1	14	3	3	3	245	28	7.18	8.61	3.87698e+06
Q9H1E1	Ribonuclease 7 OS=Homo sapiens OX=9606 GN=RNASE7 PE=1 SV=2	26	3	3	3	156	17.4	9.69	7.51	535122
Q96T37	RNA-binding protein 15 OS=Homo sapiens OX=9606 GN=RBM15 PE=1 SV=2	5	4	4	4	977	107.1	10.08	6.9	331482
Q8NEC7	Glutathione S-transferase C-terminal domain-containing protein OS=Homo sapiens OX=9606 GN=GSTCD PE=1 SV=2	5	2	2	2	633	71	7.78	7.61	109887
Q13765	Nascent polypeptide-associated complex subunit alpha OS=Homo sapiens OX=9606 GN=NACA PE=1 SV=1	13	2	2	2	215	23.4	4.56	7.37	746115
P26599	Polypyrimidine tract-binding protein 1 OS=Homo sapiens OX=9606 GN=PTBP1 PE=1 SV=2	8	3	3	3	557	59.6	9.16	8.62	947769
Q9P2N5	RNA-binding protein 27 OS=Homo sapiens OX=9606 GN=RBM27 PE=1 SV=2	4	3	3	2	1060	118.6	9.19	7.13	188289
P55209	Nucleosome assembly protein 1-like 1 OS=Homo sapiens OX=9606 GN=NAP1L1 PE=1 SV=1	9	2	2	2	391	45.3	4.46	7.73	386808
O43505	Beta-1,4-glucuronyltransferase 1 OS=Homo sapiens OX=9606 GN=B4GAT1 PE=1 SV=1	10	3	4	3	415	47.1	7.2	12.22	1.4724e+06
Q15436	Protein transport protein Sec23A OS=Homo sapiens OX=9606 GN=SEC23A PE=1 SV=2	5	3	3	3	765	86.1	7.08	8.45	162098
P49755	Transmembrane emp24 domain-containing protein 10 OS=Homo sapiens OX=9606 GN=TMED10 PE=1 SV=2	13	2	2	2	219	25	7.44	7.24
Q8WVX9	Fatty acyl-CoA reductase 1 OS=Homo sapiens OX=9606 GN=FAR1 PE=1 SV=1	5	2	2	2	515	59.3	9.17	7.01	235190
Q04837	Single-stranded DNA-binding protein, mitochondrial OS=Homo sapiens OX=9606 GN=SSBP1 PE=1 SV=1	19	2	2	2	148	17.2	9.6	5.87	101117
P49756	RNA-binding protein 25 OS=Homo sapiens OX=9606 GN=RBM25 PE=1 SV=3	6	3	3	3	843	100.1	6.32	9.46	224733
P82912	Small ribosomal subunit protein uS11m OS=Homo sapiens OX=9606 GN=MRPS11 PE=1 SV=2	16	3	3	3	194	20.6	10.81	10.6	390869
Q9UJ70	N-acetyl-D-glucosamine kinase OS=Homo sapiens OX=9606 GN=NAGK PE=1 SV=4	7	2	2	2	344	37.4	6.24	5.92
Q9ULW0	Targeting protein for Xklp2 OS=Homo sapiens OX=9606 GN=TPX2 PE=1 SV=2	4	2	2	2	747	85.6	9.23	4.92	52183.2
Q8NI60	Atypical kinase COQ8A, mitochondrial OS=Homo sapiens OX=9606 GN=COQ8A PE=1 SV=1	3	2	2	2	647	71.9	6.99	5.61	309770
Q9NXS2	Glutaminyl-peptide cyclotransferase-like protein OS=Homo sapiens OX=9606 GN=QPCTL PE=1 SV=2	6	2	2	2	382	42.9	9.82	5.43	805001
P38117	Electron transfer flavoprotein subunit beta OS=Homo sapiens OX=9606 GN=ETFB PE=1 SV=3	20	4	4	4	255	27.8	8.1	9.84	908146
Q9H078	Mitochondrial disaggregase OS=Homo sapiens OX=9606 GN=CLPB PE=1 SV=1	6	3	3	3	707	78.7	9.01	8.86	142379
P07384	Calpain-1 catalytic subunit OS=Homo sapiens OX=9606 GN=CAPN1 PE=1 SV=1	5	3	3	3	714	81.8	5.67	9.2	1.89378e+06
Q8WVD3	E3 ubiquitin-protein ligase RNF138 OS=Homo sapiens OX=9606 GN=RNF138 PE=1 SV=1	12	3	3	3	245	28.2	6.93	7.76	314963
P38606	V-type proton ATPase catalytic subunit A OS=Homo sapiens OX=9606 GN=ATP6V1A PE=1 SV=2	5	2	2	2	617	68.3	5.52	7.05	337305
Q9UHX1	Poly(U)-binding-splicing factor PUF60 OS=Homo sapiens OX=9606 GN=PUF60 PE=1 SV=1	7	2	2	2	559	59.8	5.29	8.19	282310
Q9UNX3	Ribosomal protein uL24-like OS=Homo sapiens OX=9606 GN=RPL26L1 PE=1 SV=1	18	3	3	3	145	17.2	10.55	7.53	3820411
Q14966	Zinc finger protein 638 OS=Homo sapiens OX=9606 GN=ZNF638 PE=1 SV=2	2	4	4	4	1978	220.5	6.38	7.96	617496
P51153	Ras-related protein Rab-13 OS=Homo sapiens OX=9606 GN=RAB13 PE=1 SV=1	15	3	4	2	203	22.8	9.19	9.71	1.90199e+06
Q9UKF6	Cleavage and polyadenylation specificity factor subunit 3 OS=Homo sapiens OX=9606 GN=CPSF3 PE=1 SV=1	4	2	2	2	684	77.4	5.6	6.03	175416
Q9H3K6	BolA-like protein 2 OS=Homo sapiens OX=9606 GN=BOLA2 PE=1 SV=1	27	2	2	2	86	10.1	6.52	5.86	383993
Q96EY1	DnaJ homolog subfamily A member 3, mitochondrial OS=Homo sapiens OX=9606 GN=DNAJA3 PE=1 SV=2	5	2	2	2	480	52.5	9.26	5.58	3.20889e+06
Q96E22	Dehydrodolichyl diphosphate synthase complex subunit NUS1 OS=Homo sapiens OX=9606 GN=NUS1 PE=1 SV=1	9	2	2	2	293	33.2	8.47	7.13	250222
P11216	Glycogen phosphorylase, brain form OS=Homo sapiens OX=9606 GN=PYGB PE=1 SV=5	3	2	2	1	843	96.6	6.86	5.9
P24539	ATP synthase F(0) complex subunit B1, mitochondrial OS=Homo sapiens OX=9606 GN=ATP5PB PE=1 SV=2	9	2	2	2	256	28.9	9.36	6.42	445932
Q9NX58	Cell growth-regulating nucleolar protein OS=Homo sapiens OX=9606 GN=LYAR PE=1 SV=3	9	2	2	2	379	43.6	9.57	6.29	102856
P06702	Protein S100-A9 OS=Homo sapiens OX=9606 GN=S100A9 PE=1 SV=1	20	2	2	2	114	13.2	6.13	7.11	1.59806e+06
P46779	Large ribosomal subunit protein eL28 OS=Homo sapiens OX=9606 GN=RPL28 PE=1 SV=3	19	3	3	3	137	15.7	12.02	7.31	5.72942e+06
P85298	Rho GTPase-activating protein 8 OS=Homo sapiens OX=9606 GN=ARHGAP8 PE=1 SV=1	7	2	2	2	464	53.5	9.41	6.65	593351
P06737	Glycogen phosphorylase, liver form OS=Homo sapiens OX=9606 GN=PYGL PE=1 SV=4	3	2	2	1	847	97.1	7.17	5.04	739788
Q9Y679	Lipid droplet-regulating VLDL assembly factor AUP1 OS=Homo sapiens OX=9606 GN=AUP1 PE=1 SV=2	7	2	2	2	410	45.8	8.65	7.77	654393
Q02543	Large ribosomal subunit protein eL20 OS=Homo sapiens OX=9606 GN=RPL18A PE=1 SV=2	13	2	2	2	176	20.7	10.71	6.03	616485
Q9H0U4	Ras-related protein Rab-1B OS=Homo sapiens OX=9606 GN=RAB1B PE=1 SV=1	13	2	3	1	201	22.2	5.73	8.29	445627
Q01081	Splicing factor U2AF 35 kDa subunit OS=Homo sapiens OX=9606 GN=U2AF1 PE=1 SV=3	13	2	2	2	240	27.9	8.81	5.79	79420.7
Q7Z4Q2	HEAT repeat-containing protein 3 OS=Homo sapiens OX=9606 GN=HEATR3 PE=1 SV=2	5	3	3	3	680	74.5	5.11	7.46	897970
Q93100	Phosphorylase b kinase regulatory subunit beta OS=Homo sapiens OX=9606 GN=PHKB PE=1 SV=3	3	3	3	3	1093	124.8	6.95	6.9	186379
Q9HD45	Transmembrane 9 superfamily member 3 OS=Homo sapiens OX=9606 GN=TM9SF3 PE=1 SV=2	5	3	3	3	589	67.8	7.21	6.62	934541
O14735	CDP-diacylglycerol--inositol 3-phosphatidyltransferase OS=Homo sapiens OX=9606 GN=CDIPT PE=1 SV=1	10	2	3	2	213	23.5	8.03	7.68	551417
P48739	Phosphatidylinositol transfer protein beta isoform OS=Homo sapiens OX=9606 GN=PITPNB PE=1 SV=2	13	2	2	2	271	31.5	6.87	7.39	372080
Q5T8P6	RNA-binding protein 26 OS=Homo sapiens OX=9606 GN=RBM26 PE=1 SV=3	3	3	3	2	1007	113.5	9.16	6.5	567478
O43598	2'-deoxynucleoside 5'-phosphate N-hydrolase 1 OS=Homo sapiens OX=9606 GN=DNPH1 PE=1 SV=1	10	1	1	1	174	19.1	5.05	4.76	76439.6
P0DUB6	Alpha-amylase 1A OS=Homo sapiens OX=9606 GN=AMY1A PE=1 SV=1	5	2	2	2	511	57.7	6.93	6.17
Q9NPD3	Exosome complex component RRP41 OS=Homo sapiens OX=9606 GN=EXOSC4 PE=1 SV=3	9	2	2	2	245	26.4	6.52	5.73	501808
Q9Y4P3	Transducin beta-like protein 2 OS=Homo sapiens OX=9606 GN=TBL2 PE=1 SV=1	7	3	3	3	447	49.8	9.44	7.8	1.02895e+07
P61160	Actin-related protein 2 OS=Homo sapiens OX=9606 GN=ACTR2 PE=1 SV=1	8	2	2	2	394	44.7	6.74	5.86	153743
P25789	Proteasome subunit alpha type-4 OS=Homo sapiens OX=9606 GN=PSMA4 PE=1 SV=1	8	3	3	3	261	29.5	7.72	7.6	2.62764e+06
P24941	Cyclin-dependent kinase 2 OS=Homo sapiens OX=9606 GN=CDK2 PE=1 SV=2	9	3	3	1	298	33.9	8.68	7.51	203740
Q14683	Structural maintenance of chromosomes protein 1A OS=Homo sapiens OX=9606 GN=SMC1A PE=1 SV=2	2	3	3	3	1233	143.1	7.64	7.63	164412
Q9UNF1	Melanoma-associated antigen D2 OS=Homo sapiens OX=9606 GN=MAGED2 PE=1 SV=2	6	2	2	2	606	64.9	9.32	7.09	144576
Q7Z434	Mitochondrial antiviral-signaling protein OS=Homo sapiens OX=9606 GN=MAVS PE=1 SV=2	9	3	3	3	540	56.5	5.52	10.08	266952
Q15517	Corneodesmosin OS=Homo sapiens OX=9606 GN=CDSN PE=1 SV=3	6	2	2	2	529	51.5	8.35	6.26	1.15498e+06
P31025	Lipocalin-1 OS=Homo sapiens OX=9606 GN=LCN1 PE=1 SV=1	13	2	2	2	176	19.2	5.58	5.76	2.07204e+06
P31939	Bifunctional purine biosynthesis protein ATIC OS=Homo sapiens OX=9606 GN=ATIC PE=1 SV=3	6	3	3	3	592	64.6	6.71	8.32	778309
O75525	KH domain-containing, RNA-binding, signal transduction-associated protein 3 OS=Homo sapiens OX=9606 GN=KHDRBS3 PE=1 SV=1	11	4	4	4	346	38.8	7.61	9.8	694194
Q9NWW5	Ceroid-lipofuscinosis neuronal protein 6 OS=Homo sapiens OX=9606 GN=CLN6 PE=1 SV=1	7	2	2	2	311	35.9	8.87	7.06	384328
O00165	HCLS1-associated protein X-1 OS=Homo sapiens OX=9606 GN=HAX1 PE=1 SV=2	8	2	2	2	279	31.6	4.92	5.83	863794
P42357	Histidine ammonia-lyase OS=Homo sapiens OX=9606 GN=HAL PE=1 SV=1	4	2	2	2	657	72.7	6.95	4.94	115988
Q96KG9	N-terminal kinase-like protein OS=Homo sapiens OX=9606 GN=SCYL1 PE=1 SV=1	5	3	3	3	808	89.6	6.3	6.82	410312
P07910	Heterogeneous nuclear ribonucleoproteins C1/C2 OS=Homo sapiens OX=9606 GN=HNRNPC PE=1 SV=4	13	3	3	3	306	33.7	5.08	8.7	379639
Q9H0W9	Ester hydrolase C11orf54 OS=Homo sapiens OX=9606 GN=C11orf54 PE=1 SV=1	9	2	2	2	315	35.1	6.7	7.11	747500
Q14739	Delta(14)-sterol reductase LBR OS=Homo sapiens OX=9606 GN=LBR PE=1 SV=2	4	2	3	2	615	70.7	9.36	8.72	2.00933e+06
Q2KHM9	Protein moonraker OS=Homo sapiens OX=9606 GN=KIAA0753 PE=1 SV=3	7	4	4	4	967	109.3	7.68	5.27	186708
Q9BWM7	Sideroflexin-3 OS=Homo sapiens OX=9606 GN=SFXN3 PE=1 SV=3	9	2	2	1	321	35.5	9.1	6.99	100505
Q96GD4	Aurora kinase B OS=Homo sapiens OX=9606 GN=AURKB PE=1 SV=3	6	2	2	1	344	39.3	9.29	5.92
P47914	Large ribosomal subunit protein eL29 OS=Homo sapiens OX=9606 GN=RPL29 PE=1 SV=2	14	2	2	2	159	17.7	11.66	5.56	437186
Q6NVV1	Putative ribosomal protein uL13-like OS=Homo sapiens OX=9606 GN=RPL13AP3 PE=5 SV=1	29	3	3	3	102	12.1	10.76	6.64	3.4516e+06
P00505	Aspartate aminotransferase, mitochondrial OS=Homo sapiens OX=9606 GN=GOT2 PE=1 SV=3	7	3	3	3	430	47.5	9.01	7.06	861310
P47813	Eukaryotic translation initiation factor 1A, X-chromosomal OS=Homo sapiens OX=9606 GN=EIF1AX PE=1 SV=2	25	3	3	3	144	16.5	5.24	8.24	922944
P10515	Dihydrolipoyllysine-residue acetyltransferase component of pyruvate dehydrogenase complex, mitochondrial OS=Homo sapiens OX=9606 GN=DLAT PE=1 SV=3	5	3	3	3	647	69	7.84	7.41	1.07828e+06
Q9NUQ2	1-acyl-sn-glycerol-3-phosphate acyltransferase epsilon OS=Homo sapiens OX=9606 GN=AGPAT5 PE=1 SV=3	6	2	2	2	364	42	9.1	5.53	591420
P61081	NEDD8-conjugating enzyme Ubc12 OS=Homo sapiens OX=9606 GN=UBE2M PE=1 SV=1	17	3	3	3	183	20.9	7.69	7.5	154799
P09661	U2 small nuclear ribonucleoprotein A' OS=Homo sapiens OX=9606 GN=SNRPA1 PE=1 SV=2	10	2	2	2	255	28.4	8.62	6.1
P40616	ADP-ribosylation factor-like protein 1 OS=Homo sapiens OX=9606 GN=ARL1 PE=1 SV=1	13	2	2	2	181	20.4	5.72	6.34	798944
Q14344	Guanine nucleotide-binding protein subunit alpha-13 OS=Homo sapiens OX=9606 GN=GNA13 PE=1 SV=2	6	2	3	1	377	44	8	8.45	3.37887e+06
Q9UQE7	Structural maintenance of chromosomes protein 3 OS=Homo sapiens OX=9606 GN=SMC3 PE=1 SV=2	2	2	2	2	1217	141.5	7.18	6.54	430206
P08243	Asparagine synthetase [glutamine-hydrolyzing] OS=Homo sapiens OX=9606 GN=ASNS PE=1 SV=4	6	3	3	3	561	64.3	6.86	5.18	777864
P60981	Destrin OS=Homo sapiens OX=9606 GN=DSTN PE=1 SV=3	15	2	2	2	165	18.5	7.85	5.93	437743
Q09666	Neuroblast differentiation-associated protein AHNAK OS=Homo sapiens OX=9606 GN=AHNAK PE=1 SV=2	1	3	3	3	5890	628.7	6.15	5.75	752532
O15397	Importin-8 OS=Homo sapiens OX=9606 GN=IPO8 PE=1 SV=2	2	2	2	2	1037	119.9	5.16	6.13	861956
P29692	Elongation factor 1-delta OS=Homo sapiens OX=9606 GN=EEF1D PE=1 SV=5	13	2	2	2	281	31.1	5.01	6.34	458719
Q8WVV4	Protein POF1B OS=Homo sapiens OX=9606 GN=POF1B PE=1 SV=3	7	3	3	3	589	68	6.32	8.73	959263
P62633	CCHC-type zinc finger nucleic acid binding protein OS=Homo sapiens OX=9606 GN=CNBP PE=1 SV=1	13	2	2	2	177	19.5	7.71	5.01	195265
O75964	ATP synthase subunit g, mitochondrial OS=Homo sapiens OX=9606 GN=ATP5MG PE=1 SV=3	23	2	2	2	103	11.4	9.64	5.36	1.50592e+06
Q9UM00	Calcium load-activated calcium channel OS=Homo sapiens OX=9606 GN=TMCO1 PE=1 SV=2	10	2	2	2	239	27.1	10.26	5.83	1.42152e+06
Q9H3P2	Negative elongation factor A OS=Homo sapiens OX=9606 GN=NELFA PE=1 SV=3	6	2	2	2	528	57.2	9.03	7.78	72122.5
O75794	Cell division cycle protein 123 homolog OS=Homo sapiens OX=9606 GN=CDC123 PE=1 SV=1	7	2	2	2	336	39.1	4.81	6.2
Q9BZG1	Ras-related protein Rab-34 OS=Homo sapiens OX=9606 GN=RAB34 PE=1 SV=1	8	2	2	2	259	29	7.88	5.79	209551
P62910	Large ribosomal subunit protein eL32 OS=Homo sapiens OX=9606 GN=RPL32 PE=1 SV=2	15	2	2	2	135	15.9	11.33	5.47	1.31037e+06
Q04760	Lactoylglutathione lyase OS=Homo sapiens OX=9606 GN=GLO1 PE=1 SV=4	14	2	3	2	184	20.8	5.31	9.51	717682
P46087	Probable 28S rRNA (cytosine(4447)-C(5))-methyltransferase OS=Homo sapiens OX=9606 GN=NOP2 PE=1 SV=2	3	2	2	2	812	89.2	9.23	4.87	139497
Q7L5L3	Lysophospholipase D GDPD3 OS=Homo sapiens OX=9606 GN=GDPD3 PE=1 SV=3	7	2	2	2	318	36.6	7.97	5.57	537128
Q9Y4E8	Ubiquitin carboxyl-terminal hydrolase 15 OS=Homo sapiens OX=9606 GN=USP15 PE=1 SV=3	3	3	3	3	981	112.3	5.22	7.33	148357
P08574	Cytochrome c1, heme protein, mitochondrial OS=Homo sapiens OX=9606 GN=CYC1 PE=1 SV=3	9	2	2	2	325	35.4	9	6.42	650816
Q99661	Kinesin-like protein KIF2C OS=Homo sapiens OX=9606 GN=KIF2C PE=1 SV=2	5	3	3	3	725	81.3	7.83	6.62	418750
Q9Y421	Protein FAM32A OS=Homo sapiens OX=9606 GN=FAM32A PE=1 SV=2	23	3	3	3	112	13.2	9.99	7.27	2.35137e+06
P02786	Transferrin receptor protein 1 OS=Homo sapiens OX=9606 GN=TFRC PE=1 SV=2	5	3	3	3	760	84.8	6.61	8.23
O00425	Insulin-like growth factor 2 mRNA-binding protein 3 OS=Homo sapiens OX=9606 GN=IGF2BP3 PE=1 SV=2	7	4	4	4	579	63.7	8.87	9.32	763376
P10599	Thioredoxin OS=Homo sapiens OX=9606 GN=TXN PE=1 SV=3	20	2	2	2	105	11.7	4.92	5.31	6.05109e+06
O95881	Thioredoxin domain-containing protein 12 OS=Homo sapiens OX=9606 GN=TXNDC12 PE=1 SV=1	17	2	2	2	172	19.2	5.4	6.57	472423
Q8WUK0	Phosphatidylglycerophosphatase and protein-tyrosine phosphatase 1 OS=Homo sapiens OX=9606 GN=PTPMT1 PE=1 SV=1	12	2	2	2	201	22.8	9.77	5.86	657863
P28331	NADH-ubiquinone oxidoreductase 75 kDa subunit, mitochondrial OS=Homo sapiens OX=9606 GN=NDUFS1 PE=1 SV=3	5	2	2	2	727	79.4	6.23	7.65	153992
Q9BRS2	Serine/threonine-protein kinase RIO1 OS=Homo sapiens OX=9606 GN=RIOK1 PE=1 SV=2	6	3	3	3	568	65.5	6.19	8.64	505026
O60762	Dolichol-phosphate mannosyltransferase subunit 1 OS=Homo sapiens OX=9606 GN=DPM1 PE=1 SV=1	9	2	2	2	260	29.6	9.57	3.69	1.17171e+06
P61313	Large ribosomal subunit protein eL15 OS=Homo sapiens OX=9606 GN=RPL15 PE=1 SV=2	16	3	3	3	204	24.1	11.62	7.75	3.49064e+06
Q9NP61	ADP-ribosylation factor GTPase-activating protein 3 OS=Homo sapiens OX=9606 GN=ARFGAP3 PE=1 SV=1	5	2	2	2	516	56.9	7.36	6.2	106126
P30837	Aldehyde dehydrogenase X, mitochondrial OS=Homo sapiens OX=9606 GN=ALDH1B1 PE=1 SV=4	6	3	3	2	517	57.2	6.99	7.16	462811
P00491	Purine nucleoside phosphorylase OS=Homo sapiens OX=9606 GN=PNP PE=1 SV=2	9	2	2	2	289	32.1	6.95	6.47	390285
Q9UNM6	26S proteasome non-ATPase regulatory subunit 13 OS=Homo sapiens OX=9606 GN=PSMD13 PE=1 SV=2	7	3	3	3	376	42.9	5.81	4.92	147513
P60059	Protein transport protein Sec61 subunit gamma OS=Homo sapiens OX=9606 GN=SEC61G PE=1 SV=1	37	2	2	2	68	7.7	9.99	7.03	2.22086e+06
Q9Y5A9	YTH domain-containing family protein 2 OS=Homo sapiens OX=9606 GN=YTHDF2 PE=1 SV=2	4	2	2	1	579	62.3	8.79	3.31	599562
Q9BQ39	ATP-dependent RNA helicase DDX50 OS=Homo sapiens OX=9606 GN=DDX50 PE=1 SV=1	3	2	2	1	737	82.5	9.17	5.56
P84098	Large ribosomal subunit protein eL19 OS=Homo sapiens OX=9606 GN=RPL19 PE=1 SV=1	13	3	3	3	196	23.5	11.47	6.87	17704055
Q96D46	60S ribosomal export protein NMD3 OS=Homo sapiens OX=9606 GN=NMD3 PE=1 SV=1	6	2	3	2	503	57.6	7.14	10
Q7Z2W4	Zinc finger CCCH-type antiviral protein 1 OS=Homo sapiens OX=9606 GN=ZC3HAV1 PE=1 SV=3	4	2	2	2	902	101.4	8.4	6.66	84734.5
Q9Y606	Pseudouridylate synthase 1 homolog OS=Homo sapiens OX=9606 GN=PUS1 PE=1 SV=3	5	2	2	2	427	47.4	8.41	5.46	80631
P61353	Large ribosomal subunit protein eL27 OS=Homo sapiens OX=9606 GN=RPL27 PE=1 SV=2	21	2	2	2	136	15.8	10.56	6.19	965490
Q99729	Heterogeneous nuclear ribonucleoprotein A/B OS=Homo sapiens OX=9606 GN=HNRNPAB PE=1 SV=2	6	2	2	2	332	36.2	8.21	4.97	510217
P04439	HLA class I histocompatibility antigen, A alpha chain OS=Homo sapiens OX=9606 GN=HLA-A PE=1 SV=2	12	3	3	1	365	40.8	6	7.88	523875
Q96DA0	Zymogen granule protein 16 homolog B OS=Homo sapiens OX=9606 GN=ZG16B PE=1 SV=3	18	2	2	2	208	22.7	7.39	6.49	1.2016e+06
P08754	Guanine nucleotide-binding protein G(i) subunit alpha-3 OS=Homo sapiens OX=9606 GN=GNAI3 PE=1 SV=3	6	2	3	1	354	40.5	5.69	8.17	154831
P14324	Farnesyl pyrophosphate synthase OS=Homo sapiens OX=9606 GN=FDPS PE=1 SV=4	6	2	2	2	419	48.2	6.15	5.7	646623
P11177	Pyruvate dehydrogenase E1 component subunit beta, mitochondrial OS=Homo sapiens OX=9606 GN=PDHB PE=1 SV=3	8	3	3	3	359	39.2	6.65	5.22	1.29934e+06
P50750	Cyclin-dependent kinase 9 OS=Homo sapiens OX=9606 GN=CDK9 PE=1 SV=3	6	2	2	1	372	42.8	8.79	5.94	51770.1
P40763	Signal transducer and activator of transcription 3 OS=Homo sapiens OX=9606 GN=STAT3 PE=1 SV=2	4	2	2	2	770	88	6.3	6.5	288925
Q14232	Translation initiation factor eIF-2B subunit alpha OS=Homo sapiens OX=9606 GN=EIF2B1 PE=1 SV=1	7	2	2	2	305	33.7	7.33	4.98	262141
P78332	RNA-binding protein 6 OS=Homo sapiens OX=9606 GN=RBM6 PE=1 SV=5	2	2	2	2	1123	128.6	6.32	6.13	47130
Q7Z353	Highly divergent homeobox OS=Homo sapiens OX=9606 GN=HDX PE=1 SV=1	3	2	2	2	690	77.2	5.87	5.21	135884
Q00536	Cyclin-dependent kinase 16 OS=Homo sapiens OX=9606 GN=CDK16 PE=1 SV=1	4	2	2	1	496	55.7	7.62	5.29
Q9Y4X0	Nuclear protein AMMECR1 OS=Homo sapiens OX=9606 GN=AMMECR1 PE=1 SV=1	6	2	2	2	333	35.4	8.63	5.43	1.1234e+06
Q9H974	Queuine tRNA-ribosyltransferase accessory subunit 2 OS=Homo sapiens OX=9606 GN=QTRT2 PE=1 SV=1	5	1	1	1	415	46.7	6.81	4.56	185347
Q96H55	Unconventional myosin-XIX OS=Homo sapiens OX=9606 GN=MYO19 PE=1 SV=2	2	2	2	2	970	109.1	7.71	5.65	2.50285e+06
P36776	Lon protease homolog, mitochondrial OS=Homo sapiens OX=9606 GN=LONP1 PE=1 SV=2	3	2	2	2	959	106.4	6.39	4.55	231321
Q9P2R7	Succinate--CoA ligase [ADP-forming] subunit beta, mitochondrial OS=Homo sapiens OX=9606 GN=SUCLA2 PE=1 SV=3	4	2	3	2	463	50.3	7.42	7.81	494496
Q96TA2	ATP-dependent zinc metalloprotease YME1L1 OS=Homo sapiens OX=9606 GN=YME1L1 PE=1 SV=2	4	4	4	4	773	86.4	8.76	8.84	911803
P49207	Large ribosomal subunit protein eL34 OS=Homo sapiens OX=9606 GN=RPL34 PE=1 SV=3	21	3	3	3	117	13.3	11.47	6.94	3.33839e+06
Q6ZVX7	F-box only protein 50 OS=Homo sapiens OX=9606 GN=NCCRP1 PE=1 SV=1	15	2	2	2	275	30.8	6.62	6.85	938428
P48556	26S proteasome non-ATPase regulatory subunit 8 OS=Homo sapiens OX=9606 GN=PSMD8 PE=1 SV=2	7	3	3	3	350	39.6	9.7	6.16	3.44045e+06
O43143	ATP-dependent RNA helicase DHX15 OS=Homo sapiens OX=9606 GN=DHX15 PE=1 SV=2	3	2	2	2	795	90.9	7.46	5.34	1.35102e+06
Q8WXF1	Paraspeckle component 1 OS=Homo sapiens OX=9606 GN=PSPC1 PE=1 SV=1	5	2	2	2	523	58.7	6.67	5.51	176538
Q13243	Serine/arginine-rich splicing factor 5 OS=Homo sapiens OX=9606 GN=SRSF5 PE=1 SV=1	9	2	2	1	272	31.2	11.59	5.79	381666
Q3MHD2	Protein LSM12 OS=Homo sapiens OX=9606 GN=LSM12 PE=1 SV=2	7	1	1	1	195	21.7	7.74	3.83	572298
P02814	Submaxillary gland androgen-regulated protein 3B OS=Homo sapiens OX=9606 GN=SMR3B PE=1 SV=2	66	2	2	2	79	8.2	9.57	8.16	1.00561e+06
Q9P289	Serine/threonine-protein kinase 26 OS=Homo sapiens OX=9606 GN=STK26 PE=1 SV=2	5	2	2	2	416	46.5	5.29	5.94	289050
O75396	Vesicle-trafficking protein SEC22b OS=Homo sapiens OX=9606 GN=SEC22B PE=1 SV=5	14	3	3	3	215	24.7	8.51	4.31	229518
P23919	Thymidylate kinase OS=Homo sapiens OX=9606 GN=DTYMK PE=1 SV=4	9	2	2	2	212	23.8	8.27	4.96	233561
Q68D91	Acyl-coenzyme A thioesterase MBLAC2 OS=Homo sapiens OX=9606 GN=MBLAC2 PE=1 SV=3	12	2	2	2	279	31.4	6.92	6.44
P52209	6-phosphogluconate dehydrogenase, decarboxylating OS=Homo sapiens OX=9606 GN=PGD PE=1 SV=3	5	2	2	2	483	53.1	7.23	3.6	190019
Q99536	Synaptic vesicle membrane protein VAT-1 homolog OS=Homo sapiens OX=9606 GN=VAT1 PE=1 SV=2	7	2	2	2	393	41.9	6.29	4.02	141218
Q53H96	Pyrroline-5-carboxylate reductase 3 OS=Homo sapiens OX=9606 GN=PYCR3 PE=1 SV=3	5	1	1	1	274	28.6	7.72	4.31
Q06787	Fragile X messenger ribonucleoprotein 1 OS=Homo sapiens OX=9606 GN=FMR1 PE=1 SV=1	4	3	4	2	632	71.1	7.42	8.61	331647
Q6P1L8	Large ribosomal subunit protein uL14m OS=Homo sapiens OX=9606 GN=MRPL14 PE=1 SV=1	17	2	2	2	145	15.9	10.24	4.97	208857
Q92538	Golgi-specific brefeldin A-resistance guanine nucleotide exchange factor 1 OS=Homo sapiens OX=9606 GN=GBF1 PE=1 SV=2	2	2	2	2	1859	206.3	5.73	5.91	144280
Q6P6C2	RNA demethylase ALKBH5 OS=Homo sapiens OX=9606 GN=ALKBH5 PE=1 SV=2	5	2	2	2	394	44.2	9.09	4.99
P01833	Polymeric immunoglobulin receptor OS=Homo sapiens OX=9606 GN=PIGR PE=1 SV=4	3	2	2	2	764	83.2	5.74	5.65	277801
Q9Y2X3	Nucleolar protein 58 OS=Homo sapiens OX=9606 GN=NOP58 PE=1 SV=1	6	2	2	2	529	59.5	8.92	6.97	202998
P15170	Eukaryotic peptide chain release factor GTP-binding subunit ERF3A OS=Homo sapiens OX=9606 GN=GSPT1 PE=1 SV=1	4	2	2	2	499	55.7	5.62	5.66	273336
Q13573	SNW domain-containing protein 1 OS=Homo sapiens OX=9606 GN=SNW1 PE=1 SV=1	7	3	3	3	536	61.5	9.52	7.79	356337
Q9BT22	Chitobiosyldiphosphodolichol beta-mannosyltransferase OS=Homo sapiens OX=9606 GN=ALG1 PE=1 SV=2	7	3	3	3	464	52.5	7.23	7.16	1.31671e+06
Q96EE3	Nucleoporin SEH1 OS=Homo sapiens OX=9606 GN=SEH1L PE=1 SV=3	12	3	3	3	360	39.6	8.09	8.78	273635
Q10570	Cleavage and polyadenylation specificity factor subunit 1 OS=Homo sapiens OX=9606 GN=CPSF1 PE=1 SV=2	2	2	2	2	1443	160.8	6.4	7.25	72367.8
O60256	Phosphoribosyl pyrophosphate synthase-associated protein 2 OS=Homo sapiens OX=9606 GN=PRPSAP2 PE=1 SV=1	6	2	2	2	369	40.9	7.44	5.19	381692
Q96BM9	ADP-ribosylation factor-like protein 8A OS=Homo sapiens OX=9606 GN=ARL8A PE=1 SV=1	8	1	1	1	186	21.4	7.77	3.86	178743
Q15386	Ubiquitin-protein ligase E3C OS=Homo sapiens OX=9606 GN=UBE3C PE=1 SV=3	2	2	2	2	1083	123.8	6.71	6.14	431095
P49720	Proteasome subunit beta type-3 OS=Homo sapiens OX=9606 GN=PSMB3 PE=1 SV=2	16	3	3	3	205	22.9	6.55	6.64	587268
Q9P1Y6	PHD and RING finger domain-containing protein 1 OS=Homo sapiens OX=9606 GN=PHRF1 PE=1 SV=3	2	2	3	2	1649	178.6	8.95	10.94
P15311	Ezrin OS=Homo sapiens OX=9606 GN=EZR PE=1 SV=4	5	3	4	2	586	69.4	6.27	6.91	266624
P62820	Ras-related protein Rab-1A OS=Homo sapiens OX=9606 GN=RAB1A PE=1 SV=3	9	2	3	1	205	22.7	6.21	5.17
Q8NE71	ATP-binding cassette sub-family F member 1 OS=Homo sapiens OX=9606 GN=ABCF1 PE=1 SV=2	3	2	2	2	845	95.9	6.8	5.42	241884
Q9NP64	Zinc finger CCHC domain-containing protein 17 OS=Homo sapiens OX=9606 GN=ZCCHC17 PE=1 SV=1	15	3	3	3	241	27.6	9.7	5.38	536933
P04899	Guanine nucleotide-binding protein G(i) subunit alpha-2 OS=Homo sapiens OX=9606 GN=GNAI2 PE=1 SV=3	7	2	3	1	355	40.4	5.54	5.86	36592.4
P39019	Small ribosomal subunit protein eS19 OS=Homo sapiens OX=9606 GN=RPS19 PE=1 SV=2	19	3	3	3	145	16.1	10.32	6.8	1.14484e+06
Q71RC2	La-related protein 4 OS=Homo sapiens OX=9606 GN=LARP4 PE=1 SV=3	3	2	2	2	724	80.5	6.61	5.65	470487
O15355	Protein phosphatase 1G OS=Homo sapiens OX=9606 GN=PPM1G PE=1 SV=1	3	2	2	2	546	59.2	4.36	5.51	416398
Q9NZH8	Interleukin-36 gamma OS=Homo sapiens OX=9606 GN=IL36G PE=1 SV=1	17	2	2	2	169	18.7	5.14	6.62	102088
Q13155	Aminoacyl tRNA synthase complex-interacting multifunctional protein 2 OS=Homo sapiens OX=9606 GN=AIMP2 PE=1 SV=2	12	2	2	2	320	35.3	8.22	6.79	627574
P18615	Negative elongation factor E OS=Homo sapiens OX=9606 GN=NELFE PE=1 SV=3	6	1	1	1	380	43.2	9.33	5.24	43284.8
Q15181	Inorganic pyrophosphatase OS=Homo sapiens OX=9606 GN=PPA1 PE=1 SV=2	8	2	2	2	289	32.6	5.86	5.3	479606
Q9BSJ8	Extended synaptotagmin-1 OS=Homo sapiens OX=9606 GN=ESYT1 PE=1 SV=1	2	2	2	2	1104	122.8	5.83	5.75	100455
P21281	V-type proton ATPase subunit B, brain isoform OS=Homo sapiens OX=9606 GN=ATP6V1B2 PE=1 SV=3	6	2	2	2	511	56.5	5.81	5.3	344785
P20290	Transcription factor BTF3 OS=Homo sapiens OX=9606 GN=BTF3 PE=1 SV=1	8	1	1	1	206	22.2	9.38	3.79
P15121	Aldo-keto reductase family 1 member B1 OS=Homo sapiens OX=9606 GN=AKR1B1 PE=1 SV=3	7	3	3	3	316	35.8	6.98	5.82	1.09045e+06
P85037	Forkhead box protein K1 OS=Homo sapiens OX=9606 GN=FOXK1 PE=1 SV=1	3	3	3	3	733	75.4	9.32	4.18	931966
P19623	Spermidine synthase OS=Homo sapiens OX=9606 GN=SRM PE=1 SV=1	6	2	2	2	302	33.8	5.49	2.58	405796
Q92820	Gamma-glutamyl hydrolase OS=Homo sapiens OX=9606 GN=GGH PE=1 SV=2	5	1	1	1	318	35.9	7.11	3.5
P09972	Fructose-bisphosphate aldolase C OS=Homo sapiens OX=9606 GN=ALDOC PE=1 SV=2	8	2	2	1	364	39.4	6.87	6.02	1128706
P31151	Protein S100-A7 OS=Homo sapiens OX=9606 GN=S100A7 PE=1 SV=4	22	2	2	2	101	11.5	6.77	5.36	1.26717e+06
Q16181	Septin-7 OS=Homo sapiens OX=9606 GN=SEPTIN7 PE=1 SV=2	4	2	2	2	437	50.6	8.63	5.08	211494
Q9UM13	Anaphase-promoting complex subunit 10 OS=Homo sapiens OX=9606 GN=ANAPC10 PE=1 SV=1	8	1	1	1	185	21.2	9.06	3.91
Q14694	Ubiquitin carboxyl-terminal hydrolase 10 OS=Homo sapiens OX=9606 GN=USP10 PE=1 SV=2	5	3	3	3	798	87.1	5.31	8.81	118604
P21741	Midkine OS=Homo sapiens OX=9606 GN=MDK PE=1 SV=1	12	2	2	2	143	15.6	9.79	4.92	1.33333e+06
Q86T03	Type 1 phosphatidylinositol 4,5-bisphosphate 4-phosphatase OS=Homo sapiens OX=9606 GN=PIP4P1 PE=1 SV=1	12	2	2	2	277	29.5	8.91	7.03	250782
Q9NZL9	Methionine adenosyltransferase 2 subunit beta OS=Homo sapiens OX=9606 GN=MAT2B PE=1 SV=1	6	2	2	2	334	37.5	7.36	5.04	130742
P27448	MAP/microtubule affinity-regulating kinase 3 OS=Homo sapiens OX=9606 GN=MARK3 PE=1 SV=5	3	2	2	1	753	84.4	9.57	5.41
P61224	Ras-related protein Rap-1b OS=Homo sapiens OX=9606 GN=RAP1B PE=1 SV=1	13	2	2	2	184	20.8	5.78	4.85	780944
P50416	Carnitine O-palmitoyltransferase 1, liver isoform OS=Homo sapiens OX=9606 GN=CPT1A PE=1 SV=2	3	2	2	2	773	88.3	8.65	6.06	524854
P68871	Hemoglobin subunit beta OS=Homo sapiens OX=9606 GN=HBB PE=1 SV=2	9	1	1	1	147	16	7.28	3.57	752703
P82650	Small ribosomal subunit protein mS22 OS=Homo sapiens OX=9606 GN=MRPS22 PE=1 SV=1	4	1	1	1	360	41.3	7.9	4.1	116505
P10768	S-formylglutathione hydrolase OS=Homo sapiens OX=9606 GN=ESD PE=1 SV=2	12	2	2	2	282	31.4	7.02	6.02
P53990	IST1 homolog OS=Homo sapiens OX=9606 GN=IST1 PE=1 SV=1	5	2	2	2	364	39.7	5.35	4.87	929179
P61221	ATP-binding cassette sub-family E member 1 OS=Homo sapiens OX=9606 GN=ABCE1 PE=1 SV=1	4	2	2	2	599	67.3	8.34	5.06	6914116
P84095	Rho-related GTP-binding protein RhoG OS=Homo sapiens OX=9606 GN=RHOG PE=1 SV=1	16	2	2	1	191	21.3	8.12	7.11
Q7L0Y3	tRNA methyltransferase 10 homolog C OS=Homo sapiens OX=9606 GN=TRMT10C PE=1 SV=2	5	2	2	2	403	47.3	9.36	5.22	612371
P36969	Phospholipid hydroperoxide glutathione peroxidase OS=Homo sapiens OX=9606 GN=GPX4 PE=1 SV=3	9	2	2	2	197	22.2	8.37	4.35	1.60795e+06
P62304	Small nuclear ribonucleoprotein E OS=Homo sapiens OX=9606 GN=SNRPE PE=1 SV=1	12	1	2	1	92	10.8	9.44	5.53	221631
P29372	DNA-3-methyladenine glycosylase OS=Homo sapiens OX=9606 GN=MPG PE=1 SV=3	6	1	1	1	298	32.8	9.57	3.55
P53618	Coatomer subunit beta OS=Homo sapiens OX=9606 GN=COPB1 PE=1 SV=3	2	1	1	1	953	107.1	6.05	4.59
P49321	Nuclear autoantigenic sperm protein OS=Homo sapiens OX=9606 GN=NASP PE=1 SV=2	4	2	2	2	788	85.2	4.3	5.35	682880
Q9UBB6	Neurochondrin OS=Homo sapiens OX=9606 GN=NCDN PE=1 SV=1	3	2	2	2	729	78.8	5.48	4.56
P11279	Lysosome-associated membrane glycoprotein 1 OS=Homo sapiens OX=9606 GN=LAMP1 PE=1 SV=3	4	2	2	2	417	44.9	8.75	5.16	405986
Q9UET6	tRNA (cytidine(32)/guanosine(34)-2'-O)-methyltransferase OS=Homo sapiens OX=9606 GN=FTSJ1 PE=1 SV=2	5	1	1	1	329	36.1	5.69	5.03
Q16795	NADH dehydrogenase [ubiquinone] 1 alpha subcomplex subunit 9, mitochondrial OS=Homo sapiens OX=9606 GN=NDUFA9 PE=1 SV=2	6	2	2	2	377	42.5	9.8	5.55	1.75283e+06
O60488	Long-chain-fatty-acid--CoA ligase 4 OS=Homo sapiens OX=9606 GN=ACSL4 PE=1 SV=2	4	2	2	1	711	79.1	8.38	6.02
Q9P2J5	Leucine--tRNA ligase, cytoplasmic OS=Homo sapiens OX=9606 GN=LARS1 PE=1 SV=2	2	3	3	3	1176	134.4	7.3	6.74	413810
Q92900	Regulator of nonsense transcripts 1 OS=Homo sapiens OX=9606 GN=UPF1 PE=1 SV=2	2	1	1	1	1129	124.3	6.61	4.58	83589.3
Q9BQ52	Zinc phosphodiesterase ELAC protein 2 OS=Homo sapiens OX=9606 GN=ELAC2 PE=1 SV=2	3	2	2	2	826	92.2	7.9	2.89	231353
P50213	Isocitrate dehydrogenase [NAD] subunit alpha, mitochondrial OS=Homo sapiens OX=9606 GN=IDH3A PE=1 SV=1	7	2	2	2	366	39.6	6.92	4.8	263318
O75521	Enoyl-CoA delta isomerase 2 OS=Homo sapiens OX=9606 GN=ECI2 PE=1 SV=4	5	2	3	2	394	43.6	9	7.92	505239
Q06210	Glutamine--fructose-6-phosphate aminotransferase [isomerizing] 1 OS=Homo sapiens OX=9606 GN=GFPT1 PE=1 SV=3	4	2	2	2	699	78.8	7.11	5.54	344047
Q96C86	m7GpppX diphosphatase OS=Homo sapiens OX=9606 GN=DCPS PE=1 SV=2	6	2	2	2	337	38.6	6.38	3.42	115907
Q99956	Dual specificity protein phosphatase 9 OS=Homo sapiens OX=9606 GN=DUSP9 PE=1 SV=1	11	2	2	2	384	41.8	6.11	6.49
A0A3B3IS91	POLG alternative reading frame OS=Homo sapiens OX=9606 GN=POLGARF PE=1 SV=2	6	1	1	1	260	25.5	12.04	3.4	252043
Q6YN16	Hydroxysteroid dehydrogenase-like protein 2 OS=Homo sapiens OX=9606 GN=HSDL2 PE=1 SV=1	6	2	2	2	418	45.4	7.99	6.64	407175
O15160	DNA-directed RNA polymerases I and III subunit RPAC1 OS=Homo sapiens OX=9606 GN=POLR1C PE=1 SV=1	5	1	1	1	346	39.2	5.5	4.08	172999
P46734	Dual specificity mitogen-activated protein kinase kinase 3 OS=Homo sapiens OX=9606 GN=MAP2K3 PE=1 SV=2	8	3	3	3	347	39.3	7.43	6.98	407710
P43307	Translocon-associated protein subunit alpha OS=Homo sapiens OX=9606 GN=SSR1 PE=1 SV=3	8	2	3	2	286	32.2	4.49	6.98	2.04405e+06
O43865	S-adenosylhomocysteine hydrolase-like protein 1 OS=Homo sapiens OX=9606 GN=AHCYL1 PE=1 SV=2	4	2	2	2	530	58.9	6.89	4.59	278265
P42695	Condensin-2 complex subunit D3 OS=Homo sapiens OX=9606 GN=NCAPD3 PE=1 SV=2	1	1	1	1	1498	168.8	7.5	3.91
Q9BTE3	Mini-chromosome maintenance complex-binding protein OS=Homo sapiens OX=9606 GN=MCMBP PE=1 SV=2	3	2	2	2	642	72.9	5.87	4.52	696746
Q96AE4	Far upstream element-binding protein 1 OS=Homo sapiens OX=9606 GN=FUBP1 PE=1 SV=3	3	2	2	1	644	67.5	7.61	5.83	53062.8
P84243	Histone H3.3 OS=Homo sapiens OX=9606 GN=H3-3A PE=1 SV=2	13	2	2	2	136	15.3	11.27	5.36	4.04908e+06
Q99798	Aconitate hydratase, mitochondrial OS=Homo sapiens OX=9606 GN=ACO2 PE=1 SV=2	4	2	2	2	780	85.4	7.61	6.06	448558
P47756	F-actin-capping protein subunit beta OS=Homo sapiens OX=9606 GN=CAPZB PE=1 SV=5	10	3	3	3	272	30.6	6	6.63	1.91259e+06
P78347	General transcription factor II-I OS=Homo sapiens OX=9606 GN=GTF2I PE=1 SV=2	2	2	2	2	998	112.3	6.39	5.62	265736
P68036	Ubiquitin-conjugating enzyme E2 L3 OS=Homo sapiens OX=9606 GN=UBE2L3 PE=1 SV=1	10	1	1	1	154	17.9	8.51	3.73	279741
P42224	Signal transducer and activator of transcription 1-alpha/beta OS=Homo sapiens OX=9606 GN=STAT1 PE=1 SV=2	4	2	2	2	750	87.3	6.05	5.63	62393.5
Q9NTK5	Obg-like ATPase 1 OS=Homo sapiens OX=9606 GN=OLA1 PE=1 SV=2	5	2	2	2	396	44.7	7.81	4.92
P31350	Ribonucleoside-diphosphate reductase subunit M2 OS=Homo sapiens OX=9606 GN=RRM2 PE=1 SV=1	9	2	2	2	389	44.8	5.38	6.18	115705
Q96G03	Phosphopentomutase OS=Homo sapiens OX=9606 GN=PGM2 PE=1 SV=4	3	2	2	2	612	68.2	6.73	5.29	44112.5
Q8IW75	Serpin A12 OS=Homo sapiens OX=9606 GN=SERPINA12 PE=1 SV=1	4	2	2	2	414	47.1	9.29	4.8	1.09223e+06
P15104	Glutamine synthetase OS=Homo sapiens OX=9606 GN=GLUL PE=1 SV=4	10	2	2	2	373	42	6.89	5.38	48064.2
P62195	26S proteasome regulatory subunit 8 OS=Homo sapiens OX=9606 GN=PSMC5 PE=1 SV=1	6	2	2	1	406	45.6	7.55	5.56
P78417	Glutathione S-transferase omega-1 OS=Homo sapiens OX=9606 GN=GSTO1 PE=1 SV=2	9	2	2	2	241	27.5	6.6	2.32	486587
P33981	Dual specificity protein kinase TTK OS=Homo sapiens OX=9606 GN=TTK PE=1 SV=2	4	2	2	2	857	97	8.16	6.59	140242
O00469	Procollagen-lysine,2-oxoglutarate 5-dioxygenase 2 OS=Homo sapiens OX=9606 GN=PLOD2 PE=1 SV=2	2	1	1	1	737	84.6	6.71	3.58	139062
Q13247	Serine/arginine-rich splicing factor 6 OS=Homo sapiens OX=9606 GN=SRSF6 PE=1 SV=2	5	2	2	1	344	39.6	11.43	4.81	1.82479e+06
Q14574	Desmocollin-3 OS=Homo sapiens OX=9606 GN=DSC3 PE=1 SV=3	2	2	2	2	896	99.9	6.1	4.51	1.09359e+06
Q8NBJ5	Procollagen galactosyltransferase 1 OS=Homo sapiens OX=9606 GN=COLGALT1 PE=1 SV=1	4	2	2	2	622	71.6	7.31	4.47	131964
Q15008	26S proteasome non-ATPase regulatory subunit 6 OS=Homo sapiens OX=9606 GN=PSMD6 PE=1 SV=1	6	2	2	2	389	45.5	5.62	4.8	377177
Q9BYJ9	YTH domain-containing family protein 1 OS=Homo sapiens OX=9606 GN=YTHDF1 PE=1 SV=1	3	2	2	1	559	60.8	8.79	2.76	253844
Q9Y333	U6 snRNA-associated Sm-like protein LSm2 OS=Homo sapiens OX=9606 GN=LSM2 PE=1 SV=1	20	1	1	1	95	10.8	6.52	3.95	121815
Q9H5V9	STING ER exit protein OS=Homo sapiens OX=9606 GN=STEEP1 PE=1 SV=1	10	2	2	2	222	25.6	8.73	5.21
Q9P287	BRCA2 and CDKN1A-interacting protein OS=Homo sapiens OX=9606 GN=BCCIP PE=1 SV=1	5	1	1	1	314	36	4.61	3.04	180988
P50454	Serpin H1 OS=Homo sapiens OX=9606 GN=SERPINH1 PE=1 SV=2	7	2	2	2	418	46.4	8.69	6.16
O43251	RNA binding protein fox-1 homolog 2 OS=Homo sapiens OX=9606 GN=RBFOX2 PE=1 SV=3	4	1	1	1	390	41.3	7.27	3.38
Q6NUJ1	Proactivator polypeptide-like 1 OS=Homo sapiens OX=9606 GN=PSAPL1 PE=2 SV=2	4	2	2	2	521	56.6	7.27	5.83	348847
O75533	Splicing factor 3B subunit 1 OS=Homo sapiens OX=9606 GN=SF3B1 PE=1 SV=3	3	3	3	3	1304	145.7	7.09	4.88	327129
Q9BQC6	Large ribosomal subunit protein mL63 OS=Homo sapiens OX=9606 GN=MRPL57 PE=1 SV=1	13	1	1	1	102	12.3	11.44	3.99	363866
Q9UII4	E3 ISG15--protein ligase HERC5 OS=Homo sapiens OX=9606 GN=HERC5 PE=1 SV=2	2	1	1	1	1024	116.8	7.65	3.67	44910.1
Q5JVS0	Intracellular hyaluronan-binding protein 4 OS=Homo sapiens OX=9606 GN=HABP4 PE=1 SV=1	8	2	2	2	413	45.8	7.46	5.34	975412
Q96DV4	Large ribosomal subunit protein mL38 OS=Homo sapiens OX=9606 GN=MRPL38 PE=1 SV=2	4	2	2	2	380	44.6	7.53	4.3	553967
P22059	Oxysterol-binding protein 1 OS=Homo sapiens OX=9606 GN=OSBP PE=1 SV=1	2	1	1	1	807	89.4	7.3	3.64	83240.6
P53350	Serine/threonine-protein kinase PLK1 OS=Homo sapiens OX=9606 GN=PLK1 PE=1 SV=1	4	2	2	2	603	68.2	8.91	2.69	218366
P37108	Signal recognition particle 14 kDa protein OS=Homo sapiens OX=9606 GN=SRP14 PE=1 SV=2	17	2	2	2	136	14.6	10.04	5.33	1.40219e+06
Q9UGP8	Translocation protein SEC63 homolog OS=Homo sapiens OX=9606 GN=SEC63 PE=1 SV=2	3	2	2	2	760	87.9	5.31	5.28	472889
P12955	Xaa-Pro dipeptidase OS=Homo sapiens OX=9606 GN=PEPD PE=1 SV=3	4	2	2	2	493	54.5	6	4.67	246602
Q9H1Z4	WD repeat-containing protein 13 OS=Homo sapiens OX=9606 GN=WDR13 PE=1 SV=3	3	1	1	1	485	53.7	9.23	3.88	112951
Q9Y237	Peptidyl-prolyl cis-trans isomerase NIMA-interacting 4 OS=Homo sapiens OX=9606 GN=PIN4 PE=1 SV=1	11	1	1	1	131	13.8	9.77	3.95	133734
Q9BZE1	Large ribosomal subunit protein mL37 OS=Homo sapiens OX=9606 GN=MRPL37 PE=1 SV=2	9	3	3	3	423	48.1	8.59	8.21	412123
Q96A33	PAT complex subunit CCDC47 OS=Homo sapiens OX=9606 GN=CCDC47 PE=1 SV=1	10	3	3	3	483	55.8	4.87	9.59	309672
P06744	Glucose-6-phosphate isomerase OS=Homo sapiens OX=9606 GN=GPI PE=1 SV=4	3	1	1	1	558	63.1	8.32	4.28
P42771	Cyclin-dependent kinase inhibitor 2A OS=Homo sapiens OX=9606 GN=CDKN2A PE=1 SV=2	11	1	1	1	156	16.5	5.81	4.04
Q96QC0	Serine/threonine-protein phosphatase 1 regulatory subunit 10 OS=Homo sapiens OX=9606 GN=PPP1R10 PE=1 SV=1	2	2	2	2	940	99	9.17	4.29	139473
Q8NEX9	Short-chain dehydrogenase/reductase family 9C member 7 OS=Homo sapiens OX=9606 GN=SDR9C7 PE=1 SV=1	9	3	3	3	313	35.2	9.16	6.73	209249
P61604	10 kDa heat shock protein, mitochondrial OS=Homo sapiens OX=9606 GN=HSPE1 PE=1 SV=2	12	1	1	1	102	10.9	8.92	3.83	319310
Q14684	Ribosomal RNA processing protein 1 homolog B OS=Homo sapiens OX=9606 GN=RRP1B PE=1 SV=3	4	2	2	2	758	84.4	9.76	6.89
Q13823	Nucleolar GTP-binding protein 2 OS=Homo sapiens OX=9606 GN=GNL2 PE=1 SV=1	2	1	1	1	731	83.6	9.25	3.29
Q8IXI1	Mitochondrial Rho GTPase 2 OS=Homo sapiens OX=9606 GN=RHOT2 PE=1 SV=2	3	2	2	2	618	68.1	5.86	4.07	683735
O00505	Importin subunit alpha-4 OS=Homo sapiens OX=9606 GN=KPNA3 PE=1 SV=2	5	2	2	2	521	57.8	4.94	5.08	773048
P17900	Ganglioside GM2 activator OS=Homo sapiens OX=9606 GN=GM2A PE=1 SV=4	9	2	2	2	193	20.8	5.31	4.84	1.10707e+06
Q99442	Translocation protein SEC62 OS=Homo sapiens OX=9606 GN=SEC62 PE=1 SV=1	5	2	2	2	399	45.8	7.12	4.49	234737
P25786	Proteasome subunit alpha type-1 OS=Homo sapiens OX=9606 GN=PSMA1 PE=1 SV=1	7	2	2	2	263	29.5	6.61	4.7	2.44815e+06
Q6DKJ4	Nucleoredoxin OS=Homo sapiens OX=9606 GN=NXN PE=1 SV=2	6	1	1	1	435	48.4	4.97	4.89
P30519	Heme oxygenase 2 OS=Homo sapiens OX=9606 GN=HMOX2 PE=1 SV=2	7	2	2	2	316	36	5.41	4.9	150585
P11413	Glucose-6-phosphate 1-dehydrogenase OS=Homo sapiens OX=9606 GN=G6PD PE=1 SV=4	5	2	2	2	515	59.2	6.84	3.16	306409
O95985	DNA topoisomerase 3-beta-1 OS=Homo sapiens OX=9606 GN=TOP3B PE=1 SV=1	4	2	2	2	862	96.6	8.12	5.22	246636
P59665	Neutrophil defensin 1 OS=Homo sapiens OX=9606 GN=DEFA1 PE=1 SV=1	19	2	3	2	94	10.2	6.99	6.18	2.25017e+06
P31948	Stress-induced-phosphoprotein 1 OS=Homo sapiens OX=9606 GN=STIP1 PE=1 SV=1	2	1	1	1	543	62.6	6.8	3.14
Q6PKG0	La-related protein 1 OS=Homo sapiens OX=9606 GN=LARP1 PE=1 SV=2	2	2	2	2	1096	123.4	8.82	4.73	216548
P09001	Large ribosomal subunit protein uL3m OS=Homo sapiens OX=9606 GN=MRPL3 PE=1 SV=1	6	2	2	2	348	38.6	9.48	2.22	73144.8
Q9HCY8	Protein S100-A14 OS=Homo sapiens OX=9606 GN=S100A14 PE=1 SV=1	14	1	1	1	104	11.7	5.24	3.55
O15270	Serine palmitoyltransferase 2 OS=Homo sapiens OX=9606 GN=SPTLC2 PE=1 SV=1	5	2	2	2	562	62.9	7.78	6.08	128463
O95232	Luc7-like protein 3 OS=Homo sapiens OX=9606 GN=LUC7L3 PE=1 SV=2	3	1	1	1	432	51.4	9.79	2.86
P62857	Small ribosomal subunit protein eS28 OS=Homo sapiens OX=9606 GN=RPS28 PE=1 SV=1	17	1	1	1	69	7.8	10.7	3.15	695223
Q13642	Four and a half LIM domains protein 1 OS=Homo sapiens OX=9606 GN=FHL1 PE=1 SV=4	7	2	2	2	323	36.2	8.97	2.71	385743
Q96BN2	Transcriptional adapter 1 OS=Homo sapiens OX=9606 GN=TADA1 PE=1 SV=1	8	2	2	2	335	37.4	7.39	5.31
P23258	Tubulin gamma-1 chain OS=Homo sapiens OX=9606 GN=TUBG1 PE=1 SV=2	9	2	2	2	451	51.1	6.14	7.04	41000.5
Q13043	Serine/threonine-protein kinase 4 OS=Homo sapiens OX=9606 GN=STK4 PE=1 SV=2	5	2	2	2	487	55.6	5.07	5.49
P46778	Large ribosomal subunit protein eL21 OS=Homo sapiens OX=9606 GN=RPL21 PE=1 SV=2	9	1	1	1	160	18.6	10.49	4.44	138911
Q9Y247	Protein FAM50B OS=Homo sapiens OX=9606 GN=FAM50B PE=1 SV=1	4	1	1	1	325	38.7	8.87	3.8	164260
Q5RI15	Cytochrome c oxidase assembly protein COX20, mitochondrial OS=Homo sapiens OX=9606 GN=COX20 PE=1 SV=2	10	1	1	1	118	13.3	8.76	3.91
Q9BX95	Sphingosine-1-phosphate phosphatase 1 OS=Homo sapiens OX=9606 GN=SGPP1 PE=1 SV=2	5	2	2	2	441	49.1	8.82	4.83	388116
O75663	TIP41-like protein OS=Homo sapiens OX=9606 GN=TIPRL PE=1 SV=2	9	2	2	2	272	31.4	5.91	5.9	250586
P35250	Replication factor C subunit 2 OS=Homo sapiens OX=9606 GN=RFC2 PE=1 SV=3	4	1	1	1	354	39.1	6.44	3.56	377105
Q7KZF4	Staphylococcal nuclease domain-containing protein 1 OS=Homo sapiens OX=9606 GN=SND1 PE=1 SV=1	2	2	2	2	910	101.9	7.17	4.93	823958
Q9UNH7	Sorting nexin-6 OS=Homo sapiens OX=9606 GN=SNX6 PE=1 SV=1	4	2	2	2	406	46.6	6.16	2.27	433226
Q8N0X7	Spartin OS=Homo sapiens OX=9606 GN=SPART PE=1 SV=1	5	2	2	2	666	72.8	5.91	5.62	156743
Q13561	Dynactin subunit 2 OS=Homo sapiens OX=9606 GN=DCTN2 PE=1 SV=4	6	2	2	2	401	44.2	5.21	5.04	499740
Q96BM1	Ankyrin repeat domain-containing protein 9 OS=Homo sapiens OX=9606 GN=ANKRD9 PE=1 SV=1	6	1	1	1	317	34.3	9.47	3.58
Q9NPF4	tRNA N6-adenosine threonylcarbamoyltransferase OS=Homo sapiens OX=9606 GN=OSGEP PE=1 SV=1	8	2	2	2	335	36.4	6.35	6.6	553563
Q8WUM4	Programmed cell death 6-interacting protein OS=Homo sapiens OX=9606 GN=PDCD6IP PE=1 SV=1	2	2	2	2	868	96	6.52	4.22	548327
Q9BRJ7	Tudor-interacting repair regulator protein OS=Homo sapiens OX=9606 GN=NUDT16L1 PE=1 SV=1	8	1	1	1	211	23.3	8.91	2.67	193297
Q99733	Nucleosome assembly protein 1-like 4 OS=Homo sapiens OX=9606 GN=NAP1L4 PE=1 SV=1	5	2	2	2	375	42.8	4.69	4.47	128322
Q9NX47	E3 ubiquitin-protein ligase MARCHF5 OS=Homo sapiens OX=9606 GN=MARCHF5 PE=1 SV=1	6	1	1	1	278	31.2	8.7	4.14
P49588	Alanine--tRNA ligase, cytoplasmic OS=Homo sapiens OX=9606 GN=AARS1 PE=1 SV=2	1	1	1	1	968	106.7	5.53	3.5	269617
P62861	Ubiquitin-like FUBI-ribosomal protein eS30 fusion protein OS=Homo sapiens OX=9606 GN=FAU PE=1 SV=2	8	2	2	2	133	14.4	10.17	5.44	2.68789e+07
Q969Q0	Ribosomal protein eL42-like OS=Homo sapiens OX=9606 GN=RPL36AL PE=1 SV=3	16	2	2	2	106	12.5	10.65	4.86	1.17285e+06
O60831	PRA1 family protein 2 OS=Homo sapiens OX=9606 GN=PRAF2 PE=1 SV=1	6	1	2	1	178	19.2	9.19	5.78	3289810
P51812	Ribosomal protein S6 kinase alpha-3 OS=Homo sapiens OX=9606 GN=RPS6KA3 PE=1 SV=1	3	2	2	2	740	83.7	6.89	4.59
P48735	Isocitrate dehydrogenase [NADP], mitochondrial OS=Homo sapiens OX=9606 GN=IDH2 PE=1 SV=2	4	1	1	1	452	50.9	8.69	3.43	194081
O60573	Eukaryotic translation initiation factor 4E type 2 OS=Homo sapiens OX=9606 GN=EIF4E2 PE=1 SV=1	7	1	1	1	245	28.3	8.88	4.22	102873
P32969	Large ribosomal subunit protein uL6 OS=Homo sapiens OX=9606 GN=RPL9 PE=1 SV=1	9	2	2	2	192	21.9	9.95	2.72	2.27855e+06
Q9BVP2	Guanine nucleotide-binding protein-like 3 OS=Homo sapiens OX=9606 GN=GNL3 PE=1 SV=2	5	2	2	2	549	62	9.16	2.75	196262
P13861	cAMP-dependent protein kinase type II-alpha regulatory subunit OS=Homo sapiens OX=9606 GN=PRKAR2A PE=1 SV=2	3	1	1	1	404	45.5	5.07	2.65
Q9Y2S6	Translation machinery-associated protein 7 OS=Homo sapiens OX=9606 GN=TMA7 PE=1 SV=1	30	2	2	2	64	7.1	9.99	4.72	579087
Q9NWZ5	Uridine-cytidine kinase-like 1 OS=Homo sapiens OX=9606 GN=UCKL1 PE=1 SV=2	3	2	2	2	548	61.1	7.36	4.12	350098
P62191	26S proteasome regulatory subunit 4 OS=Homo sapiens OX=9606 GN=PSMC1 PE=1 SV=1	5	2	2	1	440	49.2	6.21	5.89	600010
Q9NVH0	Exonuclease 3'-5' domain-containing protein 2 OS=Homo sapiens OX=9606 GN=EXD2 PE=1 SV=2	3	2	2	2	621	70.3	8.32	5.09	764404
O00411	DNA-directed RNA polymerase, mitochondrial OS=Homo sapiens OX=9606 GN=POLRMT PE=1 SV=2	2	2	2	2	1230	138.5	8.98	4.95	184086
O95202	Mitochondrial proton/calcium exchanger protein OS=Homo sapiens OX=9606 GN=LETM1 PE=1 SV=1	3	2	2	2	739	83.3	6.7	5.32	126082
Q8IY67	Ribonucleoprotein PTB-binding 1 OS=Homo sapiens OX=9606 GN=RAVER1 PE=1 SV=1	2	1	1	1	606	63.8	8.48	2.99	202811
Q15637	Splicing factor 1 OS=Homo sapiens OX=9606 GN=SF1 PE=1 SV=4	3	2	2	2	639	68.3	8.98	4.97	197617
Q96CQ1	Solute carrier family 25 member 36 OS=Homo sapiens OX=9606 GN=SLC25A36 PE=1 SV=1	4	1	1	1	311	34.3	8.57	3.67
Q01780	Exosome complex component 10 OS=Homo sapiens OX=9606 GN=EXOSC10 PE=1 SV=2	2	1	1	1	885	100.8	8.46	3.81
Q16610	Extracellular matrix protein 1 OS=Homo sapiens OX=9606 GN=ECM1 PE=1 SV=2	3	1	1	1	540	60.6	6.71	3.7	325892
Q9NP72	Ras-related protein Rab-18 OS=Homo sapiens OX=9606 GN=RAB18 PE=1 SV=1	5	1	1	1	206	23	5.24	2.89	624592
Q8WXI9	Transcriptional repressor p66-beta OS=Homo sapiens OX=9606 GN=GATAD2B PE=1 SV=1	3	1	1	1	593	65.2	9.7	4.71	65390.9
P17655	Calpain-2 catalytic subunit OS=Homo sapiens OX=9606 GN=CAPN2 PE=1 SV=6	3	1	1	1	700	79.9	4.98	4.73	75949
P63010	AP-2 complex subunit beta OS=Homo sapiens OX=9606 GN=AP2B1 PE=1 SV=1	2	2	2	2	937	104.5	5.38	5.03
Q9ULX3	RNA-binding protein NOB1 OS=Homo sapiens OX=9606 GN=NOB1 PE=1 SV=1	2	1	1	1	412	46.6	7.18	3.18	402309
Q9BQE4	Selenoprotein S OS=Homo sapiens OX=9606 GN=SELENOS PE=1 SV=3	18	2	2	2	189	21.2	9.7	5.62	191117
Q86Y82	Syntaxin-12 OS=Homo sapiens OX=9606 GN=STX12 PE=1 SV=1	7	2	2	2	276	31.6	5.59	4.82	178825
P28702	Retinoic acid receptor RXR-beta OS=Homo sapiens OX=9606 GN=RXRB PE=1 SV=2	3	1	1	1	533	56.9	8.18	2.82	125626
Q9UH62	Armadillo repeat-containing X-linked protein 3 OS=Homo sapiens OX=9606 GN=ARMCX3 PE=1 SV=1	6	2	2	2	379	42.5	8.37	5.98	207466
Q9HAV0	Guanine nucleotide-binding protein subunit beta-4 OS=Homo sapiens OX=9606 GN=GNB4 PE=1 SV=3	4	1	1	1	340	37.5	6	2.98	638236
P23921	Ribonucleoside-diphosphate reductase large subunit OS=Homo sapiens OX=9606 GN=RRM1 PE=1 SV=1	3	2	2	2	792	90	7.15	5.42	510776
O00483	Cytochrome c oxidase subunit NDUFA4 OS=Homo sapiens OX=9606 GN=NDUFA4 PE=1 SV=1	12	1	1	1	81	9.4	9.38	3.06	1.9619e+06
Q9BYB4	Guanine nucleotide-binding protein subunit beta-like protein 1 OS=Homo sapiens OX=9606 GN=GNB1L PE=1 SV=2	5	2	2	2	327	35.6	7.97	4.3	113753
Q9UL46	Proteasome activator complex subunit 2 OS=Homo sapiens OX=9606 GN=PSME2 PE=1 SV=4	11	2	2	2	239	27.4	5.73	5.39	460230
Q99436	Proteasome subunit beta type-7 OS=Homo sapiens OX=9606 GN=PSMB7 PE=1 SV=1	7	2	2	2	277	29.9	7.68	3.96	4.28597e+06
Q9Y4W2	Ribosomal biogenesis protein LAS1L OS=Homo sapiens OX=9606 GN=LAS1L PE=1 SV=2	2	1	1	1	734	83	4.73	3.83	167930
P13716	Delta-aminolevulinic acid dehydratase OS=Homo sapiens OX=9606 GN=ALAD PE=1 SV=1	10	2	2	2	330	36.3	6.79	5.88	69632.5
P22531	Small proline-rich protein 2E OS=Homo sapiens OX=9606 GN=SPRR2E PE=2 SV=2	36	2	2	2	72	7.9	8.31	5.39	169819
Q8N0T1	Ribosomal biogenesis factor OS=Homo sapiens OX=9606 GN=RBIS PE=1 SV=4	13	1	2	1	100	11.4	10.46	6.05	308584
P54709	Sodium/potassium-transporting ATPase subunit beta-3 OS=Homo sapiens OX=9606 GN=ATP1B3 PE=1 SV=1	4	1	1	1	279	31.5	8.35	2.36	454182
Q8TCT9	Minor histocompatibility antigen H13 OS=Homo sapiens OX=9606 GN=HM13 PE=1 SV=1	3	1	1	1	377	41.5	6.43	2.67	387879
P36957	Dihydrolipoyllysine-residue succinyltransferase component of 2-oxoglutarate dehydrogenase complex, mitochondrial OS=Homo sapiens OX=9606 GN=DLST PE=1 SV=4	4	2	2	2	453	48.7	8.95	4.39	202107
Q9Y508	E3 ubiquitin-protein ligase RNF114 OS=Homo sapiens OX=9606 GN=RNF114 PE=1 SV=1	9	2	2	2	228	25.7	7.25	1.77	218361
Q8NFF5	FAD synthase OS=Homo sapiens OX=9606 GN=FLAD1 PE=1 SV=1	4	2	2	2	587	65.2	6.93	5.3	642555
O00264	Membrane-associated progesterone receptor component 1 OS=Homo sapiens OX=9606 GN=PGRMC1 PE=1 SV=3	11	2	2	2	195	21.7	4.7	5.43	611404
Q9UIV8	Serpin B13 OS=Homo sapiens OX=9606 GN=SERPINB13 PE=1 SV=2	4	1	1	1	391	44.2	5.71	3.19	123886
Q9NP81	Serine--tRNA ligase, mitochondrial OS=Homo sapiens OX=9606 GN=SARS2 PE=1 SV=1	6	2	2	2	518	58.2	8.13	4.57	231598
P62314	Small nuclear ribonucleoprotein Sm D1 OS=Homo sapiens OX=9606 GN=SNRPD1 PE=1 SV=1	11	1	1	1	119	13.3	11.56	4.14
Q92797	Symplekin OS=Homo sapiens OX=9606 GN=SYMPK PE=1 SV=2	2	2	2	2	1274	141.1	6.13	4.52	127103
O60825	6-phosphofructo-2-kinase/fructose-2,6-bisphosphatase 2 OS=Homo sapiens OX=9606 GN=PFKFB2 PE=1 SV=2	4	2	2	1	505	58.4	8.38	4.6	156523
Q9Y673	Dolichyl-phosphate beta-glucosyltransferase OS=Homo sapiens OX=9606 GN=ALG5 PE=1 SV=1	4	1	1	1	324	36.9	9.28	3.22	392845
P56182	Ribosomal RNA processing protein 1 homolog A OS=Homo sapiens OX=9606 GN=RRP1 PE=1 SV=1	4	2	2	2	461	52.8	9.33	4.86	95660
O95861	3'(2'),5'-bisphosphate nucleotidase 1 OS=Homo sapiens OX=9606 GN=BPNT1 PE=1 SV=1	4	1	1	1	308	33.4	5.69	3.4	140968
Q8NEZ5	F-box only protein 22 OS=Homo sapiens OX=9606 GN=FBXO22 PE=1 SV=1	4	2	2	2	403	44.5	7.03	4.64	321272
P48444	Coatomer subunit delta OS=Homo sapiens OX=9606 GN=ARCN1 PE=1 SV=1	2	1	1	1	511	57.2	6.21	2.74
Q9H9P8	L-2-hydroxyglutarate dehydrogenase, mitochondrial OS=Homo sapiens OX=9606 GN=L2HGDH PE=1 SV=3	3	1	1	1	463	50.3	8.15	3.46	127586
Q6UW68	Transmembrane protein 205 OS=Homo sapiens OX=9606 GN=TMEM205 PE=1 SV=1	9	1	2	1	189	21.2	8.62	6.13	125783
Q15828	Cystatin-M OS=Homo sapiens OX=9606 GN=CST6 PE=1 SV=1	14	2	2	2	149	16.5	8.09	5.04	551716
Q14677	Clathrin interactor 1 OS=Homo sapiens OX=9606 GN=CLINT1 PE=1 SV=1	2	1	2	1	625	68.2	6.42	5.7	66101.1
Q9H3U1	Protein unc-45 homolog A OS=Homo sapiens OX=9606 GN=UNC45A PE=1 SV=1	2	2	2	2	944	103	6.07	4.47	50519.6
P04844	Dolichyl-diphosphooligosaccharide--protein glycosyltransferase subunit 2 OS=Homo sapiens OX=9606 GN=RPN2 PE=1 SV=3	5	2	2	2	631	69.2	5.69	3.78	321557
P26038	Moesin OS=Homo sapiens OX=9606 GN=MSN PE=1 SV=3	5	2	2	1	577	67.8	6.4	5.22	123122
Q15459	Splicing factor 3A subunit 1 OS=Homo sapiens OX=9606 GN=SF3A1 PE=1 SV=1	3	2	2	2	793	88.8	5.22	4.95	229704
Q9BVC6	Voltage-gated monoatomic cation channel TMEM109 OS=Homo sapiens OX=9606 GN=TMEM109 PE=1 SV=1	5	1	1	1	243	26.2	10.48	3.07	623185
Q01813	ATP-dependent 6-phosphofructokinase, platelet type OS=Homo sapiens OX=9606 GN=PFKP PE=1 SV=2	2	2	2	2	784	85.5	7.55	3.98	168088
O60664	Perilipin-3 OS=Homo sapiens OX=9606 GN=PLIN3 PE=1 SV=3	3	1	1	1	434	47	5.44	3.18	104577
Q9H0A0	RNA cytidine acetyltransferase OS=Homo sapiens OX=9606 GN=NAT10 PE=1 SV=2	3	2	2	2	1025	115.7	8.27	5.52	421508
Q9ULV3	Cip1-interacting zinc finger protein OS=Homo sapiens OX=9606 GN=CIZ1 PE=1 SV=2	2	1	1	1	898	100	6.11	3.11	41099.5
P05090	Apolipoprotein D OS=Homo sapiens OX=9606 GN=APOD PE=1 SV=1	6	1	1	1	189	21.3	5.15	3.07	102504
P18031	Tyrosine-protein phosphatase non-receptor type 1 OS=Homo sapiens OX=9606 GN=PTPN1 PE=1 SV=1	5	1	1	1	435	49.9	6.27	4.64	125775
Q9Y4C1	Lysine-specific demethylase 3A OS=Homo sapiens OX=9606 GN=KDM3A PE=1 SV=4	1	2	2	2	1321	147.2	8.07	4.05
Q9UBE0	SUMO-activating enzyme subunit 1 OS=Homo sapiens OX=9606 GN=SAE1 PE=1 SV=1	4	2	2	2	346	38.4	5.3	3.93	190729
O76094	Signal recognition particle subunit SRP72 OS=Homo sapiens OX=9606 GN=SRP72 PE=1 SV=3	3	1	1	1	671	74.6	9.26	3.41
P49593	Protein phosphatase 1F OS=Homo sapiens OX=9606 GN=PPM1F PE=1 SV=3	4	1	1	1	454	49.8	5.1	3.23	105225
B9A064	Immunoglobulin lambda-like polypeptide 5 OS=Homo sapiens OX=9606 GN=IGLL5 PE=1 SV=2	7	1	1	1	214	23	8.84	2.96	239427
P12755	Ski oncogene OS=Homo sapiens OX=9606 GN=SKI PE=1 SV=1	3	2	2	2	728	80	7.62	2.6	343875
O00487	26S proteasome non-ATPase regulatory subunit 14 OS=Homo sapiens OX=9606 GN=PSMD14 PE=1 SV=1	4	1	1	1	310	34.6	6.52	3.51
P0C7P4	Putative cytochrome b-c1 complex subunit Rieske-like protein 1 OS=Homo sapiens OX=9606 GN=UQCRFS1P1 PE=5 SV=1	6	2	2	2	283	30.8	8.87	4.46	635860
Q9BTW9	Tubulin-specific chaperone D OS=Homo sapiens OX=9606 GN=TBCD PE=1 SV=2	1	1	1	1	1192	132.5	6.19	3.73	141122
P61019	Ras-related protein Rab-2A OS=Homo sapiens OX=9606 GN=RAB2A PE=1 SV=1	7	1	1	1	212	23.5	6.54	3.76
Q9H583	HEAT repeat-containing protein 1 OS=Homo sapiens OX=9606 GN=HEATR1 PE=1 SV=3	1	2	2	2	2144	242.2	6.54	2.24	135434
Q6UXN9	WD repeat-containing protein 82 OS=Homo sapiens OX=9606 GN=WDR82 PE=1 SV=1	6	1	1	1	313	35.1	7.69	2.9
Q00577	Transcriptional activator protein Pur-alpha OS=Homo sapiens OX=9606 GN=PURA PE=1 SV=2	5	2	2	2	322	34.9	6.44	4.05	171758
P30048	Thioredoxin-dependent peroxide reductase, mitochondrial OS=Homo sapiens OX=9606 GN=PRDX3 PE=1 SV=3	5	1	1	1	256	27.7	7.78	3.08
P53597	Succinate--CoA ligase [ADP/GDP-forming] subunit alpha, mitochondrial OS=Homo sapiens OX=9606 GN=SUCLG1 PE=1 SV=4	5	1	1	1	346	36.2	8.79	3.41
Q2TAY7	WD40 repeat-containing protein SMU1 OS=Homo sapiens OX=9606 GN=SMU1 PE=1 SV=2	2	1	1	1	513	57.5	7.18	3.2
P35754	Glutaredoxin-1 OS=Homo sapiens OX=9606 GN=GLRX PE=1 SV=2	10	1	1	1	106	11.8	8.09	3.36	609934
O75925	E3 SUMO-protein ligase PIAS1 OS=Homo sapiens OX=9606 GN=PIAS1 PE=1 SV=2	3	2	2	2	651	71.8	7.3	6.96	86532.4
P60953	Cell division control protein 42 homolog OS=Homo sapiens OX=9606 GN=CDC42 PE=1 SV=2	12	2	2	1	191	21.2	6.55	2.8	130058
Q7KZI7	Serine/threonine-protein kinase MARK2 OS=Homo sapiens OX=9606 GN=MARK2 PE=1 SV=2	3	1	1	1	788	87.9	9.72	3.03	75860.4
P01591	Immunoglobulin J chain OS=Homo sapiens OX=9606 GN=JCHAIN PE=1 SV=4	8	1	1	1	159	18.1	5.24	2.7
Q9Y6D0	Selenoprotein K OS=Homo sapiens OX=9606 GN=SELENOK PE=1 SV=3	23	2	2	2	94	10.6	10.86	2.43	1.04688e+06
Q5VTE6	Protein angel homolog 2 OS=Homo sapiens OX=9606 GN=ANGEL2 PE=1 SV=1	3	1	1	1	544	62.3	7.81	3.88	300529
Q9NRP0	Oligosaccharyltransferase complex subunit OSTC OS=Homo sapiens OX=9606 GN=OSTC PE=1 SV=1	8	1	1	1	149	16.8	9.13	3.46	1.79574e+06
Q8IZP2	Putative protein FAM10A4 OS=Homo sapiens OX=9606 GN=ST13P4 PE=5 SV=1	7	2	2	2	240	27.4	5.08	4.34	438307
Q8WV74	Mitochondrial coenzyme A diphosphatase NUDT8 OS=Homo sapiens OX=9606 GN=NUDT8 PE=1 SV=2	6	1	1	1	236	25.4	8.41	2.93	34475.8
Q13188	Serine/threonine-protein kinase 3 OS=Homo sapiens OX=9606 GN=STK3 PE=1 SV=2	4	1	1	1	491	56.3	5.24	3.77	138125
Q9NTJ3	Structural maintenance of chromosomes protein 4 OS=Homo sapiens OX=9606 GN=SMC4 PE=1 SV=2	1	1	1	1	1288	147.1	6.79	2.44	238213
P53985	Monocarboxylate transporter 1 OS=Homo sapiens OX=9606 GN=SLC16A1 PE=1 SV=3	6	2	2	2	500	53.9	8.66	5.57	6642952
Q99575	Ribonucleases P/MRP protein subunit POP1 OS=Homo sapiens OX=9606 GN=POP1 PE=1 SV=2	1	1	1	1	1024	114.6	9.22	3.3	33219.8
Q92597	Protein NDRG1 OS=Homo sapiens OX=9606 GN=NDRG1 PE=1 SV=1	4	1	1	1	394	42.8	5.82	2.35
Q01085	Nucleolysin TIAR OS=Homo sapiens OX=9606 GN=TIAL1 PE=1 SV=1	3	1	1	1	375	41.6	7.74	2.62
Q9NRZ5	1-acyl-sn-glycerol-3-phosphate acyltransferase delta OS=Homo sapiens OX=9606 GN=AGPAT4 PE=1 SV=1	4	1	1	1	378	44	8.72	3.18
P05198	Eukaryotic translation initiation factor 2 subunit 1 OS=Homo sapiens OX=9606 GN=EIF2S1 PE=1 SV=3	6	2	2	2	315	36.1	5.08	4.18	978553
P08621	U1 small nuclear ribonucleoprotein 70 kDa OS=Homo sapiens OX=9606 GN=SNRNP70 PE=1 SV=2	5	2	2	2	437	51.5	9.94	4.6	434277
Q3SXM5	Inactive hydroxysteroid dehydrogenase-like protein 1 OS=Homo sapiens OX=9606 GN=HSDL1 PE=1 SV=3	6	2	2	2	330	37	8.72	3.97	622577
P09110	3-ketoacyl-CoA thiolase, peroxisomal OS=Homo sapiens OX=9606 GN=ACAA1 PE=1 SV=2	5	1	1	1	424	44.3	8.44	3.1	80890
Q13620	Cullin-4B OS=Homo sapiens OX=9606 GN=CUL4B PE=1 SV=4	3	2	2	2	913	103.9	7.37	5.1	58171.6
Q6P1M0	Long-chain fatty acid transport protein 4 OS=Homo sapiens OX=9606 GN=SLC27A4 PE=1 SV=1	3	1	1	1	643	72	8.47	3.51	189335
Q96HY6	DDRGK domain-containing protein 1 OS=Homo sapiens OX=9606 GN=DDRGK1 PE=1 SV=2	10	2	2	2	314	35.6	5.12	5.96	173996
Q9UID3	Vacuolar protein sorting-associated protein 51 homolog OS=Homo sapiens OX=9606 GN=VPS51 PE=1 SV=2	2	1	1	1	782	86	6.47	4.03	85575.8
Q9NV96	Cell cycle control protein 50A OS=Homo sapiens OX=9606 GN=TMEM30A PE=1 SV=1	4	1	1	1	361	40.7	8.59	3.45	99512.8
P49585	Choline-phosphate cytidylyltransferase A OS=Homo sapiens OX=9606 GN=PCYT1A PE=1 SV=2	3	1	1	1	367	41.7	7.25	3.54	245335
Q9UBV7	Beta-1,4-galactosyltransferase 7 OS=Homo sapiens OX=9606 GN=B4GALT7 PE=1 SV=1	6	2	2	2	327	37.4	8.98	4.13	1.93965e+06
Q5JRX3	Presequence protease, mitochondrial OS=Homo sapiens OX=9606 GN=PITRM1 PE=1 SV=3	1	1	1	1	1037	117.3	6.92	2.88	102261
A6NKF1	SAC3 domain-containing protein 1 OS=Homo sapiens OX=9606 GN=SAC3D1 PE=1 SV=2	4	1	1	1	404	43.5	8.69	3.01	81045.3
P82930	Small ribosomal subunit protein mS34 OS=Homo sapiens OX=9606 GN=MRPS34 PE=1 SV=2	7	2	2	2	218	25.6	9.98	4.21
P48637	Glutathione synthetase OS=Homo sapiens OX=9606 GN=GSS PE=1 SV=1	4	2	2	2	474	52.4	5.92	3.83	786673
Q16531	DNA damage-binding protein 1 OS=Homo sapiens OX=9606 GN=DDB1 PE=1 SV=1	2	2	2	2	1140	126.9	5.26	4.54	264522
Q9NRA8	Eukaryotic translation initiation factor 4E transporter OS=Homo sapiens OX=9606 GN=EIF4ENIF1 PE=1 SV=2	1	1	1	1	985	108.1	8.32	3.16
P28072	Proteasome subunit beta type-6 OS=Homo sapiens OX=9606 GN=PSMB6 PE=1 SV=4	9	2	2	2	239	25.3	4.92	5.88	1.72177e+06
O00541	Pescadillo homolog OS=Homo sapiens OX=9606 GN=PES1 PE=1 SV=1	4	2	2	2	588	68	7.33	2.1	52221.2
O95563	Mitochondrial pyruvate carrier 2 OS=Homo sapiens OX=9606 GN=MPC2 PE=1 SV=1	9	1	1	1	127	14.3	10.43	2.68	340711
Q96HE7	ERO1-like protein alpha OS=Homo sapiens OX=9606 GN=ERO1A PE=1 SV=2	3	1	1	1	468	54.4	5.68	2.6	125776
P20020	Plasma membrane calcium-transporting ATPase 1 OS=Homo sapiens OX=9606 GN=ATP2B1 PE=1 SV=4	1	1	1	1	1220	134.6	5.91	2.56	232076
Q16186	Proteasomal ubiquitin receptor ADRM1 OS=Homo sapiens OX=9606 GN=ADRM1 PE=1 SV=2	4	1	1	1	407	42.1	5.07	3.76
Q9Y3B7	Large ribosomal subunit protein uL11m OS=Homo sapiens OX=9606 GN=MRPL11 PE=1 SV=1	9	2	2	2	192	20.7	9.91	3.8
P56385	ATP synthase subunit e, mitochondrial OS=Homo sapiens OX=9606 GN=ATP5ME PE=1 SV=2	14	1	1	1	69	7.9	9.35	3.11	646175
Q96DA6	Mitochondrial import inner membrane translocase subunit TIM14 OS=Homo sapiens OX=9606 GN=DNAJC19 PE=1 SV=3	12	1	1	1	116	12.5	10.1	3.56
Q8WUA2	Peptidyl-prolyl cis-trans isomerase-like 4 OS=Homo sapiens OX=9606 GN=PPIL4 PE=1 SV=1	3	1	1	1	492	57.2	5.92	3.19
Q13435	Splicing factor 3B subunit 2 OS=Homo sapiens OX=9606 GN=SF3B2 PE=1 SV=2	3	2	2	2	895	100.2	5.67	4.44
Q6P2Q9	Pre-mRNA-processing-splicing factor 8 OS=Homo sapiens OX=9606 GN=PRPF8 PE=1 SV=2	1	2	2	2	2335	273.4	8.84	5.88	87959
Q9UBI6	Guanine nucleotide-binding protein G(I)/G(S)/G(O) subunit gamma-12 OS=Homo sapiens OX=9606 GN=GNG12 PE=1 SV=3	15	1	1	1	72	8	8.97	2.04
Q16563	Synaptophysin-like protein 1 OS=Homo sapiens OX=9606 GN=SYPL1 PE=1 SV=1	4	1	1	1	259	28.5	8.43	2.9	515613
Q92621	Nuclear pore complex protein Nup205 OS=Homo sapiens OX=9606 GN=NUP205 PE=1 SV=3	2	2	2	2	2012	227.8	6.19	5.35
O43548	Protein-glutamine gamma-glutamyltransferase 5 OS=Homo sapiens OX=9606 GN=TGM5 PE=1 SV=4	2	1	2	1	720	80.7	6.44	5.41	61703.7
P27708	CAD protein OS=Homo sapiens OX=9606 GN=CAD PE=1 SV=3	0	1	1	1	2225	242.8	6.46	2.3	168338
Q9UJY4	ADP-ribosylation factor-binding protein GGA2 OS=Homo sapiens OX=9606 GN=GGA2 PE=1 SV=3	3	1	1	1	613	67.1	6.55	3.29	136309
P37802	Transgelin-2 OS=Homo sapiens OX=9606 GN=TAGLN2 PE=1 SV=3	6	1	1	1	199	22.4	8.25	2.62
Q99720	Sigma non-opioid intracellular receptor 1 OS=Homo sapiens OX=9606 GN=SIGMAR1 PE=1 SV=1	6	1	1	1	223	25.1	5.96	3.37
Q9UPT9	Ubiquitin carboxyl-terminal hydrolase 22 OS=Homo sapiens OX=9606 GN=USP22 PE=1 SV=2	2	1	1	1	525	59.9	8.05	2.91	350301
Q96SY0	Integrator complex subunit 14 OS=Homo sapiens OX=9606 GN=INTS14 PE=1 SV=2	2	1	1	1	518	57.4	5.12	2.9
Q14680	Maternal embryonic leucine zipper kinase OS=Homo sapiens OX=9606 GN=MELK PE=1 SV=3	2	1	1	1	651	74.6	8.72	3.14	224492
P23381	Tryptophan--tRNA ligase, cytoplasmic OS=Homo sapiens OX=9606 GN=WARS1 PE=1 SV=2	3	1	1	1	471	53.1	6.23	4.03	256076
Q9BTV4	Transmembrane protein 43 OS=Homo sapiens OX=9606 GN=TMEM43 PE=1 SV=1	4	1	1	1	400	44.8	8.13	3.79	116149
P67812	Signal peptidase complex catalytic subunit SEC11A OS=Homo sapiens OX=9606 GN=SEC11A PE=1 SV=1	14	2	2	2	179	20.6	9.48	2.14	30263.4
Q9NVP1	ATP-dependent RNA helicase DDX18 OS=Homo sapiens OX=9606 GN=DDX18 PE=1 SV=2	2	1	1	1	670	75.4	9.5	2.61	50281.2
Q15773	Myeloid leukemia factor 2 OS=Homo sapiens OX=9606 GN=MLF2 PE=1 SV=1	7	2	2	2	248	28.1	6.9	4.34
O60832	H/ACA ribonucleoprotein complex subunit DKC1 OS=Homo sapiens OX=9606 GN=DKC1 PE=1 SV=3	2	1	1	1	514	57.6	9.42	2.45	340046
Q8IUR0	Trafficking protein particle complex subunit 5 OS=Homo sapiens OX=9606 GN=TRAPPC5 PE=1 SV=1	5	1	1	1	188	20.8	9.66	2.68	560084
Q9C0C7	Activating molecule in BECN1-regulated autophagy protein 1 OS=Homo sapiens OX=9606 GN=AMBRA1 PE=1 SV=2	2	2	2	2	1298	142.4	7.18	4.65	1.61951e+06
P49642	DNA primase small subunit OS=Homo sapiens OX=9606 GN=PRIM1 PE=1 SV=1	4	2	2	2	420	49.9	8.21	2.14	141015
Q00688	Peptidyl-prolyl cis-trans isomerase FKBP3 OS=Homo sapiens OX=9606 GN=FKBP3 PE=1 SV=1	5	1	1	1	224	25.2	9.28	2.75
Q8N5K1	CDGSH iron-sulfur domain-containing protein 2 OS=Homo sapiens OX=9606 GN=CISD2 PE=1 SV=1	16	2	2	2	135	15.3	9.61	4.38	238017
Q96EV2	RNA-binding protein 33 OS=Homo sapiens OX=9606 GN=RBM33 PE=1 SV=3	3	2	2	2	1170	129.9	6.93	4.97	76071.7
Q00587	Cdc42 effector protein 1 OS=Homo sapiens OX=9606 GN=CDC42EP1 PE=1 SV=1	2	1	1	1	391	40.3	7.15	2.51	539198
O43617	Trafficking protein particle complex subunit 3 OS=Homo sapiens OX=9606 GN=TRAPPC3 PE=1 SV=1	13	2	2	2	180	20.3	4.96	4.52	112807
P35222	Catenin beta-1 OS=Homo sapiens OX=9606 GN=CTNNB1 PE=1 SV=1	2	2	2	1	781	85.4	5.86	0
P99999	Cytochrome c OS=Homo sapiens OX=9606 GN=CYCS PE=1 SV=2	14	2	2	2	105	11.7	9.57	3.96	711392
P35520	Cystathionine beta-synthase OS=Homo sapiens OX=9606 GN=CBS PE=1 SV=2	2	1	1	1	551	60.5	6.65	2.92	209831
O94788	Retinal dehydrogenase 2 OS=Homo sapiens OX=9606 GN=ALDH1A2 PE=1 SV=3	3	2	2	1	518	56.7	6.05	3.44	96510.7
Q9BRP1	Programmed cell death protein 2-like OS=Homo sapiens OX=9606 GN=PDCD2L PE=1 SV=1	8	2	3	2	358	39.4	4.86	6.68	679033
Q9HBH1	Peptide deformylase, mitochondrial OS=Homo sapiens OX=9606 GN=PDF PE=1 SV=1	12	2	2	2	243	27	9.16	4.07	86111.9
P25325	3-mercaptopyruvate sulfurtransferase OS=Homo sapiens OX=9606 GN=MPST PE=1 SV=3	9	2	2	2	297	33.2	6.6	6.21	53572.3
Q9BWU0	Kanadaptin OS=Homo sapiens OX=9606 GN=SLC4A1AP PE=1 SV=1	2	1	1	1	796	88.8	5.19	2.52
Q9H857	5'-nucleotidase domain-containing protein 2 OS=Homo sapiens OX=9606 GN=NT5DC2 PE=1 SV=1	3	1	1	1	520	60.7	6.77	3.12	37997.6
O14949	Cytochrome b-c1 complex subunit 8 OS=Homo sapiens OX=9606 GN=UQCRQ PE=1 SV=4	18	1	1	1	82	9.9	10.08	3.2	48264.1
Q14671	Pumilio homolog 1 OS=Homo sapiens OX=9606 GN=PUM1 PE=1 SV=3	1	2	2	2	1186	126.4	6.84	2.41	1.5876e+06
P09669	Cytochrome c oxidase subunit 6C OS=Homo sapiens OX=9606 GN=COX6C PE=1 SV=2	16	1	1	1	75	8.8	10.39	2.58	52258.1
Q8NHP8	Putative phospholipase B-like 2 OS=Homo sapiens OX=9606 GN=PLBD2 PE=1 SV=2	2	1	1	1	589	65.4	6.8	3.13	138763
O43837	Isocitrate dehydrogenase [NAD] subunit beta, mitochondrial OS=Homo sapiens OX=9606 GN=IDH3B PE=1 SV=2	4	2	2	2	385	42.2	8.46	3.69	282843
Q13616	Cullin-1 OS=Homo sapiens OX=9606 GN=CUL1 PE=1 SV=2	2	1	1	1	776	89.6	8	2.98
Q9NX14	NADH dehydrogenase [ubiquinone] 1 beta subcomplex subunit 11, mitochondrial OS=Homo sapiens OX=9606 GN=NDUFB11 PE=1 SV=1	7	1	1	1	153	17.3	5.22	2.37
O14828	Secretory carrier-associated membrane protein 3 OS=Homo sapiens OX=9606 GN=SCAMP3 PE=1 SV=3	4	1	1	1	347	38.3	7.64	2.99	300161
O43670	BUB3-interacting and GLEBS motif-containing protein ZNF207 OS=Homo sapiens OX=9606 GN=ZNF207 PE=1 SV=1	3	1	1	1	478	50.7	9.1	3.09	417049
Q9Y2L1	Exosome complex exonuclease RRP44 OS=Homo sapiens OX=9606 GN=DIS3 PE=1 SV=2	2	2	2	2	958	108.9	7.14	4.73
Q7Z2K6	Endoplasmic reticulum metallopeptidase 1 OS=Homo sapiens OX=9606 GN=ERMP1 PE=1 SV=2	1	1	1	1	904	100.2	7.52	3	915089
P78316	Nucleolar protein 14 OS=Homo sapiens OX=9606 GN=NOP14 PE=1 SV=3	3	2	2	2	857	97.6	7.58	3.21	144874
P52888	Thimet oligopeptidase OS=Homo sapiens OX=9606 GN=THOP1 PE=1 SV=2	2	1	1	1	689	78.8	6.05	4.09	46166.5
Q9NVH1	DnaJ homolog subfamily C member 11 OS=Homo sapiens OX=9606 GN=DNAJC11 PE=1 SV=2	3	2	2	2	559	63.2	8.4	4.5	690424
P55036	26S proteasome non-ATPase regulatory subunit 4 OS=Homo sapiens OX=9606 GN=PSMD4 PE=1 SV=1	3	1	1	1	377	40.7	4.79	2.51	168610
Q969T7	7-methylguanosine phosphate-specific 5'-nucleotidase OS=Homo sapiens OX=9606 GN=NT5C3B PE=1 SV=4	4	1	1	1	300	34.4	6.38	2.94
Q8N5Z5	BTB/POZ domain-containing protein KCTD17 OS=Homo sapiens OX=9606 GN=KCTD17 PE=1 SV=3	5	1	1	1	321	35.6	4.86	2.69	253332
P48651	Phosphatidylserine synthase 1 OS=Homo sapiens OX=9606 GN=PTDSS1 PE=1 SV=1	2	1	1	1	473	55.5	8.43	3.1	268018
P35611	Alpha-adducin OS=Homo sapiens OX=9606 GN=ADD1 PE=1 SV=2	2	1	1	1	737	80.9	5.83	2.98
P36405	ADP-ribosylation factor-like protein 3 OS=Homo sapiens OX=9606 GN=ARL3 PE=1 SV=2	6	1	1	1	182	20.4	7.24	2.78	314474
Q13409	Cytoplasmic dynein 1 intermediate chain 2 OS=Homo sapiens OX=9606 GN=DYNC1I2 PE=1 SV=3	3	1	1	1	638	71.4	5.2	2.69
Q9UNE7	E3 ubiquitin-protein ligase CHIP OS=Homo sapiens OX=9606 GN=STUB1 PE=1 SV=2	4	1	1	1	303	34.8	5.87	3.34	228157
O43707	Alpha-actinin-4 OS=Homo sapiens OX=9606 GN=ACTN4 PE=1 SV=2	2	2	2	2	911	104.8	5.44	3.95	175382
Q96A26	Protein FAM162A OS=Homo sapiens OX=9606 GN=FAM162A PE=1 SV=2	13	1	1	1	154	17.3	9.77	3.33
Q6UX53	Thiol S-methyltransferase TMT1B OS=Homo sapiens OX=9606 GN=TMT1B PE=1 SV=2	5	1	1	1	244	27.8	8.38	2.73	141482
Q9H3P7	Golgi resident protein GCP60 OS=Homo sapiens OX=9606 GN=ACBD3 PE=1 SV=4	2	1	1	1	528	60.6	5.06	3.15	249283
Q8TBC4	NEDD8-activating enzyme E1 catalytic subunit OS=Homo sapiens OX=9606 GN=UBA3 PE=1 SV=2	2	1	1	1	463	51.8	5.45	2.31	189426
P55039	Developmentally-regulated GTP-binding protein 2 OS=Homo sapiens OX=9606 GN=DRG2 PE=1 SV=1	4	2	2	2	364	40.7	8.88	3.97	360431
Q9Y6K0	Choline/ethanolaminephosphotransferase 1 OS=Homo sapiens OX=9606 GN=CEPT1 PE=1 SV=1	3	1	1	1	416	46.5	8.21	3.22	935902
P08397	Porphobilinogen deaminase OS=Homo sapiens OX=9606 GN=HMBS PE=1 SV=2	4	2	2	2	361	39.3	7.18	4.2	204490
Q9NSV4	Protein diaphanous homolog 3 OS=Homo sapiens OX=9606 GN=DIAPH3 PE=1 SV=4	2	2	2	2	1193	136.8	7.03	4.39	91280.7
P78345	Ribonuclease P protein subunit p38 OS=Homo sapiens OX=9606 GN=RPP38 PE=1 SV=2	4	1	1	1	283	31.8	9.92	2.57
Q96DI7	U5 small nuclear ribonucleoprotein 40 kDa protein OS=Homo sapiens OX=9606 GN=SNRNP40 PE=1 SV=1	3	1	1	1	357	39.3	8.1	2.36	243144
Q15345	Leucine-rich repeat-containing protein 41 OS=Homo sapiens OX=9606 GN=LRRC41 PE=1 SV=3	1	1	1	1	812	88.6	8.38	2.82	71051.5
Q8N0Y2	Zinc finger protein 444 OS=Homo sapiens OX=9606 GN=ZNF444 PE=1 SV=1	5	2	2	2	327	35.2	8.56	1.9	492221
P56134	ATP synthase subunit f, mitochondrial OS=Homo sapiens OX=9606 GN=ATP5MF PE=1 SV=3	14	1	1	1	94	10.9	9.67	2.83	354865
Q6PCB5	Lysine-specific demethylase RSBN1L OS=Homo sapiens OX=9606 GN=RSBN1L PE=1 SV=2	1	1	1	1	846	94.8	8.78	2.28	42106.2
Q14160	Protein scribble homolog OS=Homo sapiens OX=9606 GN=SCRIB PE=1 SV=5	1	1	1	1	1630	174.8	5.07	2.44
Q92688	Acidic leucine-rich nuclear phosphoprotein 32 family member B OS=Homo sapiens OX=9606 GN=ANP32B PE=1 SV=1	8	2	2	2	251	28.8	4.06	4.47	760948
O43156	TELO2-interacting protein 1 homolog OS=Homo sapiens OX=9606 GN=TTI1 PE=1 SV=3	1	1	1	1	1089	122	5.97	3.48
O60683	Peroxisome biogenesis factor 10 OS=Homo sapiens OX=9606 GN=PEX10 PE=1 SV=1	4	1	1	1	326	37	9.99	2.89
Q9Y5P6	Mannose-1-phosphate guanyltransferase beta OS=Homo sapiens OX=9606 GN=GMPPB PE=1 SV=2	6	2	2	2	360	39.8	6.61	4.74	571521
Q9Y3R4	Sialidase-2 OS=Homo sapiens OX=9606 GN=NEU2 PE=1 SV=2	3	1	1	1	380	42.2	6.87	3.5	220433
Q9NS69	Mitochondrial import receptor subunit TOM22 homolog OS=Homo sapiens OX=9606 GN=TOMM22 PE=1 SV=3	18	1	1	1	142	15.5	4.34	4.39
P09960	Leukotriene A-4 hydrolase OS=Homo sapiens OX=9606 GN=LTA4H PE=1 SV=2	2	1	1	1	611	69.2	6.18	2.49
Q9UI12	V-type proton ATPase subunit H OS=Homo sapiens OX=9606 GN=ATP6V1H PE=1 SV=1	3	2	2	2	483	55.8	6.48	2.46	181192
O95168	NADH dehydrogenase [ubiquinone] 1 beta subcomplex subunit 4 OS=Homo sapiens OX=9606 GN=NDUFB4 PE=1 SV=3	14	1	1	1	129	15.2	9.85	3.91	183195
P17706	Tyrosine-protein phosphatase non-receptor type 2 OS=Homo sapiens OX=9606 GN=PTPN2 PE=1 SV=2	3	1	1	1	415	48.4	8.29	2.56
P53801	Pituitary tumor-transforming gene 1 protein-interacting protein OS=Homo sapiens OX=9606 GN=PTTG1IP PE=1 SV=1	7	1	1	1	180	20.3	8.79	2.61	1.17945e+06
P54577	Tyrosine--tRNA ligase, cytoplasmic OS=Homo sapiens OX=9606 GN=YARS1 PE=1 SV=4	3	2	2	2	528	59.1	7.05	4.25	380531
O43929	Origin recognition complex subunit 4 OS=Homo sapiens OX=9606 GN=ORC4 PE=1 SV=2	3	1	1	1	436	50.3	8	3.25	201170
Q86UP2	Kinectin OS=Homo sapiens OX=9606 GN=KTN1 PE=1 SV=1	2	2	2	2	1357	156.2	5.64	4.91	73388.5
Q15046	Lysine--tRNA ligase OS=Homo sapiens OX=9606 GN=KARS1 PE=1 SV=3	2	1	1	1	597	68	6.35	3.23
Q9Y5G1	Protocadherin gamma-B3 OS=Homo sapiens OX=9606 GN=PCDHGB3 PE=1 SV=4	2	1	1	1	929	101.1	5.01	2.82	301453
Q9BYN8	Small ribosomal subunit protein mS26 OS=Homo sapiens OX=9606 GN=MRPS26 PE=1 SV=1	4	1	1	1	205	24.2	10.39	2.54
Q8WX92	Negative elongation factor B OS=Homo sapiens OX=9606 GN=NELFB PE=1 SV=1	2	1	1	1	580	65.7	6.13	3.14	101012
Q99426	Tubulin-folding cofactor B OS=Homo sapiens OX=9606 GN=TBCB PE=1 SV=2	10	2	2	2	244	27.3	5.15	4.57	92822.8
P55010	Eukaryotic translation initiation factor 5 OS=Homo sapiens OX=9606 GN=EIF5 PE=1 SV=2	2	1	1	1	431	49.2	5.58	2.92	150090
Q8IX12	Cell division cycle and apoptosis regulator protein 1 OS=Homo sapiens OX=9606 GN=CCAR1 PE=1 SV=2	2	2	2	2	1150	132.7	5.76	4.04	256950
Q92504	Zinc transporter SLC39A7 OS=Homo sapiens OX=9606 GN=SLC39A7 PE=1 SV=2	3	1	1	1	469	50.1	6.87	3.22	162874
P30825	High affinity cationic amino acid transporter 1 OS=Homo sapiens OX=9606 GN=SLC7A1 PE=1 SV=1	2	1	1	1	629	67.6	5.43	2.58	367925
P09601	Heme oxygenase 1 OS=Homo sapiens OX=9606 GN=HMOX1 PE=1 SV=1	4	1	1	1	288	32.8	8.25	2.23
Q9UHF1	Epidermal growth factor-like protein 7 OS=Homo sapiens OX=9606 GN=EGFL7 PE=1 SV=3	5	1	1	1	273	29.6	8.16	3.02
O94874	E3 UFM1-protein ligase 1 OS=Homo sapiens OX=9606 GN=UFL1 PE=1 SV=2	3	2	2	2	794	89.5	6.79	4.46	106377
Q12907	Vesicular integral-membrane protein VIP36 OS=Homo sapiens OX=9606 GN=LMAN2 PE=1 SV=1	3	1	1	1	356	40.2	6.95	2.29	182546
Q9BUQ8	Probable ATP-dependent RNA helicase DDX23 OS=Homo sapiens OX=9606 GN=DDX23 PE=1 SV=3	2	2	2	2	820	95.5	9.55	4.47	419686
Q15390	Mitochondrial fission regulator 1 OS=Homo sapiens OX=9606 GN=MTFR1 PE=1 SV=2	4	1	1	1	333	37	9.01	3.26	130249
O00267	Transcription elongation factor SPT5 OS=Homo sapiens OX=9606 GN=SUPT5H PE=1 SV=1	2	2	2	2	1087	120.9	5.06	3.02	161572
P08579	U2 small nuclear ribonucleoprotein B'' OS=Homo sapiens OX=9606 GN=SNRPB2 PE=1 SV=1	7	2	2	2	225	25.5	9.72	1.92	449384
P32322	Pyrroline-5-carboxylate reductase 1, mitochondrial OS=Homo sapiens OX=9606 GN=PYCR1 PE=1 SV=2	3	1	1	1	319	33.3	7.61	2.97
O75874	Isocitrate dehydrogenase [NADP] cytoplasmic OS=Homo sapiens OX=9606 GN=IDH1 PE=1 SV=2	6	2	2	2	414	46.6	7.01	5.41	243820
P16930	Fumarylacetoacetase OS=Homo sapiens OX=9606 GN=FAH PE=1 SV=2	2	1	1	1	419	46.3	6.95	2.84	53907.3
P34896	Serine hydroxymethyltransferase, cytosolic OS=Homo sapiens OX=9606 GN=SHMT1 PE=1 SV=1	2	1	1	1	483	53	7.71	2.75
Q9H2G2	STE20-like serine/threonine-protein kinase OS=Homo sapiens OX=9606 GN=SLK PE=1 SV=1	1	1	1	1	1235	142.6	5.15	2.5	83762.4
P61163	Alpha-centractin OS=Homo sapiens OX=9606 GN=ACTR1A PE=1 SV=1	6	1	1	1	376	42.6	6.64	3.52	422168
Q9UKG1	DCC-interacting protein 13-alpha OS=Homo sapiens OX=9606 GN=APPL1 PE=1 SV=1	2	1	1	1	709	79.6	5.41	3.3
Q96RP9	Elongation factor G, mitochondrial OS=Homo sapiens OX=9606 GN=GFM1 PE=1 SV=2	3	1	1	1	751	83.4	7.01	3.21
O75616	GTPase Era, mitochondrial OS=Homo sapiens OX=9606 GN=ERAL1 PE=1 SV=2	3	1	1	1	437	48.3	8.84	2.88	63455.3
Q14657	EKC/KEOPS complex subunit LAGE3 OS=Homo sapiens OX=9606 GN=LAGE3 PE=1 SV=2	16	1	1	1	143	14.8	8.63	3.58
O00170	AH receptor-interacting protein OS=Homo sapiens OX=9606 GN=AIP PE=1 SV=3	5	1	1	1	330	37.6	6.42	3.31	131446
Q15003	Condensin complex subunit 2 OS=Homo sapiens OX=9606 GN=NCAPH PE=1 SV=3	3	2	2	2	741	82.5	5.06	2.28	172809
P62888	Large ribosomal subunit protein eL30 OS=Homo sapiens OX=9606 GN=RPL30 PE=1 SV=2	14	1	1	1	115	12.8	9.63	4.09
Q7L2H7	Eukaryotic translation initiation factor 3 subunit M OS=Homo sapiens OX=9606 GN=EIF3M PE=1 SV=1	3	1	1	1	374	42.5	5.63	2.88
P62316	Small nuclear ribonucleoprotein Sm D2 OS=Homo sapiens OX=9606 GN=SNRPD2 PE=1 SV=1	8	1	1	1	118	13.5	9.91	2.27	222457
Q07021	Complement component 1 Q subcomponent-binding protein, mitochondrial OS=Homo sapiens OX=9606 GN=C1QBP PE=1 SV=1	5	1	1	1	282	31.3	4.84	2.42
Q13724	Mannosyl-oligosaccharide glucosidase OS=Homo sapiens OX=9606 GN=MOGS PE=1 SV=5	3	2	2	2	837	91.9	8.9	4.54	336286
P51157	Ras-related protein Rab-28 OS=Homo sapiens OX=9606 GN=RAB28 PE=1 SV=2	4	1	1	1	221	24.8	5.97	2.79	117396
Q99741	Cell division control protein 6 homolog OS=Homo sapiens OX=9606 GN=CDC6 PE=1 SV=1	2	1	1	1	560	62.7	9.58	2.77
P20645	Cation-dependent mannose-6-phosphate receptor OS=Homo sapiens OX=9606 GN=M6PR PE=1 SV=1	5	1	1	1	277	31	5.83	3.37
Q6PI48	Aspartate--tRNA ligase, mitochondrial OS=Homo sapiens OX=9606 GN=DARS2 PE=1 SV=1	1	1	1	1	645	73.5	8.02	2.47	328589
P11234	Ras-related protein Ral-B OS=Homo sapiens OX=9606 GN=RALB PE=1 SV=1	13	2	2	2	206	23.4	6.62	5.74	1.82918e+06
Q7L3S4	Zinc finger protein 771 OS=Homo sapiens OX=9606 GN=ZNF771 PE=1 SV=1	3	1	1	1	317	35.7	8.79	2.61	101785
O00186	Syntaxin-binding protein 3 OS=Homo sapiens OX=9606 GN=STXBP3 PE=1 SV=2	2	1	1	1	592	67.7	7.8	0
P27797	Calreticulin OS=Homo sapiens OX=9606 GN=CALR PE=1 SV=1	4	1	1	1	417	48.1	4.44	0	186944
Q9NX24	H/ACA ribonucleoprotein complex subunit 2 OS=Homo sapiens OX=9606 GN=NHP2 PE=1 SV=1	12	1	1	1	153	17.2	8.22	3.35	280721
Q9UNK9	Protein angel homolog 1 OS=Homo sapiens OX=9606 GN=ANGEL1 PE=1 SV=1	2	1	1	1	670	75.2	4.82	2.89	214393
P30049	ATP synthase subunit delta, mitochondrial OS=Homo sapiens OX=9606 GN=ATP5F1D PE=1 SV=2	5	1	1	1	168	17.5	5.49	2.63
Q15185	Prostaglandin E synthase 3 OS=Homo sapiens OX=9606 GN=PTGES3 PE=1 SV=1	8	1	1	1	160	18.7	4.54	3.83	559942
P13073	Cytochrome c oxidase subunit 4 isoform 1, mitochondrial OS=Homo sapiens OX=9606 GN=COX4I1 PE=1 SV=1	12	2	2	2	169	19.6	9.51	2.58	1.13834e+06
P07741	Adenine phosphoribosyltransferase OS=Homo sapiens OX=9606 GN=APRT PE=1 SV=2	6	1	1	1	180	19.6	6.02	2.51	467321
P48163	NADP-dependent malic enzyme OS=Homo sapiens OX=9606 GN=ME1 PE=1 SV=1	2	1	1	1	572	64.1	6.13	2.59
Q9NW64	Pre-mRNA-splicing factor RBM22 OS=Homo sapiens OX=9606 GN=RBM22 PE=1 SV=1	4	1	1	1	420	46.9	8.54	3.29	182975
Q9BPX3	Condensin complex subunit 3 OS=Homo sapiens OX=9606 GN=NCAPG PE=1 SV=1	1	1	1	1	1015	114.3	5.59	2.69	165644
P61916	NPC intracellular cholesterol transporter 2 OS=Homo sapiens OX=9606 GN=NPC2 PE=1 SV=1	6	1	1	1	151	16.6	7.65	3.14
Q9BQE5	Apolipoprotein L2 OS=Homo sapiens OX=9606 GN=APOL2 PE=1 SV=2	3	1	1	1	337	37.1	6.74	2.15	83057.1
Q8IX18	Probable ATP-dependent RNA helicase DHX40 OS=Homo sapiens OX=9606 GN=DHX40 PE=1 SV=2	2	1	1	1	779	88.5	8.65	3.19
Q9UBX7	Kallikrein-11 OS=Homo sapiens OX=9606 GN=KLK11 PE=1 SV=2	4	1	1	1	282	31	8.94	2.08
Q8N9A8	Nuclear envelope phosphatase-regulatory subunit 1 OS=Homo sapiens OX=9606 GN=CNEP1R1 PE=1 SV=1	8	1	1	1	125	14.3	8.38	2.24	141116
Q96NU1	Sterile alpha motif domain-containing protein 11 OS=Homo sapiens OX=9606 GN=SAMD11 PE=1 SV=3	2	1	1	1	681	72.7	7.59	3.64	220149
Q6ZSJ8	Uncharacterized protein C1orf122 OS=Homo sapiens OX=9606 GN=C1orf122 PE=4 SV=2	10	1	1	1	110	11.5	6.73	2.81
Q86XL3	Ankyrin repeat and LEM domain-containing protein 2 OS=Homo sapiens OX=9606 GN=ANKLE2 PE=1 SV=4	2	1	1	1	938	104.1	7.09	3.5
Q86SK9	Stearoyl-CoA desaturase 5 OS=Homo sapiens OX=9606 GN=SCD5 PE=1 SV=2	5	1	1	1	330	37.6	9.61	2.36	135176
Q5T160	Probable arginine--tRNA ligase, mitochondrial OS=Homo sapiens OX=9606 GN=RARS2 PE=1 SV=1	4	2	2	2	578	65.5	8.21	4.55	202997
P49761	Dual specificity protein kinase CLK3 OS=Homo sapiens OX=9606 GN=CLK3 PE=1 SV=3	1	1	1	1	638	73.5	9.92	2.21	306126
P60468	Protein transport protein Sec61 subunit beta OS=Homo sapiens OX=9606 GN=SEC61B PE=1 SV=2	10	1	1	1	96	10	11.56	2.23	8.11259e+06
Q86XI2	Condensin-2 complex subunit G2 OS=Homo sapiens OX=9606 GN=NCAPG2 PE=1 SV=1	1	1	1	1	1143	130.9	6.87	2.57	120656
O15145	Actin-related protein 2/3 complex subunit 3 OS=Homo sapiens OX=9606 GN=ARPC3 PE=1 SV=3	6	1	1	1	178	20.5	8.59	2.54
Q7L3T8	Probable proline--tRNA ligase, mitochondrial OS=Homo sapiens OX=9606 GN=PARS2 PE=1 SV=1	3	1	1	1	475	53.2	8.1	3.14	77765.1
Q9P1Y5	Calmodulin-regulated spectrin-associated protein 3 OS=Homo sapiens OX=9606 GN=CAMSAP3 PE=1 SV=2	1	1	1	1	1249	134.7	8.35	2.03	80237
Q14203	Dynactin subunit 1 OS=Homo sapiens OX=9606 GN=DCTN1 PE=1 SV=3	1	1	1	1	1278	141.6	5.81	4.51	155692
P49757	Protein numb homolog OS=Homo sapiens OX=9606 GN=NUMB PE=1 SV=2	2	1	1	1	651	70.8	8.51	3.87
Q9P0L2	Serine/threonine-protein kinase MARK1 OS=Homo sapiens OX=9606 GN=MARK1 PE=1 SV=2	3	2	2	1	795	88.9	9.36	2.06	76459.2
Q9BYD6	Large ribosomal subunit protein uL1m OS=Homo sapiens OX=9606 GN=MRPL1 PE=1 SV=2	6	1	1	1	325	36.9	8.78	4.1
Q8N766	ER membrane protein complex subunit 1 OS=Homo sapiens OX=9606 GN=EMC1 PE=1 SV=1	1	1	1	1	993	111.7	7.66	3	165822
Q9NS86	LanC-like protein 2 OS=Homo sapiens OX=9606 GN=LANCL2 PE=1 SV=1	3	1	1	1	450	50.8	7.43	4.01	85770.2
Q8TEQ6	Gem-associated protein 5 OS=Homo sapiens OX=9606 GN=GEMIN5 PE=1 SV=3	1	1	1	1	1508	168.5	6.62	2.67
P43378	Tyrosine-protein phosphatase non-receptor type 9 OS=Homo sapiens OX=9606 GN=PTPN9 PE=1 SV=1	2	1	1	1	593	68	8.02	2.8	94421.5
P21912	Succinate dehydrogenase [ubiquinone] iron-sulfur subunit, mitochondrial OS=Homo sapiens OX=9606 GN=SDHB PE=1 SV=3	3	1	1	1	280	31.6	8.76	2.51	580358
Q69YN4	Protein virilizer homolog OS=Homo sapiens OX=9606 GN=VIRMA PE=1 SV=2	1	2	2	2	1812	201.9	5.01	3.38	423997
Q9BYC9	Large ribosomal subunit protein bL20m OS=Homo sapiens OX=9606 GN=MRPL20 PE=1 SV=1	10	2	2	2	149	17.4	10.86	3.81	248401
Q8NFH5	Nucleoporin NUP35 OS=Homo sapiens OX=9606 GN=NUP35 PE=1 SV=1	4	1	1	1	326	34.8	9.09	2.63
P30041	Peroxiredoxin-6 OS=Homo sapiens OX=9606 GN=PRDX6 PE=1 SV=3	7	2	2	2	224	25	6.38	2.28
Q5JVF3	PCI domain-containing protein 2 OS=Homo sapiens OX=9606 GN=PCID2 PE=1 SV=2	3	1	1	1	399	46	8.53	2.95	565036
P17174	Aspartate aminotransferase, cytoplasmic OS=Homo sapiens OX=9606 GN=GOT1 PE=1 SV=3	2	1	1	1	413	46.2	7.01	2.49	65016.7
Q9Y6A4	Cilia- and flagella-associated protein 20 OS=Homo sapiens OX=9606 GN=CFAP20 PE=1 SV=1	4	1	1	1	193	22.8	9.76	2.68
Q15041	ADP-ribosylation factor-like protein 6-interacting protein 1 OS=Homo sapiens OX=9606 GN=ARL6IP1 PE=1 SV=2	5	1	1	1	203	23.3	9.32	3.1
Q6P087	Mitochondrial mRNA pseudouridine synthase RPUSD3 OS=Homo sapiens OX=9606 GN=RPUSD3 PE=1 SV=3	3	1	1	1	351	38.4	10.32	2.65	58746.6
Q9Y324	rRNA-processing protein FCF1 homolog OS=Homo sapiens OX=9606 GN=FCF1 PE=1 SV=1	6	1	1	1	198	23.4	9.7	1.98	421015
Q6PGN9	Proline/serine-rich coiled-coil protein 1 OS=Homo sapiens OX=9606 GN=PSRC1 PE=1 SV=1	4	1	1	1	363	38.8	11.21	2.9
P0DMU7	Cancer/testis antigen family 45 member A6 OS=Homo sapiens OX=9606 GN=CT45A6 PE=2 SV=1	5	1	1	1	189	21.2	9.69	2.35
Q13126	S-methyl-5'-thioadenosine phosphorylase OS=Homo sapiens OX=9606 GN=MTAP PE=1 SV=2	6	1	1	1	283	31.2	7.18	2.81	120542
O60870	DNA/RNA-binding protein KIN17 OS=Homo sapiens OX=9606 GN=KIN PE=1 SV=2	3	1	1	1	393	45.3	8.95	2.42	99175.4
Q9UHC9	NPC1-like intracellular cholesterol transporter 1 OS=Homo sapiens OX=9606 GN=NPC1L1 PE=1 SV=2	1	1	1	1	1359	148.6	6.35	3.46
O95159	Zinc finger protein-like 1 OS=Homo sapiens OX=9606 GN=ZFPL1 PE=1 SV=2	3	1	1	1	310	34.1	8.07	2.46	154017
P38432	Coilin OS=Homo sapiens OX=9606 GN=COIL PE=1 SV=1	3	1	1	1	576	62.6	9.07	4.05	231750
P22307	Sterol carrier protein 2 OS=Homo sapiens OX=9606 GN=SCP2 PE=1 SV=2	1	1	1	1	547	59	6.89	2.03	101312
Q9NVM9	Integrator complex subunit 13 OS=Homo sapiens OX=9606 GN=INTS13 PE=1 SV=2	1	1	1	1	706	80.2	6.7	0
Q70CQ3	Ubiquitin carboxyl-terminal hydrolase 30 OS=Homo sapiens OX=9606 GN=USP30 PE=1 SV=1	4	1	1	1	517	58.5	8.27	2.9	47179.3
Q7Z7K0	COX assembly mitochondrial protein homolog OS=Homo sapiens OX=9606 GN=CMC1 PE=1 SV=1	8	1	1	1	106	12.5	8.63	2.67	313082
Q86U38	Nucleolar protein 9 OS=Homo sapiens OX=9606 GN=NOP9 PE=1 SV=1	1	1	1	1	636	69.4	7.28	2.5
Q6P4A8	Phospholipase B-like 1 OS=Homo sapiens OX=9606 GN=PLBD1 PE=1 SV=2	2	1	1	1	553	63.2	9.06	2.08
O95825	Quinone oxidoreductase-like protein 1 OS=Homo sapiens OX=9606 GN=CRYZL1 PE=1 SV=2	6	1	1	1	349	38.7	5.78	3.26	61477.5
Q8N684	Cleavage and polyadenylation specificity factor subunit 7 OS=Homo sapiens OX=9606 GN=CPSF7 PE=1 SV=1	4	2	2	2	471	52	8	4.18	537243
P35613	Basigin OS=Homo sapiens OX=9606 GN=BSG PE=1 SV=2	2	1	1	1	385	42.2	5.66	2.29	1637192
Q92843	Bcl-2-like protein 2 OS=Homo sapiens OX=9606 GN=BCL2L2 PE=1 SV=2	10	1	1	1	193	20.7	5.34	3.13
Q2T9J0	Peroxisomal leader peptide-processing protease OS=Homo sapiens OX=9606 GN=TYSND1 PE=1 SV=3	2	1	1	1	566	59.3	6.2	2.63	126347
O75381	Peroxisomal membrane protein PEX14 OS=Homo sapiens OX=9606 GN=PEX14 PE=1 SV=1	2	1	1	1	377	41.2	4.94	2.27
Q99700	Ataxin-2 OS=Homo sapiens OX=9606 GN=ATXN2 PE=1 SV=2	1	1	1	1	1313	140.2	9.57	3.06	125907
O75306	NADH dehydrogenase [ubiquinone] iron-sulfur protein 2, mitochondrial OS=Homo sapiens OX=9606 GN=NDUFS2 PE=1 SV=2	3	1	1	1	463	52.5	7.55	2.5	400107
O00303	Eukaryotic translation initiation factor 3 subunit F OS=Homo sapiens OX=9606 GN=EIF3F PE=1 SV=1	5	1	1	1	357	37.5	5.45	3.76	174407
Q9H0P0	Cytosolic 5'-nucleotidase 3A OS=Homo sapiens OX=9606 GN=NT5C3A PE=1 SV=3	4	1	1	1	336	37.9	7.12	2.82	56803
O14925	Mitochondrial import inner membrane translocase subunit Tim23 OS=Homo sapiens OX=9606 GN=TIMM23 PE=1 SV=1	5	1	1	1	209	21.9	8.6	2.69	554370
Q9BXK1	Krueppel-like factor 16 OS=Homo sapiens OX=9606 GN=KLF16 PE=1 SV=1	7	1	1	1	252	25.4	9.88	3.42	222316
Q7L592	Protein arginine methyltransferase NDUFAF7, mitochondrial OS=Homo sapiens OX=9606 GN=NDUFAF7 PE=1 SV=1	2	1	1	1	441	49.2	8.34	2.73	62751
O95870	Phosphatidylserine lipase ABHD16A OS=Homo sapiens OX=9606 GN=ABHD16A PE=1 SV=3	1	1	1	1	558	63.2	8.13	2.32	118950
O95969	Secretoglobin family 1D member 2 OS=Homo sapiens OX=9606 GN=SCGB1D2 PE=2 SV=1	10	1	1	1	90	9.9	8.25	2.6	1.00807e+06
P0DI83	Ras-related protein Rab-34, isoform NARR OS=Homo sapiens OX=9606 GN=RAB34 PE=1 SV=1	13	2	2	2	198	21.1	12.16	3.64	363849
P43034	Platelet-activating factor acetylhydrolase IB subunit beta OS=Homo sapiens OX=9606 GN=PAFAH1B1 PE=1 SV=2	4	1	1	1	410	46.6	7.37	3.1	174475
P78549	Endonuclease III-like protein 1 OS=Homo sapiens OX=9606 GN=NTHL1 PE=1 SV=2	3	1	1	1	312	34.4	9.67	1.89	451610
Q14956	Transmembrane glycoprotein NMB OS=Homo sapiens OX=9606 GN=GPNMB PE=1 SV=2	2	1	1	1	572	63.9	6.64	2.08	350960
Q9UKK9	ADP-sugar pyrophosphatase OS=Homo sapiens OX=9606 GN=NUDT5 PE=1 SV=1	4	1	1	1	219	24.3	4.94	2.3
Q9P2X0	Dolichol-phosphate mannosyltransferase subunit 3 OS=Homo sapiens OX=9606 GN=DPM3 PE=1 SV=2	13	1	1	1	92	10.1	5.94	0	67267.7
Q9UJA3	DNA helicase MCM8 OS=Homo sapiens OX=9606 GN=MCM8 PE=1 SV=2	1	1	1	1	840	93.6	7.75	2.09	215000
P46019	Phosphorylase b kinase regulatory subunit alpha, liver isoform OS=Homo sapiens OX=9606 GN=PHKA2 PE=1 SV=1	2	1	1	1	1235	138.3	6.44	3.06
Q99816	Tumor susceptibility gene 101 protein OS=Homo sapiens OX=9606 GN=TSG101 PE=1 SV=2	4	1	1	1	390	43.9	6.46	3.09
P62273	Small ribosomal subunit protein uS14 OS=Homo sapiens OX=9606 GN=RPS29 PE=1 SV=2	29	2	3	2	56	6.7	10.13	5.61	7.39701e+07
Q9BWD1	Acetyl-CoA acetyltransferase, cytosolic OS=Homo sapiens OX=9606 GN=ACAT2 PE=1 SV=2	4	1	1	1	397	41.3	6.92	3.02	90164.9
Q6P4A7	Sideroflexin-4 OS=Homo sapiens OX=9606 GN=SFXN4 PE=1 SV=1	7	2	2	2	337	38	9.19	2.16	198537
Q8IUW5	RELT-like protein 1 OS=Homo sapiens OX=9606 GN=RELL1 PE=1 SV=1	3	1	1	1	271	29.3	8.34	2.32	293107
Q92734	Protein TFG OS=Homo sapiens OX=9606 GN=TFG PE=1 SV=2	3	1	1	1	400	43.4	5.1	2.46	297749
Q9NR50	Translation initiation factor eIF-2B subunit gamma OS=Homo sapiens OX=9606 GN=EIF2B3 PE=1 SV=1	8	2	2	2	452	50.2	6.47	5.9	209585
P49419	Alpha-aminoadipic semialdehyde dehydrogenase OS=Homo sapiens OX=9606 GN=ALDH7A1 PE=1 SV=5	3	1	1	1	539	58.5	7.99	2.28
O00488	Zinc finger protein 593 OS=Homo sapiens OX=9606 GN=ZNF593 PE=1 SV=2	10	1	1	1	134	15.2	9.82	2.64
O95394	Phosphoacetylglucosamine mutase OS=Homo sapiens OX=9606 GN=PGM3 PE=1 SV=1	1	1	1	1	542	59.8	6.25	1.86	306689
P61009	Signal peptidase complex subunit 3 OS=Homo sapiens OX=9606 GN=SPCS3 PE=1 SV=1	5	1	1	1	180	20.3	8.62	2.34	589083
Q8NE86	Calcium uniporter protein, mitochondrial OS=Homo sapiens OX=9606 GN=MCU PE=1 SV=1	3	1	1	1	351	39.8	8.65	2.25	124474
Q5VWZ2	Lysophospholipase-like protein 1 OS=Homo sapiens OX=9606 GN=LYPLAL1 PE=1 SV=3	4	1	1	1	237	26.3	7.84	2.09	164621
Q9ULV4	Coronin-1C OS=Homo sapiens OX=9606 GN=CORO1C PE=1 SV=1	2	1	1	1	474	53.2	7.08	2.43
O15042	U2 snRNP-associated SURP motif-containing protein OS=Homo sapiens OX=9606 GN=U2SURP PE=1 SV=2	1	1	1	1	1029	118.2	8.47	3.23	29366.7
Q96I59	Probable asparagine--tRNA ligase, mitochondrial OS=Homo sapiens OX=9606 GN=NARS2 PE=1 SV=3	3	1	1	1	477	54.1	7.24	2.77
Q96P16	Regulation of nuclear pre-mRNA domain-containing protein 1A OS=Homo sapiens OX=9606 GN=RPRD1A PE=1 SV=1	3	1	1	1	312	35.7	7.55	2.05	179731
P49591	Serine--tRNA ligase, cytoplasmic OS=Homo sapiens OX=9606 GN=SARS1 PE=1 SV=3	2	1	1	1	514	58.7	6.43	2.17	272924
Q9BXJ8	Ion channel TACAN OS=Homo sapiens OX=9606 GN=TMEM120A PE=1 SV=1	3	1	1	1	343	40.6	8.98	2.12
Q9BXW9	Fanconi anemia group D2 protein OS=Homo sapiens OX=9606 GN=FANCD2 PE=1 SV=2	1	1	1	1	1451	164	5.88	3.05
Q8TB61	Adenosine 3'-phospho 5'-phosphosulfate transporter 1 OS=Homo sapiens OX=9606 GN=SLC35B2 PE=1 SV=1	3	1	1	1	432	47.5	9.16	2.39
Q8TEW0	Partitioning defective 3 homolog OS=Homo sapiens OX=9606 GN=PARD3 PE=1 SV=2	1	1	1	1	1356	151.3	7.68	3.06	73930
Q13098	COP9 signalosome complex subunit 1 OS=Homo sapiens OX=9606 GN=GPS1 PE=1 SV=4	2	1	1	1	491	55.5	6.74	2.17	116518
Q96I99	Succinate--CoA ligase [GDP-forming] subunit beta, mitochondrial OS=Homo sapiens OX=9606 GN=SUCLG2 PE=1 SV=2	3	1	1	1	432	46.5	6.39	2.92
P17931	Galectin-3 OS=Homo sapiens OX=9606 GN=LGALS3 PE=1 SV=5	4	1	1	1	250	26.1	8.56	2.02	348094
Q96NT0	Coiled-coil domain-containing protein 115 OS=Homo sapiens OX=9606 GN=CCDC115 PE=1 SV=1	8	1	1	1	180	19.7	6.95	3.72
O75832	26S proteasome non-ATPase regulatory subunit 10 OS=Homo sapiens OX=9606 GN=PSMD10 PE=1 SV=1	4	1	1	1	226	24.4	6.1	2.41
Q6NUQ4	Transmembrane protein 214 OS=Homo sapiens OX=9606 GN=TMEM214 PE=1 SV=2	1	1	1	1	689	77.1	9.14	2.41	272130
P01834	Immunoglobulin kappa constant OS=Homo sapiens OX=9606 GN=IGKC PE=1 SV=2	17	1	1	1	107	11.8	6.52	3.83	613055
P52895	Aldo-keto reductase family 1 member C2 OS=Homo sapiens OX=9606 GN=AKR1C2 PE=1 SV=3	2	1	1	1	323	36.7	7.49	2.06	36665.8
Q86WR7	Proline and serine-rich protein 2 OS=Homo sapiens OX=9606 GN=PROSER2 PE=1 SV=2	3	1	1	1	435	45.8	7.2	2.96	212031
Q92759	General transcription factor IIH subunit 4 OS=Homo sapiens OX=9606 GN=GTF2H4 PE=1 SV=1	2	1	1	1	462	52.2	9.04	0	65445.4
Q96EY7	Small ribosomal subunit protein mS39 OS=Homo sapiens OX=9606 GN=PTCD3 PE=1 SV=3	2	1	1	1	689	78.5	6.42	2.44	55879.8
Q6IQ49	Splicing regulator SDE2 OS=Homo sapiens OX=9606 GN=SDE2 PE=1 SV=1	4	1	1	1	451	49.7	6.05	3.96	94433.1
Q9Y5V3	Melanoma-associated antigen D1 OS=Homo sapiens OX=9606 GN=MAGED1 PE=1 SV=3	2	1	1	1	778	86.1	5.83	2.98	69635.4
Q9BRQ6	MICOS complex subunit MIC25 OS=Homo sapiens OX=9606 GN=CHCHD6 PE=1 SV=1	6	1	1	1	235	26.4	8.85	3.15
P18887	DNA repair protein XRCC1 OS=Homo sapiens OX=9606 GN=XRCC1 PE=1 SV=3	2	1	1	1	633	69.5	6.28	2.43
P24468	COUP transcription factor 2 OS=Homo sapiens OX=9606 GN=NR2F2 PE=1 SV=1	3	1	1	1	414	45.5	8.28	2.29
O94776	Metastasis-associated protein MTA2 OS=Homo sapiens OX=9606 GN=MTA2 PE=1 SV=1	1	1	1	1	668	75	9.66	2.05	113930
Q8TA86	Retinitis pigmentosa 9 protein OS=Homo sapiens OX=9606 GN=RP9 PE=1 SV=2	5	1	1	1	221	26.1	9.79	2.66
Q9UHJ6	Sedoheptulokinase OS=Homo sapiens OX=9606 GN=SHPK PE=1 SV=4	4	1	1	1	478	51.5	6.83	3.78
P33121	Long-chain-fatty-acid--CoA ligase 1 OS=Homo sapiens OX=9606 GN=ACSL1 PE=1 SV=1	1	1	1	1	698	77.9	7.15	2.5	36237
Q53S58	Transmembrane protein 177 OS=Homo sapiens OX=9606 GN=TMEM177 PE=1 SV=1	6	2	2	2	311	33.7	9.61	1.9	304821
Q9BTV5	Fibronectin type III and SPRY domain-containing protein 1 OS=Homo sapiens OX=9606 GN=FSD1 PE=1 SV=1	2	1	1	1	496	55.8	6.99	0
P46940	Ras GTPase-activating-like protein IQGAP1 OS=Homo sapiens OX=9606 GN=IQGAP1 PE=1 SV=1	1	1	1	1	1657	189.1	6.48	2.71
Q9BRX8	Peroxiredoxin-like 2A OS=Homo sapiens OX=9606 GN=PRXL2A PE=1 SV=3	4	1	2	1	229	25.7	8.84	4.5	56578.8
P40937	Replication factor C subunit 5 OS=Homo sapiens OX=9606 GN=RFC5 PE=1 SV=1	4	1	1	1	340	38.5	7.2	2.72
Q8WU90	Zinc finger CCCH domain-containing protein 15 OS=Homo sapiens OX=9606 GN=ZC3H15 PE=1 SV=1	3	1	1	1	426	48.6	5.31	2.17
Q7Z3U7	Protein MON2 homolog OS=Homo sapiens OX=9606 GN=MON2 PE=1 SV=3	1	1	1	1	1717	190.2	6.06	2.97	71330.7
Q96CW5	Gamma-tubulin complex component 3 OS=Homo sapiens OX=9606 GN=TUBGCP3 PE=1 SV=2	2	1	1	1	907	103.5	8.12	3.01	64783.1
Q14247	Src substrate cortactin OS=Homo sapiens OX=9606 GN=CTTN PE=1 SV=2	2	1	1	1	550	61.5	5.4	2.35	131189
Q14669	E3 ubiquitin-protein ligase TRIP12 OS=Homo sapiens OX=9606 GN=TRIP12 PE=1 SV=1	1	1	1	1	1992	220.3	8.48	2.41	47909.1
Q9BXJ9	N-alpha-acetyltransferase 15, NatA auxiliary subunit OS=Homo sapiens OX=9606 GN=NAA15 PE=1 SV=1	1	1	1	1	866	101.2	7.42	2.78	346789
Q9UP83	Conserved oligomeric Golgi complex subunit 5 OS=Homo sapiens OX=9606 GN=COG5 PE=1 SV=3	1	1	1	1	839	92.7	6.6	2.63	87716
Q9GZV4	Eukaryotic translation initiation factor 5A-2 OS=Homo sapiens OX=9606 GN=EIF5A2 PE=1 SV=3	5	1	1	1	153	16.8	5.58	1.9	111072
Q9NVV0	Trimeric intracellular cation channel type B OS=Homo sapiens OX=9606 GN=TMEM38B PE=1 SV=1	4	1	1	1	291	32.5	9.06	2.97
Q96NB2	Sideroflexin-2 OS=Homo sapiens OX=9606 GN=SFXN2 PE=1 SV=2	4	1	1	1	322	36.2	9.41	2.2
Q6P3W7	SCY1-like protein 2 OS=Homo sapiens OX=9606 GN=SCYL2 PE=1 SV=1	2	1	1	1	929	103.6	8.22	3.41	53038.9
Q99569	Plakophilin-4 OS=Homo sapiens OX=9606 GN=PKP4 PE=1 SV=2	1	1	1	1	1192	131.8	8.94	3.24
Q96AA3	Protein RFT1 homolog OS=Homo sapiens OX=9606 GN=RFT1 PE=1 SV=1	1	1	1	1	541	60.3	8.85	2.14	571011
Q96F07	Cytoplasmic FMR1-interacting protein 2 OS=Homo sapiens OX=9606 GN=CYFIP2 PE=1 SV=2	1	1	1	1	1278	148.3	7.31	2.04
O75821	Eukaryotic translation initiation factor 3 subunit G OS=Homo sapiens OX=9606 GN=EIF3G PE=1 SV=2	3	1	1	1	320	35.6	6.13	2.51	312108
Q12834	Cell division cycle protein 20 homolog OS=Homo sapiens OX=9606 GN=CDC20 PE=1 SV=2	3	1	1	1	499	54.7	9.23	3.39	106310
Q9H7B2	Ribosome production factor 2 homolog OS=Homo sapiens OX=9606 GN=RPF2 PE=1 SV=2	6	1	1	1	306	35.6	9.99	2.53	71546.9
Q676U5	Autophagy-related protein 16-1 OS=Homo sapiens OX=9606 GN=ATG16L1 PE=1 SV=2	2	1	1	1	607	68.2	6.64	2.61
Q9Y5W9	Sorting nexin-11 OS=Homo sapiens OX=9606 GN=SNX11 PE=1 SV=2	8	1	1	1	270	30.4	7.05	3.77
Q9HA92	Radical S-adenosyl methionine domain-containing protein 1, mitochondrial OS=Homo sapiens OX=9606 GN=RSAD1 PE=1 SV=2	4	1	1	1	442	48.7	7.78	3.67
P62854	Small ribosomal subunit protein eS26 OS=Homo sapiens OX=9606 GN=RPS26 PE=1 SV=3	13	1	1	1	115	13	11	0	3.78027e+06
Q13123	Protein Red OS=Homo sapiens OX=9606 GN=IK PE=1 SV=3	2	1	1	1	557	65.6	6.64	1.95	427263
P04818	Thymidylate synthase OS=Homo sapiens OX=9606 GN=TYMS PE=1 SV=3	4	1	1	1	313	35.7	7.01	2.72	51019.5
Q9Y376	Calcium-binding protein 39 OS=Homo sapiens OX=9606 GN=CAB39 PE=1 SV=1	3	1	1	1	341	39.8	6.89	2.13	59913
P49821	NADH dehydrogenase [ubiquinone] flavoprotein 1, mitochondrial OS=Homo sapiens OX=9606 GN=NDUFV1 PE=1 SV=4	2	1	1	1	464	50.8	8.21	2.13	76569.6
Q05932	Folylpolyglutamate synthase, mitochondrial OS=Homo sapiens OX=9606 GN=FPGS PE=1 SV=3	3	1	1	1	587	64.6	7.94	3.52	71728.7
Q70UQ0	Inhibitor of nuclear factor kappa-B kinase-interacting protein OS=Homo sapiens OX=9606 GN=IKBIP PE=1 SV=1	3	1	1	1	350	39.3	9.17	2.53	171822
Q13347	Eukaryotic translation initiation factor 3 subunit I OS=Homo sapiens OX=9606 GN=EIF3I PE=1 SV=1	3	1	1	1	325	36.5	5.64	2.25
Q7Z7H5	Transmembrane emp24 domain-containing protein 4 OS=Homo sapiens OX=9606 GN=TMED4 PE=1 SV=1	4	1	1	1	227	25.9	8.28	2.17	115172
Q9UKT4	F-box only protein 5 OS=Homo sapiens OX=9606 GN=FBXO5 PE=1 SV=1	2	1	1	1	447	50.1	8.92	2.14	622043
O15264	Mitogen-activated protein kinase 13 OS=Homo sapiens OX=9606 GN=MAPK13 PE=1 SV=1	2	1	1	1	365	42.1	8.38	2.19	290870
Q9P0J0	NADH dehydrogenase [ubiquinone] 1 alpha subcomplex subunit 13 OS=Homo sapiens OX=9606 GN=NDUFA13 PE=1 SV=3	6	1	1	1	144	16.7	8.43	2.01	353582
Q96FW1	Ubiquitin thioesterase OTUB1 OS=Homo sapiens OX=9606 GN=OTUB1 PE=1 SV=2	3	1	1	1	271	31.3	4.94	2.23	263658
O60763	General vesicular transport factor p115 OS=Homo sapiens OX=9606 GN=USO1 PE=1 SV=2	2	1	1	1	962	107.8	4.91	3.77
Q15691	Microtubule-associated protein RP/EB family member 1 OS=Homo sapiens OX=9606 GN=MAPRE1 PE=1 SV=3	7	1	1	1	268	30	5.14	2.6
Q7L1Q6	eIF5-mimic protein 2 OS=Homo sapiens OX=9606 GN=BZW1 PE=1 SV=1	2	1	1	1	419	48	5.92	2.69
Q5VTU8	ATP synthase subunit epsilon-like protein, mitochondrial OS=Homo sapiens OX=9606 GN=ATP5F1EP2 PE=1 SV=1	16	1	1	1	51	5.8	10.14	2.03	249292
O43824	Putative GTP-binding protein 6 OS=Homo sapiens OX=9606 GN=GTPBP6 PE=1 SV=4	2	1	1	1	516	56.9	9.42	2.05
Q9H9A6	Leucine-rich repeat-containing protein 40 OS=Homo sapiens OX=9606 GN=LRRC40 PE=1 SV=1	2	1	1	1	602	68.2	6.43	2.74
Q16850	Lanosterol 14-alpha demethylase OS=Homo sapiens OX=9606 GN=CYP51A1 PE=1 SV=4	2	1	1	1	509	57.2	8.53	2.04	137892
Q15382	GTP-binding protein Rheb OS=Homo sapiens OX=9606 GN=RHEB PE=1 SV=1	9	1	1	1	184	20.5	5.92	2.71
P28838	Cytosol aminopeptidase OS=Homo sapiens OX=9606 GN=LAP3 PE=1 SV=3	2	1	1	1	519	56.1	7.93	2.82	1.20385e+06
Q9BQB6	Vitamin K epoxide reductase complex subunit 1 OS=Homo sapiens OX=9606 GN=VKORC1 PE=1 SV=1	8	1	1	1	163	18.2	9.36	2.82	887171
P04637	Cellular tumor antigen p53 OS=Homo sapiens OX=9606 GN=TP53 PE=1 SV=4	3	1	1	1	393	43.6	6.79	3.03
A4D1S0	Killer cell lectin-like receptor subfamily G member 2 OS=Homo sapiens OX=9606 GN=KLRG2 PE=1 SV=3	3	1	1	1	409	42.8	5.87	2.24
P61158	Actin-related protein 3 OS=Homo sapiens OX=9606 GN=ACTR3 PE=1 SV=3	3	1	1	1	418	47.3	5.88	3.78
O94826	Mitochondrial import receptor subunit TOM70 OS=Homo sapiens OX=9606 GN=TOMM70 PE=1 SV=1	1	1	1	1	608	67.4	7.12	1.89	394525
O14733	Dual specificity mitogen-activated protein kinase kinase 7 OS=Homo sapiens OX=9606 GN=MAP2K7 PE=1 SV=2	2	1	1	1	419	47.5	9.16	2.47	306262
O15228	Dihydroxyacetone phosphate acyltransferase OS=Homo sapiens OX=9606 GN=GNPAT PE=1 SV=1	1	1	1	1	680	77.1	6.57	2.07	205920
A0A1B0GTU1	Zinc finger CCCH domain-containing protein 11B OS=Homo sapiens OX=9606 GN=ZC3H11B PE=4 SV=1	3	1	1	1	805	88.9	6.81	2.73
Q9BQP7	Mitochondrial genome maintenance exonuclease 1 OS=Homo sapiens OX=9606 GN=MGME1 PE=1 SV=1	2	1	1	1	344	39.4	7.68	1.99	217599
Q9Y4X5	E3 ubiquitin-protein ligase ARIH1 OS=Homo sapiens OX=9606 GN=ARIH1 PE=1 SV=2	2	1	1	1	557	64.1	5.08	2.43
Q6IBW4	Condensin-2 complex subunit H2 OS=Homo sapiens OX=9606 GN=NCAPH2 PE=1 SV=1	2	1	1	1	605	68.2	4.74	2.33
Q6NUQ1	RAD50-interacting protein 1 OS=Homo sapiens OX=9606 GN=RINT1 PE=1 SV=1	1	1	1	1	792	90.6	5.45	0	89701.5
Q96JD6	1,5-anhydro-D-fructose reductase OS=Homo sapiens OX=9606 GN=AKR1E2 PE=1 SV=2	3	1	1	1	320	36.6	7.49	2.27	139452
Q16342	Programmed cell death protein 2 OS=Homo sapiens OX=9606 GN=PDCD2 PE=1 SV=2	3	1	1	1	344	38.6	5.38	1.79	311154
P52429	Diacylglycerol kinase epsilon OS=Homo sapiens OX=9606 GN=DGKE PE=1 SV=1	2	1	1	1	567	63.9	7.74	2.3
Q96EP5	DAZ-associated protein 1 OS=Homo sapiens OX=9606 GN=DAZAP1 PE=1 SV=1	3	1	1	1	407	43.4	8.56	2.5
Q6IBS0	Twinfilin-2 OS=Homo sapiens OX=9606 GN=TWF2 PE=1 SV=2	5	1	1	1	349	39.5	6.84	3.3	40997.6
Q7Z5K2	Wings apart-like protein homolog OS=Homo sapiens OX=9606 GN=WAPL PE=1 SV=1	1	1	1	1	1190	132.9	5.44	2.04	77802.3
P46977	Dolichyl-diphosphooligosaccharide--protein glycosyltransferase subunit STT3A OS=Homo sapiens OX=9606 GN=STT3A PE=1 SV=2	1	1	1	1	705	80.5	8.07	2.4	1188690
P19447	General transcription and DNA repair factor IIH helicase subunit XPB OS=Homo sapiens OX=9606 GN=ERCC3 PE=1 SV=1	1	1	1	1	782	89.2	7.23	2.23	74334.4
Q5BJF2	Sigma intracellular receptor 2 OS=Homo sapiens OX=9606 GN=TMEM97 PE=1 SV=1	5	1	1	1	176	20.8	9.38	2.2	395314
Q86Y79	Peptidyl-tRNA hydrolase OS=Homo sapiens OX=9606 GN=PTRH1 PE=1 SV=1	5	1	1	1	214	22.9	10.56	2.24
P27695	DNA-(apurinic or apyrimidinic site) endonuclease OS=Homo sapiens OX=9606 GN=APEX1 PE=1 SV=2	5	1	1	1	318	35.5	8.12	3.61	148877
P58107	Epiplakin OS=Homo sapiens OX=9606 GN=EPPK1 PE=1 SV=3	1	1	1	1	5088	555.3	5.62	1.75	771134
Q9Y3A5	Ribosome maturation protein SBDS OS=Homo sapiens OX=9606 GN=SBDS PE=1 SV=4	3	1	1	1	250	28.7	8.75	2.27	179386
P00746	Complement factor D OS=Homo sapiens OX=9606 GN=CFD PE=1 SV=5	6	1	1	1	253	27	7.71	2.81
Q13257	Mitotic spindle assembly checkpoint protein MAD2A OS=Homo sapiens OX=9606 GN=MAD2L1 PE=1 SV=1	4	1	1	1	205	23.5	5.08	2.36
Q9BSJ6	Protein PIMREG OS=Homo sapiens OX=9606 GN=PIMREG PE=1 SV=1	4	1	1	1	248	27.5	10.21	2.28	374282
Q8WUY8	Probable N-acetyltransferase 14 OS=Homo sapiens OX=9606 GN=NAT14 PE=1 SV=1	4	1	1	1	206	21.6	10.74	2.4	544648
Q969P6	DNA topoisomerase I, mitochondrial OS=Homo sapiens OX=9606 GN=TOP1MT PE=1 SV=1	1	1	1	1	601	69.8	9.41	2.05
Q9UQM7	Calcium/calmodulin-dependent protein kinase type II subunit alpha OS=Homo sapiens OX=9606 GN=CAMK2A PE=1 SV=2	2	1	1	1	478	54.1	7.08	1.95	47973.5
P05204	Non-histone chromosomal protein HMG-17 OS=Homo sapiens OX=9606 GN=HMGN2 PE=1 SV=3	17	1	1	1	90	9.4	9.99	2.56	216691
Q9BTU6	Phosphatidylinositol 4-kinase type 2-alpha OS=Homo sapiens OX=9606 GN=PI4K2A PE=1 SV=1	2	1	1	1	479	54	8.29	1.99	173085
Q99961	Endophilin-A2 OS=Homo sapiens OX=9606 GN=SH3GL1 PE=1 SV=1	2	1	1	1	368	41.5	5.43	1.81	411087
Q9BRL6	Serine/arginine-rich splicing factor 8 OS=Homo sapiens OX=9606 GN=SRSF8 PE=1 SV=1	3	1	1	1	282	32.3	11.72	2.03	1.10031e+06
O75937	DnaJ homolog subfamily C member 8 OS=Homo sapiens OX=9606 GN=DNAJC8 PE=1 SV=2	3	1	1	1	253	29.8	9.06	2.48
O43264	Centromere/kinetochore protein zw10 homolog OS=Homo sapiens OX=9606 GN=ZW10 PE=1 SV=3	2	1	1	1	779	88.8	6.27	3.27
Q7Z2T5	TRMT1-like protein OS=Homo sapiens OX=9606 GN=TRMT1L PE=1 SV=2	1	1	1	1	733	81.7	7.88	1.91
Q92905	COP9 signalosome complex subunit 5 OS=Homo sapiens OX=9606 GN=COPS5 PE=1 SV=4	2	1	1	1	334	37.6	6.54	2.37	128003
Q93009	Ubiquitin carboxyl-terminal hydrolase 7 OS=Homo sapiens OX=9606 GN=USP7 PE=1 SV=2	1	1	1	1	1102	128.2	5.55	2.2
Q9Y263	Phospholipase A-2-activating protein OS=Homo sapiens OX=9606 GN=PLAA PE=1 SV=2	2	1	1	1	795	87.1	6.37	3.28	68717.9
O75419	Cell division control protein 45 homolog OS=Homo sapiens OX=9606 GN=CDC45 PE=1 SV=1	2	1	1	1	566	65.5	5.53	2.19	266845
P00403	Cytochrome c oxidase subunit 2 OS=Homo sapiens OX=9606 GN=MT-CO2 PE=1 SV=1	4	1	1	1	227	25.5	4.82	2.23	699069
Q9GZP4	PITH domain-containing protein 1 OS=Homo sapiens OX=9606 GN=PITHD1 PE=1 SV=1	4	1	1	1	211	24.2	5.74	2.21	818417
Q9P015	Large ribosomal subunit protein uL15m OS=Homo sapiens OX=9606 GN=MRPL15 PE=1 SV=1	4	1	1	1	296	33.4	10.01	2.13	211127
Q16543	Hsp90 co-chaperone Cdc37 OS=Homo sapiens OX=9606 GN=CDC37 PE=1 SV=1	6	1	1	1	378	44.4	5.25	3.66	220824
Q5T6V5	Queuosine 5'-phosphate N-glycosylase/hydrolase OS=Homo sapiens OX=9606 GN=QNG1 PE=1 SV=1	2	1	1	1	341	39	5.88	1.87	243001
Q7L5N7	Lysophosphatidylcholine acyltransferase 2 OS=Homo sapiens OX=9606 GN=LPCAT2 PE=1 SV=1	2	1	1	1	544	60.2	6.55	1.67	134206
Q9BY32	Inosine triphosphate pyrophosphatase OS=Homo sapiens OX=9606 GN=ITPA PE=1 SV=2	5	1	1	1	194	21.4	5.66	2.44	69617.4
Q96KR1	Zinc finger RNA-binding protein OS=Homo sapiens OX=9606 GN=ZFR PE=1 SV=2	1	1	1	1	1074	116.9	9.04	2.29	49801.7
Q96C36	Pyrroline-5-carboxylate reductase 2 OS=Homo sapiens OX=9606 GN=PYCR2 PE=1 SV=1	6	1	1	1	320	33.6	7.77	2.99
Q96D53	Atypical kinase COQ8B, mitochondrial OS=Homo sapiens OX=9606 GN=COQ8B PE=1 SV=2	1	1	1	1	544	60	7.23	1.94	36176.6
Q96K37	Solute carrier family 35 member E1 OS=Homo sapiens OX=9606 GN=SLC35E1 PE=1 SV=2	3	1	1	1	410	44.7	9.79	3.09	42581.4
Q9UPT5	Exocyst complex component 7 OS=Homo sapiens OX=9606 GN=EXOC7 PE=1 SV=3	1	1	1	1	735	83.3	6.79	2.16	109694
O00139	Kinesin-like protein KIF2A OS=Homo sapiens OX=9606 GN=KIF2A PE=1 SV=3	1	1	1	1	706	79.9	6.68	2.16	123074
P41240	Tyrosine-protein kinase CSK OS=Homo sapiens OX=9606 GN=CSK PE=1 SV=1	3	1	1	1	450	50.7	7.06	2.65
Q9BSJ2	Gamma-tubulin complex component 2 OS=Homo sapiens OX=9606 GN=TUBGCP2 PE=1 SV=2	1	1	1	1	902	102.5	6.84	2.84
Q6UX98	Probable palmitoyltransferase ZDHHC24 OS=Homo sapiens OX=9606 GN=ZDHHC24 PE=1 SV=1	7	1	1	1	284	30.2	8.59	2.2
P00568	Adenylate kinase isoenzyme 1 OS=Homo sapiens OX=9606 GN=AK1 PE=1 SV=3	7	1	1	1	194	21.6	8.63	2.77	63347.6
P39656	Dolichyl-diphosphooligosaccharide--protein glycosyltransferase 48 kDa subunit OS=Homo sapiens OX=9606 GN=DDOST PE=1 SV=4	2	1	1	1	456	50.8	6.55	2.27	918180
Q6P3X3	Tetratricopeptide repeat protein 27 OS=Homo sapiens OX=9606 GN=TTC27 PE=1 SV=1	2	1	1	1	843	96.6	5.59	3.21	84747.6
Q92615	La-related protein 4B OS=Homo sapiens OX=9606 GN=LARP4B PE=1 SV=3	1	1	1	1	738	80.5	6.92	2.47	212117
Q9NZB8	Molybdenum cofactor biosynthesis protein 1 OS=Homo sapiens OX=9606 GN=MOCS1 PE=1 SV=3	1	1	1	1	636	70.1	9.26	1.9
Q9NZJ7	Mitochondrial carrier homolog 1 OS=Homo sapiens OX=9606 GN=MTCH1 PE=1 SV=1	3	1	1	1	389	41.5	9.32	2.52	259226
Q9UBQ7	Glyoxylate reductase/hydroxypyruvate reductase OS=Homo sapiens OX=9606 GN=GRHPR PE=1 SV=1	7	1	1	1	328	35.6	7.39	4.67
Q9UBW8	COP9 signalosome complex subunit 7a OS=Homo sapiens OX=9606 GN=COPS7A PE=1 SV=1	3	1	1	1	275	30.3	8.22	2.01	54830.1
Q9C0B0	RING finger protein unkempt homolog OS=Homo sapiens OX=9606 GN=UNK PE=1 SV=2	3	1	1	1	810	88	6.86	2.76	33538.7
Q8IUF8	Ribosomal oxygenase 2 OS=Homo sapiens OX=9606 GN=RIOX2 PE=1 SV=1	2	1	1	1	465	52.8	6.7	2.03
Q9C0E2	Exportin-4 OS=Homo sapiens OX=9606 GN=XPO4 PE=1 SV=2	1	1	1	1	1151	130.1	5.05	1.72	45189.8
Q9Y617	Phosphoserine aminotransferase OS=Homo sapiens OX=9606 GN=PSAT1 PE=1 SV=2	3	1	1	1	370	40.4	7.66	2.1	304584
P56556	NADH dehydrogenase [ubiquinone] 1 alpha subcomplex subunit 6 OS=Homo sapiens OX=9606 GN=NDUFA6 PE=1 SV=4	6	1	1	1	128	15.1	9.98	2.24	268981
Q9NVS2	Large ribosomal subunit protein mL66 OS=Homo sapiens OX=9606 GN=MRPS18A PE=1 SV=1	5	1	1	1	196	22.2	10.33	2.36	125526
A8CG34	Nuclear envelope pore membrane protein POM 121C OS=Homo sapiens OX=9606 GN=POM121C PE=1 SV=3	1	1	1	1	1229	125	10.37	2.31	109137
O14653	Golgi SNAP receptor complex member 2 OS=Homo sapiens OX=9606 GN=GOSR2 PE=1 SV=2	5	1	1	1	212	24.8	8.06	0
Q9NUY8	TBC1 domain family member 23 OS=Homo sapiens OX=9606 GN=TBC1D23 PE=1 SV=3	1	1	1	1	699	78.3	5.41	1.66	57148.5
Q9NTJ5	Phosphatidylinositol-3-phosphatase SAC1 OS=Homo sapiens OX=9606 GN=SACM1L PE=1 SV=2	2	1	1	1	587	66.9	7.12	2.48	341558
Q16658	Fascin OS=Homo sapiens OX=9606 GN=FSCN1 PE=1 SV=3	2	1	1	1	493	54.5	7.24	2.42	319424
Q13242	Serine/arginine-rich splicing factor 9 OS=Homo sapiens OX=9606 GN=SRSF9 PE=1 SV=1	6	1	1	1	221	25.5	8.65	2.97	237669
Q9Y2Z4	Tyrosine--tRNA ligase, mitochondrial OS=Homo sapiens OX=9606 GN=YARS2 PE=1 SV=2	4	1	1	1	477	53.2	8.98	3.63	104151
O00567	Nucleolar protein 56 OS=Homo sapiens OX=9606 GN=NOP56 PE=1 SV=4	2	1	1	1	594	66	9.19	2.02	118138
P53701	Holocytochrome c-type synthase OS=Homo sapiens OX=9606 GN=HCCS PE=1 SV=1	4	1	1	1	268	30.6	6.68	0
O43913	Origin recognition complex subunit 5 OS=Homo sapiens OX=9606 GN=ORC5 PE=1 SV=1	2	1	1	1	435	50.3	7.74	1.98	171860
Q96CW1	AP-2 complex subunit mu OS=Homo sapiens OX=9606 GN=AP2M1 PE=1 SV=2	2	1	1	1	435	49.6	9.54	1.9
Q8NBQ5	Estradiol 17-beta-dehydrogenase 11 OS=Homo sapiens OX=9606 GN=HSD17B11 PE=1 SV=4	3	1	2	1	300	32.9	9.17	3.9	293042
O14776	Transcription elongation regulator 1 OS=Homo sapiens OX=9606 GN=TCERG1 PE=1 SV=2	1	1	1	1	1098	123.8	8.65	2.21	22255.1
Q92600	CCR4-NOT transcription complex subunit 9 OS=Homo sapiens OX=9606 GN=CNOT9 PE=1 SV=1	3	1	1	1	299	33.6	8.03	1.91	68110.6
P49189	4-trimethylaminobutyraldehyde dehydrogenase OS=Homo sapiens OX=9606 GN=ALDH9A1 PE=1 SV=3	2	1	1	1	494	53.8	5.87	0	638870
Q5RKV6	Exosome complex component MTR3 OS=Homo sapiens OX=9606 GN=EXOSC6 PE=1 SV=1	4	1	1	1	272	28.2	6.28	2.11	202193
Q9UFD9	RIMS-binding protein 3A OS=Homo sapiens OX=9606 GN=RIMBP3 PE=1 SV=4	0	1	1	1	1639	180.6	6.89	2.09	472824
P23378	Glycine dehydrogenase (decarboxylating), mitochondrial OS=Homo sapiens OX=9606 GN=GLDC PE=1 SV=2	2	1	1	1	1020	112.7	7.11	3.49	77297.2
P37268	Squalene synthase OS=Homo sapiens OX=9606 GN=FDFT1 PE=1 SV=1	3	1	1	1	417	48.1	6.54	2.66	226502
Q8N5B7	Ceramide synthase 5 OS=Homo sapiens OX=9606 GN=CERS5 PE=1 SV=1	2	1	1	1	392	45.7	7.97	0	199508
P56545	C-terminal-binding protein 2 OS=Homo sapiens OX=9606 GN=CTBP2 PE=1 SV=1	2	1	1	1	445	48.9	6.95	2.25	491636
Q86UL3	Glycerol-3-phosphate acyltransferase 4 OS=Homo sapiens OX=9606 GN=GPAT4 PE=1 SV=1	3	1	1	1	456	52	9.19	3.2
Q8IU85	Calcium/calmodulin-dependent protein kinase type 1D OS=Homo sapiens OX=9606 GN=CAMK1D PE=1 SV=1	3	1	1	1	385	42.9	7.21	2.31	76940
P46459	Vesicle-fusing ATPase OS=Homo sapiens OX=9606 GN=NSF PE=1 SV=3	1	1	1	1	744	82.5	6.95	1.88	156114
Q92947	Glutaryl-CoA dehydrogenase, mitochondrial OS=Homo sapiens OX=9606 GN=GCDH PE=1 SV=1	2	1	1	1	438	48.1	8.06	2	340401
Q9Y316	Protein MEMO1 OS=Homo sapiens OX=9606 GN=MEMO1 PE=1 SV=1	3	1	1	1	297	33.7	7.14	2.07	214208
Q658P3	Metalloreductase STEAP3 OS=Homo sapiens OX=9606 GN=STEAP3 PE=1 SV=2	1	1	1	1	488	54.6	8.6	1.64	1.5304e+06
P20042	Eukaryotic translation initiation factor 2 subunit 2 OS=Homo sapiens OX=9606 GN=EIF2S2 PE=1 SV=2	3	1	1	1	333	38.4	5.8	2.25	171398
Q13190	Syntaxin-5 OS=Homo sapiens OX=9606 GN=STX5 PE=1 SV=2	2	1	1	1	355	39.6	9.16	2.29	113177
Q969S3	Cytoplasmic 60S subunit biogenesis factor ZNF622 OS=Homo sapiens OX=9606 GN=ZNF622 PE=1 SV=1	2	1	1	1	477	54.2	6.15	2.62	132599
Q96L92	Sorting nexin-27 OS=Homo sapiens OX=9606 GN=SNX27 PE=1 SV=2	2	1	1	1	541	61.2	6.49	2.1
Q15021	Condensin complex subunit 1 OS=Homo sapiens OX=9606 GN=NCAPD2 PE=1 SV=3	1	1	1	1	1401	157.1	6.61	2.14	199293
Q86UY6	N-alpha-acetyltransferase 40 OS=Homo sapiens OX=9606 GN=NAA40 PE=1 SV=1	4	1	1	1	237	27.2	7.39	1.74	41698.4
Q14978	Nucleolar and coiled-body phosphoprotein 1 OS=Homo sapiens OX=9606 GN=NOLC1 PE=1 SV=2	1	1	1	1	699	73.6	9.47	0	57367.3
P13473	Lysosome-associated membrane glycoprotein 2 OS=Homo sapiens OX=9606 GN=LAMP2 PE=1 SV=2	2	1	1	1	410	44.9	5.63	2.31	404734
P63220	Small ribosomal subunit protein eS21 OS=Homo sapiens OX=9606 GN=RPS21 PE=1 SV=1	11	1	1	1	83	9.1	8.5	2.06	1062008
P20674	Cytochrome c oxidase subunit 5A, mitochondrial OS=Homo sapiens OX=9606 GN=COX5A PE=1 SV=2	5	1	1	1	150	16.8	6.79	1.94	95191.4
Q9BVK6	Transmembrane emp24 domain-containing protein 9 OS=Homo sapiens OX=9606 GN=TMED9 PE=1 SV=2	5	1	1	1	235	27.3	8.02	2.48
Q8WWC4	m-AAA protease-interacting protein 1, mitochondrial OS=Homo sapiens OX=9606 GN=MAIP1 PE=1 SV=1	4	1	1	1	291	32.5	9.17	2.55	2.22208e+06
Q16836	Hydroxyacyl-coenzyme A dehydrogenase, mitochondrial OS=Homo sapiens OX=9606 GN=HADH PE=1 SV=3	3	1	1	1	314	34.3	8.85	2.11	237963
Q5SNV9	Uncharacterized protein C1orf167 OS=Homo sapiens OX=9606 GN=C1orf167 PE=2 SV=2	1	1	1	1	1468	162.3	10.7	0	5570459
Q2M1P5	Kinesin-like protein KIF7 OS=Homo sapiens OX=9606 GN=KIF7 PE=1 SV=2	1	1	1	1	1343	150.5	6.79	1.74
Q9BZE2	tRNA pseudouridine(38/39) synthase OS=Homo sapiens OX=9606 GN=PUS3 PE=1 SV=3	2	1	1	1	481	55.6	7.49	2.34	252953
P35237	Serpin B6 OS=Homo sapiens OX=9606 GN=SERPINB6 PE=1 SV=3	5	1	1	1	376	42.6	5.27	4.5
Q7L2E3	ATP-dependent RNA helicase DHX30 OS=Homo sapiens OX=9606 GN=DHX30 PE=1 SV=1	1	1	1	1	1194	133.9	8.78	1.97	209347
P11172	Uridine 5'-monophosphate synthase OS=Homo sapiens OX=9606 GN=UMPS PE=1 SV=1	1	1	1	1	480	52.2	7.24	1.77	316622
Q9NQX3	Gephyrin OS=Homo sapiens OX=9606 GN=GPHN PE=1 SV=1	1	1	1	1	736	79.7	5.43	2.23
Q9NQR4	Omega-amidase NIT2 OS=Homo sapiens OX=9606 GN=NIT2 PE=1 SV=1	5	1	1	1	276	30.6	7.21	3.08	118432
Q6UN15	Pre-mRNA 3'-end-processing factor FIP1 OS=Homo sapiens OX=9606 GN=FIP1L1 PE=1 SV=1	2	1	1	1	594	66.5	5.59	2.64
Q9UMR2	ATP-dependent RNA helicase DDX19B OS=Homo sapiens OX=9606 GN=DDX19B PE=1 SV=1	2	1	1	1	479	53.9	6.3	2.92	298460
P31949	Protein S100-A11 OS=Homo sapiens OX=9606 GN=S100A11 PE=1 SV=2	9	1	1	1	105	11.7	7.12	2.35
Q9H2U1	ATP-dependent DNA/RNA helicase DHX36 OS=Homo sapiens OX=9606 GN=DHX36 PE=1 SV=2	2	1	1	1	1008	114.7	7.68	0	122817
Q9ULP0	Protein NDRG4 OS=Homo sapiens OX=9606 GN=NDRG4 PE=1 SV=2	4	1	1	1	352	38.4	6.21	2.88
Q99986	Serine/threonine-protein kinase VRK1 OS=Homo sapiens OX=9606 GN=VRK1 PE=1 SV=1	2	1	1	1	396	45.4	8.91	2.16	149510
P39748	Flap endonuclease 1 OS=Homo sapiens OX=9606 GN=FEN1 PE=1 SV=1	3	1	1	1	380	42.6	8.62	2.35	176710
Q9UJA5	tRNA (adenine(58)-N(1))-methyltransferase non-catalytic subunit TRM6 OS=Homo sapiens OX=9606 GN=TRMT6 PE=1 SV=1	3	1	1	1	497	55.8	7.55	3.15	62707
O75083	WD repeat-containing protein 1 OS=Homo sapiens OX=9606 GN=WDR1 PE=1 SV=4	1	1	1	1	606	66.2	6.65	2.02	189597
Q92747	Actin-related protein 2/3 complex subunit 1A OS=Homo sapiens OX=9606 GN=ARPC1A PE=1 SV=2	3	1	1	1	370	41.5	8.18	2.22
Q9NRY6	Phospholipid scramblase 3 OS=Homo sapiens OX=9606 GN=PLSCR3 PE=1 SV=2	4	1	1	1	295	31.6	6.65	2.18	265445
O95816	BAG family molecular chaperone regulator 2 OS=Homo sapiens OX=9606 GN=BAG2 PE=1 SV=1	4	1	1	1	211	23.8	6.7	2.27
Q9ULS5	Transmembrane and coiled-coil domain protein 3 OS=Homo sapiens OX=9606 GN=TMCC3 PE=1 SV=3	3	1	1	1	477	53.8	8.54	3.2
Q9P0U3	Sentrin-specific protease 1 OS=Homo sapiens OX=9606 GN=SENP1 PE=1 SV=2	2	1	1	1	644	73.4	8.47	2.43	212529
Q8N4T8	3-oxoacyl-[acyl-carrier-protein] reductase OS=Homo sapiens OX=9606 GN=CBR4 PE=1 SV=3	4	1	1	1	237	25.3	9.33	2.55	121140
Q05682	Caldesmon OS=Homo sapiens OX=9606 GN=CALD1 PE=1 SV=3	2	1	1	1	793	93.2	5.66	3.47
Q96EY8	Corrinoid adenosyltransferase MMAB OS=Homo sapiens OX=9606 GN=MMAB PE=1 SV=1	4	1	1	1	250	27.4	8.6	2.1
O43252	Bifunctional 3'-phosphoadenosine 5'-phosphosulfate synthase 1 OS=Homo sapiens OX=9606 GN=PAPSS1 PE=1 SV=2	3	1	1	1	624	70.8	6.86	3.06
Q96GA3	Protein LTV1 homolog OS=Homo sapiens OX=9606 GN=LTV1 PE=1 SV=1	2	1	1	1	475	54.8	4.91	1.94	261649
Q8N6M0	Deubiquitinase OTUD6B OS=Homo sapiens OX=9606 GN=OTUD6B PE=1 SV=1	3	1	1	1	293	33.8	6.05	0	32246.4
Q07955	Serine/arginine-rich splicing factor 1 OS=Homo sapiens OX=9606 GN=SRSF1 PE=1 SV=2	4	1	1	1	248	27.7	10.36	1.84
Q9P016	Thymocyte nuclear protein 1 OS=Homo sapiens OX=9606 GN=THYN1 PE=1 SV=1	3	1	1	1	225	25.7	9.25	1.97	121736
Q99459	Cell division cycle 5-like protein OS=Homo sapiens OX=9606 GN=CDC5L PE=1 SV=2	2	1	1	1	802	92.2	8.18	3.81
Q16555	Dihydropyrimidinase-related protein 2 OS=Homo sapiens OX=9606 GN=DPYSL2 PE=1 SV=1	3	1	1	1	572	62.3	6.38	2.93	106649
Q9H7E2	Tudor domain-containing protein 3 OS=Homo sapiens OX=9606 GN=TDRD3 PE=1 SV=1	1	1	1	1	651	73.1	9.23	2.03	1.58061e+06
P08842	Steryl-sulfatase OS=Homo sapiens OX=9606 GN=STS PE=1 SV=2	2	1	1	1	583	65.5	7.66	2.16
P40222	Alpha-taxilin OS=Homo sapiens OX=9606 GN=TXLNA PE=1 SV=3	3	1	1	1	546	61.9	6.52	2.26
Q9BV86	N-terminal Xaa-Pro-Lys N-methyltransferase 1 OS=Homo sapiens OX=9606 GN=NTMT1 PE=1 SV=3	3	1	1	1	223	25.4	5.52	1.84	60620.3
P18077	Large ribosomal subunit protein eL33 OS=Homo sapiens OX=9606 GN=RPL35A PE=1 SV=2	7	1	1	1	110	12.5	11.06	2.19	946363
Q13505	Metaxin-1 OS=Homo sapiens OX=9606 GN=MTX1 PE=1 SV=3	2	1	1	1	466	51.4	9.79	1.76	69562.1
P30086	Phosphatidylethanolamine-binding protein 1 OS=Homo sapiens OX=9606 GN=PEBP1 PE=1 SV=3	4	1	1	1	187	21	7.53	2.16
Q96JJ7	Protein disulfide-isomerase TMX3 OS=Homo sapiens OX=9606 GN=TMX3 PE=1 SV=2	2	1	1	1	454	51.8	4.91	1.66	72948.5
Q96EK9	Protein KTI12 homolog OS=Homo sapiens OX=9606 GN=KTI12 PE=1 SV=1	2	1	1	1	354	38.6	6.95	1.97	191939
Q9H2V7	Protein spinster homolog 1 OS=Homo sapiens OX=9606 GN=SPNS1 PE=1 SV=1	3	1	1	1	528	56.6	6.64	2.47	120397
Q96TC7	Regulator of microtubule dynamics protein 3 OS=Homo sapiens OX=9606 GN=RMDN3 PE=1 SV=2	2	1	1	1	470	52.1	5.1	1.78	5.06243e+06
Q96SZ6	Mitochondrial tRNA methylthiotransferase CDK5RAP1 OS=Homo sapiens OX=9606 GN=CDK5RAP1 PE=1 SV=2	2	1	1	1	601	67.6	8.21	2.73
P49721	Proteasome subunit beta type-2 OS=Homo sapiens OX=9606 GN=PSMB2 PE=1 SV=1	3	1	1	1	201	22.8	7.02	1.96	1.02251e+06
O95067	G2/mitotic-specific cyclin-B2 OS=Homo sapiens OX=9606 GN=CCNB2 PE=1 SV=1	3	1	1	1	398	45.3	8.9	2.62	66918.6
P43304	Glycerol-3-phosphate dehydrogenase, mitochondrial OS=Homo sapiens OX=9606 GN=GPD2 PE=1 SV=3	1	1	1	1	727	80.8	7.69	1.96	134630
O95163	Elongator complex protein 1 OS=Homo sapiens OX=9606 GN=ELP1 PE=1 SV=3	1	1	1	1	1332	150.2	5.94	2.03	74268.5
O60427	Acyl-CoA (8-3)-desaturase OS=Homo sapiens OX=9606 GN=FADS1 PE=1 SV=3	2	1	1	1	444	51.9	8.87	2.18	321866
Q6P1Q0	LETM1 domain-containing protein 1 OS=Homo sapiens OX=9606 GN=LETMD1 PE=1 SV=1	3	1	1	1	360	41.8	10.32	2.42	68230.8
P00374	Dihydrofolate reductase OS=Homo sapiens OX=9606 GN=DHFR PE=1 SV=2	4	1	1	1	187	21.4	7.42	2.16	259621
O14734	Acyl-coenzyme A thioesterase 8 OS=Homo sapiens OX=9606 GN=ACOT8 PE=1 SV=1	7	1	1	1	319	35.9	7.56	3.33
Q15723	ETS-related transcription factor Elf-2 OS=Homo sapiens OX=9606 GN=ELF2 PE=1 SV=2	2	1	1	1	593	63.9	6.57	2.73
P55769	NHP2-like protein 1 OS=Homo sapiens OX=9606 GN=SNU13 PE=1 SV=3	13	1	1	1	128	14.2	8.46	3.5	136554
Q8N490	Probable hydrolase PNKD OS=Homo sapiens OX=9606 GN=PNKD PE=1 SV=2	2	1	1	1	385	42.8	9.09	2.06
Q8WUY1	Protein THEM6 OS=Homo sapiens OX=9606 GN=THEM6 PE=1 SV=2	6	1	1	1	208	23.9	9.55	2.79
Q96FK6	WD repeat-containing protein 89 OS=Homo sapiens OX=9606 GN=WDR89 PE=2 SV=1	4	1	1	1	387	43.2	6.13	3.65
Q8IXM6	Nurim OS=Homo sapiens OX=9606 GN=NRM PE=1 SV=1	8	1	1	1	262	29.4	8.63	2.9	159535
Q9UBD9	Cardiotrophin-like cytokine factor 1 OS=Homo sapiens OX=9606 GN=CLCF1 PE=1 SV=1	4	1	1	1	225	25.2	8.46	2.08	42145.3
Q8IY81	pre-rRNA 2'-O-ribose RNA methyltransferase FTSJ3 OS=Homo sapiens OX=9606 GN=FTSJ3 PE=1 SV=2	1	1	1	1	847	96.5	8.4	0	93462.2
[truncated: 242 more rows]
